# Supplementary material for: Proteomics reveals that cell density could affect the efficacy of drug treatment
Source: Biochem Biophys Rep. 2022 Dec 9;33:101403. doi: 10.1016/j.bbrep.2022.101403 (PMC9763681; doi:10.1016/j.bbrep.2022.101403)
Supplement: Multimedia component 1 [file mmc1.xlsx]

## Sheet: Sheet1
Protins	Genes	Intensity	Intensity 30	Intensity 50	Intensity 70	iBAQ peptides	iBAQ	iBAQ 30	iBAQ 50	iBAQ 70	LFQ intensity 30	LFQ intensity 50	LFQ intensity 70
A0A024RBG1	NUD4B	1070300000	103890000	488380000	478000000	7	152890000	14842000	69768000	68285000	139180000	239390000	318650000
A0A075B6P5	KV228	181990000	111200000	33604000	37182000	5	36398000	22241000	6720900	7436400	0	0	21475000
P0DPI2	GAL3A	686500000	193940000	268330000	224230000	15	45767000	12929000	17889000	14949000	160650000	194990000	142110000
A0A1W2PR82	PERC1	0	0	0	0	15	0	0	0	0	0	0	0
A0AV96	RBM47	72597000	14034000	24062000	34501000	24	3024900	584750	1002600	1437500	0	18140000	17417000
A0AVT1	UBA6	1998200000	272260000	812590000	913390000	56	35683000	4861800	14511000	16311000	390090000	483240000	454350000
A0FGR8	ESYT2	74926000	17625000	19594000	37707000	46	1628800	383150	425970	819710	0	16104000	18403000
A0MZ66	SHOT1	232820000	7301700	131450000	94068000	37	6292300	197340	3552600	2542400	21884000	64329000	60808000
A0PJW6	TM223	27308000	5112000	12872000	9324500	12	2275700	426000	1072600	777040	5417000	7692900	5749200
A1L0T0	HACL2	200310000	25831000	95238000	79238000	25	8012300	1033200	3809500	3169500	43443000	42736000	47284000
A1X283	SPD2B	3672900	0	0	3672900	46	79845	0	0	79845	0	0	2121300
A2RTX5	SYTC2	5724200	0	0	5724200	42	136290	0	0	136290	0	0	3306000
A3KMH1	VWA8	81047000	12701000	22925000	45421000	111	730150	114420	206530	409200	16931000	18627000	18268000
A3KN83	SBNO1	5774000	0	5774000	0	64	90219	0	90219	0	0	3750900	0
A4D1E9	GTPBA	40425000	0	8169000	32256000	26	1554800	0	314190	1240600	0	0	18629000
A5D8V6	VP37C	12832000	5358800	0	7473300	9	1425800	595420	0	830360	0	0	4316200
A5YKK6	CNOT1	522680000	54324000	235340000	233020000	122	4284300	445280	1929000	1910000	106670000	103240000	131870000
A5YM69	ARG35	2061200	2061200	0	0	18	114510	114510	0	0	2061200	0	0
A6NCS6	CB072	103810000	5192100	54935000	43681000	16	6488000	324500	3433400	2730000	0	30476000	30438000
A6NDG6	PGP	449050000	85289000	194160000	169600000	18	24947000	4738300	10787000	9422300	94356000	111330000	103690000
A6NDU8	CE051	152310000	3764900	66066000	82478000	17	8959300	221460	3886200	4851600	0	37948000	52605000
A6NHL2	TBAL3	887550000	96438000	334380000	456730000	24	36981000	4018300	13932000	19030000	146060000	195050000	236340000
A6NHQ2	FBLL1	142650000	35788000	55004000	51861000	19	7508100	1883600	2895000	2729500	0	0	29953000
A6NHR9	SMHD1	84716000	18493000	24053000	42170000	109	777210	169660	220670	386880	18712000	23718000	16044000
A6NIH7	U119B	47163000	7045100	14433000	25686000	15	3144200	469670	962180	1712400	0	0	14835000
A6NIK2	LR10B	102390000	29691000	27990000	44714000	21	4875900	1413900	1332900	2129200	29691000	0	0
A6NKF1	SAC31	9767900	0	0	9767900	19	514100	0	0	514100	0	0	5641500
A6ZKI3	RTL8C	10656000	0	4175300	6480700	8	1332000	0	521910	810080	0	0	3743000
A8CG34	P121C	5338000	0	0	5338000	34	157000	0	0	157000	0	0	3083000
Q9NQA3	WASH6	17338000	2682400	14656000	0	15	1155900	178830	977050	0	0	9520500	0
A8MXV4	NUD19	3519600	0	0	3519600	17	207030	0	0	207030	0	0	2032700
P0CG08	GPHRB	58775000	10086000	32876000	15813000	21	2798800	480300	1565500	752980	12370000	15610000	12597000
E9PAV3	NACAM	2534800000	553220000	1063600000	917920000	106	23913000	5219100	10034000	8659600	558050000	687620000	528660000
E9PRG8	CK098	26731000	6131400	8215900	12383000	6	4455100	1021900	1369300	2063900	0	0	7152200
L0R6Q1	S35U4	66446000	7806600	31986000	26653000	5	13289000	1561300	6397200	5330600	0	20382000	15790000
O00115	DNS2A	56478000	17363000	29676000	9439500	14	4034200	1240200	2119700	674250	0	19278000	0
O00116	ADAS	1229900000	158700000	572010000	499160000	35	35139000	4534400	16343000	14262000	270400000	297630000	250550000
O00139	KIF2A	104250000	8288900	44053000	51903000	35	2978400	236830	1258700	1483000	13072000	27288000	26523000
O00148	DX39A	1100100000	103940000	452830000	543360000	19	57901000	5470400	23833000	28598000	187370000	239490000	285050000
O00151	PDLI1	683700000	112780000	333890000	237030000	16	42731000	7048500	20868000	14814000	160450000	157520000	148610000
O00154	BACH	484960000	114830000	166910000	203210000	20	24248000	5741700	8345600	10161000	112570000	112930000	115130000
O00159	MYO1C	1239000000	281020000	519880000	438110000	56	22125000	5018200	9283700	7823400	319660000	329110000	223010000
O00161	SNP23	147160000	10701000	44569000	91887000	12	12263000	891710	3714100	7657300	22141000	33101000	37481000
O00165	HAX1	30651000	3961100	15424000	11266000	17	1803000	233010	907300	662700	0	0	6506700
O00170	AIP	1694900000	266270000	694500000	734130000	18	94161000	14793000	38583000	40785000	303740000	381180000	456510000
O00178	GTPB1	180120000	40433000	81549000	58134000	30	6003800	1347800	2718300	1937800	36701000	60437000	29846000
O00186	STXB3	64872000	17661000	30793000	16419000	30	2162400	588680	1026400	547280	16328000	17437000	13382000
O00192	ARVC	57605000	0	0	57605000	50	1152100	0	0	1152100	0	0	33270000
O00193	SMAP	446160000	56968000	146230000	242970000	5	89233000	11394000	29245000	48594000	0	111520000	123800000
O00203	AP3B1	325150000	59992000	101290000	163860000	55	5911700	1090800	1841700	2979300	68951000	75583000	75898000
O00217	NDUS8	100010000	0	48337000	51675000	13	7693200	0	3718200	3975000	0	36547000	24698000
O00221	IKBE	0	0	0	0	25	0	0	0	0	0	0	0
O00231	PSD11	3881600000	722720000	1740800000	1418000000	27	143760000	26767000	64476000	52518000	809690000	1018400000	844470000
O00232	PSD12	1343800000	185140000	604850000	553820000	25	53752000	7405400	24194000	22153000	265050000	296270000	336600000
O00233	PSMD9	50729000	11953000	34072000	4703200	12	4227400	996080	2839400	391940	0	22134000	0
O00264	PGRC1	356560000	70288000	132410000	153860000	8	44570000	8786000	16552000	19233000	75896000	75561000	93712000
O00267	SPT5H	599820000	74469000	293370000	231980000	51	11761000	1460200	5752400	4548600	115100000	163910000	120020000
O00273	DFFA	133140000	0	66083000	67055000	18	7396500	0	3671300	3725300	0	43441000	38215000
O00291	HIP1	117500000	8343400	47954000	61204000	57	2061400	146380	841300	1073800	23423000	23466000	27955000
O00299	CLIC1	16204000000	3035900000	5544700000	7623400000	15	1080300000	202390000	369650000	508230000	3282600000	3484200000	4273900000
O00303	EIF3F	1813000000	318070000	799820000	695110000	15	120870000	21204000	53322000	46341000	397830000	487350000	353920000
O00330	ODPX	122280000	37955000	37292000	47035000	25	4891300	1518200	1491700	1881400	26629000	32789000	29928000
O00391	QSOX1	44935000	27552000	17383000	0	45	998550	612260	386300	0	0	11292000	0
O00400	ACATN	41647000	7067800	12994000	21586000	21	1983200	336560	618760	1027900	0	8737300	12171000
O00401	WASL	72500000	3773400	19856000	48871000	23	3152200	164060	863300	2124800	0	0	28226000
O00410	IPO5	7852600000	1359600000	3109700000	3383300000	56	140230000	24279000	55530000	60416000	1580300000	1804700000	1937900000
O00411	RPOM	300730000	28218000	184970000	87546000	59	5097100	478280	3135000	1483800	64668000	66570000	67699000
O00422	SAP18	55848000	12064000	19893000	23890000	11	5077100	1096800	1808500	2171800	0	10319000	16402000
O00425	IF2B3	2470200000	729720000	953440000	787010000	29	85178000	25163000	32877000	27138000	696950000	513030000	593660000
O00429	DNM1L	978450000	143360000	435680000	399410000	50	19569000	2867200	8713500	7988200	213860000	222560000	220640000
O00442	RTCA	346560000	74303000	109980000	162270000	19	18240000	3910700	5788700	8540400	58066000	81757000	99647000
O00443	P3C2A	48717000	14519000	17362000	16836000	94	518260	154460	184700	179110	16592000	11253000	7676300
O00458	IFRD1	107570000	21570000	34419000	51580000	20	5378500	1078500	1721000	2579000	24172000	24645000	24903000
O00461	GOLI4	87130000	9363100	51475000	26293000	39	2234100	240080	1319900	674170	0	24965000	23659000
O00462	MANBA	19581000	0	4577600	15003000	40	489530	0	114440	375090	0	4452200	7186800
O00468	AGRIN	21165000	4001400	11537000	5627200	90	235170	44460	128180	62525	0	7494300	0
O00469	PLOD2	233990000	24785000	88529000	120670000	40	5849700	619620	2213200	3016800	37915000	63018000	51057000
O00471	EXOC5	48914000	2729600	14849000	31335000	41	1193000	66577	362170	764280	0	13545000	14199000
O00483	NDUA4	525730000	120520000	214570000	190640000	6	87621000	20087000	35762000	31773000	157290000	117970000	94752000
O00487	PSDE	402900000	70051000	167520000	165330000	15	26860000	4670000	11168000	11022000	84619000	94835000	94904000
O00499	BIN1	13822000	0	2830900	10991000	28	493640	0	101100	392540	0	0	6347900
O00505	IMA4	311310000	24179000	139230000	147900000	17	18312000	1422300	8189800	8700200	53602000	68250000	78194000
O00515	LAD1	657800000	183670000	273060000	201070000	31	21219000	5924800	8808400	6486200	196910000	162960000	117300000
O00541	PESC	171750000	8769300	138250000	24729000	29	5922500	302390	4767400	852730	0	67122000	36972000
O00560	SDCB1	13819000	4316700	9502100	0	11	1256300	392430	863830	0	4469400	6020000	0
O00567	NOP56	825540000	144040000	422570000	258940000	31	26630000	4646400	13631000	8352800	199160000	215240000	153690000
O00571	DDX3X	2324200000	642150000	821540000	860480000	39	59594000	16466000	21065000	22064000	580570000	590560000	501690000
O00622	CCN1	10182000	3622200	2702500	3857100	26	391610	139320	103940	148350	0	0	2227700
O00629	IMA3	2326500000	271120000	849230000	1206100000	16	145410000	16945000	53077000	75384000	327530000	626010000	565860000
O00743	PPP6	208240000	27356000	75271000	105610000	16	13015000	1709700	4704500	6600800	0	47307000	62587000
O00746	NDKM	17033000	0	4579400	12454000	12	1419400	0	381620	1037800	0	0	7192800
O00750	P3C2B	81576000	59749000	8803800	13023000	85	959710	702930	103570	153210	0	0	7521300
O00754	MA2B1	195680000	38836000	48729000	108120000	50	3913600	776720	974580	2162300	0	30808000	63290000
O00762	UBE2C	74198000	0	22415000	51783000	11	6745300	0	2037700	4707500	0	18573000	25896000
O00764	PDXK	453460000	77696000	163130000	212630000	14	32390000	5549700	11652000	15188000	139620000	91359000	75501000
O00767	SCD	96912000	16792000	44999000	35122000	13	7454800	1291700	3461500	2701700	17731000	28271000	20307000
O14497	ARI1A	76632000	4512400	39177000	32943000	82	934540	55029	477760	401750	0	24882000	19594000
O14530	TXND9	151560000	27853000	57637000	66072000	13	11659000	2142500	4433600	5082500	29697000	33105000	40653000
O14548	COX7R	81784000	4471300	40969000	36344000	7	11683000	638750	5852800	5192000	0	25222000	22382000
O14561	ACPM	465910000	26783000	175100000	264030000	7	66559000	3826100	25014000	37719000	0	107040000	159200000
O14569	C56D2	8960800	0	0	8960800	4	2240200	0	0	2240200	0	0	5175400
O14579	COPE	1474500000	262570000	546510000	665400000	15	98299000	17505000	36434000	44360000	314540000	310310000	377040000
O14617	AP3D1	515140000	62287000	154750000	298110000	51	10101000	1221300	3034200	5845300	77508000	101200000	156280000
O14618	CCS	32219000	0	18449000	13770000	13	2478400	0	1419100	1059200	0	0	7953100
O14641	DVL2	142210000	7430900	21821000	112960000	30	4740300	247700	727380	3765300	0	36902000	42513000
O14653	GOSR2	211960000	23904000	103270000	84785000	9	23552000	2656000	11475000	9420600	0	67088000	0
O14656	TOR1A	18076000	2237300	7392500	8446000	17	1063300	131610	434850	496820	0	5020500	4659800
O14657	TOR1B	18703000	4679200	9944700	4079200	17	1100200	275250	584990	239950	0	6460200	0
O14662	STX16	10625000	0	7026800	3598200	18	590280	0	390380	199900	0	4564700	0
O14672	ADA10	193100000	25762000	73992000	93345000	41	4709700	628340	1804700	2276700	35018000	46831000	45891000
Q99666	RGPD5	8484800	0	8484800	0	92	92226	0	92226	0	0	5511800	0
O14733	MP2K7	28553000	0	4094400	24459000	22	1297900	0	186110	1111800	0	0	14126000
O14735	CDIPT	5642600	0	5642600	0	7	806080	0	806080	0	0	3665500	0
O14737	PDCD5	265590000	38770000	119340000	107470000	10	26559000	3877000	11934000	10747000	70324000	55274000	52770000
O14744	ANM5	553870000	90583000	215870000	247410000	32	17308000	2830700	6745900	7731600	119260000	132180000	122270000
O14745	NHRF1	1313500000	208460000	423920000	681140000	21	62549000	9926700	20187000	32435000	217600000	302680000	356970000
O14773	TPP1	748300000	165790000	269260000	313250000	24	31179000	6907900	11219000	13052000	184470000	160390000	176770000
O14776	TCRG1	383970000	86647000	132090000	165230000	41	9365100	2113300	3221700	4030100	99374000	79691000	88819000
O15066	KIF3B	4916300	0	0	4916300	41	119910	0	0	119910	0	0	2839400
O14786	NRP1	36448000	10842000	3829400	21776000	41	888970	264440	93401	531130	10842000	0	0
O14787	TNPO2	292430000	22188000	117060000	153180000	41	7132500	541180	2855200	3736100	59565000	60111000	67028000
O14818	PSA7	4044300000	836030000	1545500000	1662700000	14	288880000	59717000	110390000	118770000	861850000	950980000	987500000
O14828	SCAM3	567100000	120510000	147380000	299210000	10	56710000	12051000	14738000	29921000	125810000	103070000	160190000
O14841	OPLA	75042000	11022000	13657000	50363000	53	1415900	207960	257680	950240	13565000	16613000	18803000
O14880	MGST3	294660000	53547000	141740000	99371000	7	42094000	7649500	20249000	14196000	0	82972000	66496000
O14893	GEMI2	0	0	0	0	13	0	0	0	0	0	0	0
O14908	GIPC1	245170000	50329000	89314000	105530000	15	16345000	3355300	5954300	7035300	44592000	60782000	63924000
O14910	LIN7A	70384000	18874000	21791000	29719000	12	5865300	1572800	1815900	2476600	0	14884000	16436000
O14920	IKKB	9631800	0	6453000	3178800	44	218900	0	146660	72246	0	4191900	0
O14925	TIM23	74677000	0	70305000	4371500	9	8297400	0	7811700	485720	0	45671000	0
O14929	HAT1	466110000	62337000	190760000	213020000	16	29132000	3896100	11922000	13314000	91882000	107960000	109450000
O14936	CSKP	104010000	3591800	7517100	92904000	49	2122700	73303	153410	1896000	0	0	50084000
O14949	QCR8	109770000	18755000	40988000	50023000	6	18294000	3125900	6831300	8337200	21160000	25958000	27154000
P19105	ML12A	1327500000	98842000	609320000	619390000	9	147510000	10982000	67702000	68821000	235300000	355200000	261890000
O14964	HGS	254300000	12582000	142440000	99275000	25	10172000	503270	5697600	3971000	16248000	94318000	51883000
O14965	AURKA	60579000	12333000	17429000	30817000	23	2633900	536200	757800	1339900	13833000	0	16299000
O14967	CLGN	125980000	17416000	55563000	53003000	34	3705300	512230	1634200	1558900	24464000	23226000	36432000
O14974	MYPT1	70513000	18786000	32795000	18931000	48	1469000	391380	683230	394400	0	16418000	15820000
O14975	S27A2	3590400	0	0	3590400	29	123810	0	0	123810	0	0	2073600
O14976	GAK	154140000	26178000	46818000	81140000	59	2612500	443700	793520	1375300	34803000	38541000	30110000
O14979	HNRDL	246770000	97445000	79100000	70226000	20	12339000	4872300	3955000	3511300	91046000	54975000	43369000
O14980	XPO1	3459400000	702340000	1251200000	1505800000	53	65271000	13252000	23607000	28412000	748910000	838000000	797920000
O14981	BTAF1	12965000	0	3732600	9232100	85	152530	0	43913	108610	0	2424700	0
O15020	SPTN2	5272000	0	5272000	0	127	41511	0	41511	0	0	3424700	0
O15027	SC16A	156480000	0	8122600	148360000	86	1819600	0	94449	1725100	0	13337000	77627000
O15031	PLXB2	289440000	36575000	128990000	123870000	90	3216000	406390	1433200	1376400	64412000	66432000	61067000
O15042	SR140	444250000	81104000	205730000	157410000	39	11391000	2079600	5275300	4036200	108400000	94907000	102360000
O15047	SET1A	8154500	2505800	5648700	0	72	113260	34803	78454	0	0	3669400	0
O15056	SYNJ2	45576000	0	23707000	21869000	66	690540	0	359200	331350	0	12109000	15922000
O15067	PUR4	1004700000	154940000	385840000	463880000	58	17322000	2671400	6652400	7997900	276170000	191520000	205810000
O15084	ANR28	102340000	18900000	38804000	44635000	36	2842800	524990	1077900	1239900	0	0	25780000
O15091	MRPP3	137860000	29234000	52144000	56484000	33	4177600	885870	1580100	1711600	28858000	34900000	31972000
O15116	LSM1	105080000	21374000	64221000	19482000	6	17513000	3562300	10703000	3247000	0	41718000	0
O15118	NPC1	26380000	3568900	7978500	14833000	45	586220	79308	177300	329620	0	0	8566700
O15120	PLCB	6797100	0	6797100	0	12	566430	0	566430	0	0	4415500	0
O15121	DEGS1	27467000	0	13301000	14166000	10	2746700	0	1330100	1416600	0	0	8181700
O15126	SCAM1	6080400	0	0	6080400	15	405360	0	0	405360	0	0	3511800
O15127	SCAM2	497960000	78206000	183770000	235990000	8	62246000	9775800	22971000	29498000	107890000	113840000	112150000
O15143	ARC1B	1506300000	374650000	536310000	595340000	18	83684000	20814000	29795000	33075000	475910000	300120000	290870000
O15144	ARPC2	1067600000	151290000	488530000	427810000	20	53382000	7564700	24427000	21390000	213510000	265010000	237210000
O15145	ARPC3	1144600000	383070000	393410000	368150000	10	114460000	38307000	39341000	36815000	309310000	295690000	246270000
O15155	BET1	31147000	0	24855000	6291900	3	10382000	0	8284900	2097300	0	16146000	0
O15160	RPAC1	146950000	27561000	57786000	61604000	17	8644200	1621300	3399200	3623700	37094000	30052000	33533000
O15162	PLS1	16472000	0	8858300	7613500	9	1830200	0	984250	845940	0	0	4397200
O15164	TIF1A	88226000	0	28154000	60072000	58	1521100	0	485410	1035700	0	23252000	29732000
O15173	PGRC2	774700000	110500000	313600000	350600000	9	86077000	12278000	34844000	38955000	136460000	188410000	191830000
O15228	GNPAT	92988000	0	48314000	44675000	39	2384300	0	1238800	1145500	0	20474000	36713000
O15230	LAMA5	9234200	3647500	0	5586700	180	51301	20264	0	31037	0	0	3226600
O15254	ACOX3	116630000	15121000	51533000	49974000	42	2776900	360030	1227000	1189800	0	27819000	34520000
O15258	RER1	318100000	76211000	107630000	134260000	8	39763000	9526400	13454000	16783000	72420000	88134000	63120000
O15260	SURF4	765330000	97736000	250030000	417570000	11	69576000	8885100	22730000	37961000	158510000	158060000	184750000
O15264	MK13	233430000	36317000	103990000	93124000	21	11116000	1729400	4952100	4434500	47887000	50187000	59583000
O15269	SPTC1	278250000	0	123350000	154900000	21	13250000	0	5873800	7376200	0	78829000	90764000
O15294	OGT1	143110000	30173000	78267000	34670000	50	2862200	603460	1565300	693410	36909000	33624000	30507000
O15305	PMM2	178100000	26909000	66345000	84848000	16	11131000	1681800	4146500	5303000	35108000	39616000	44286000
O15321	TM9S1	51846000	13439000	18776000	19631000	23	2254200	584330	816330	853520	15999000	8433800	12542000
O15347	HMGB3	379150000	94747000	138900000	145510000	6	63192000	15791000	23150000	24252000	92278000	88953000	87785000
O15355	PPM1G	835070000	70107000	290450000	474520000	25	33403000	2804300	11618000	18981000	174380000	162400000	196070000
O15371	EIF3D	1624200000	209510000	678080000	736660000	25	64970000	8380400	27123000	29466000	321610000	375350000	378510000
O15372	EIF3H	1062300000	265280000	505410000	291620000	20	53115000	13264000	25270000	14581000	258720000	260240000	243060000
O15382	BCAT2	176010000	22150000	77929000	75933000	19	9263800	1165800	4101500	3996500	38196000	43530000	34904000
O15391	TYY2	16077000	0	0	16077000	13	1236700	0	0	1236700	0	0	9285200
O15397	IPO8	51767000	3309600	17498000	30959000	49	1056500	67542	357100	631820	0	11880000	17368000
O15400	STX7	482850000	92892000	171530000	218420000	11	43895000	8444700	15594000	19857000	112230000	107800000	110440000
O15427	MOT4	132390000	10650000	46730000	75008000	18	7354900	591650	2596100	4167100	0	33490000	40188000
O15431	COPT1	28091000	0	3282000	24809000	2	14046000	0	1641000	12405000	0	0	14329000
O15446	RPA34	46429000	4615200	15164000	26649000	20	2321400	230760	758210	1332500	0	11128000	14114000
O15460	P4HA2	91091000	0	44244000	46846000	30	3036400	0	1474800	1561500	0	27128000	28670000
O15498	YKT6	985050000	290730000	382880000	311430000	14	70360000	20766000	27349000	22245000	264960000	224620000	229750000
O15511	ARPC5	185600000	36935000	82324000	66342000	10	18560000	3693500	8232400	6634200	37038000	53312000	38380000
Q6A1A2	PDPK2	0	0	0	0	20	0	0	0	0	0	0	0
O15553	MEFV	94310000	55654000	13927000	24730000	43	2193300	1294300	323880	575110	0	0	14283000
O43143	DHX15	4567000000	1325500000	1643800000	1597700000	39	117100000	33988000	42148000	40967000	1196900000	1088400000	1030800000
O43148	MCES	88032000	7012700	40720000	40300000	25	3521300	280510	1628800	1612000	0	17990000	31737000
O43156	TTI1	212350000	0	4541200	207810000	50	4247000	0	90824	4156200	0	0	120020000
O43159	RRP8	21023000	21023000	0	0	25	840900	840900	0	0	21023000	0	0
O43169	CYB5B	637350000	125320000	223550000	288480000	6	106230000	20887000	37258000	48081000	188340000	123770000	125050000
O43172	PRP4	378630000	84987000	151200000	142440000	30	12621000	2832900	5039900	4748100	117440000	80249000	67782000
O43175	SERA	2831300000	610430000	971590000	1249300000	24	117970000	25435000	40483000	52053000	616780000	675710000	670610000
O43181	NDUS4	101010000	49714000	51297000	0	9	11224000	5523800	5699700	0	0	33323000	0
O43237	DC1L2	372150000	62555000	135000000	174590000	26	14313000	2406000	5192200	6715100	72061000	82581000	96447000
O43242	PSMD3	1917400000	429440000	652100000	835840000	34	56393000	12631000	19179000	24584000	408700000	430560000	496540000
O43251	RFOX2	9991600	1869800	2300100	5821600	11	908320	169990	209100	529240	0	0	3362300
O43252	PAPS1	62427000	3812100	26234000	32381000	33	1891700	115520	794980	981240	0	15180000	20564000
O43264	ZW10	210330000	20678000	75133000	114520000	41	5129900	504330	1832500	2793100	27746000	53342000	54536000
O43278	SPIT1	145170000	22367000	81233000	41570000	23	6311700	972470	3531900	1807400	29085000	32680000	37381000
O43290	SNUT1	434790000	86146000	174760000	173880000	38	11442000	2267000	4598900	4575900	83939000	107960000	108200000
O43292	GPAA1	43980000	2937700	19042000	22001000	19	2314800	154620	1002200	1157900	0	10006000	15070000
O43293	DAPK3	18002000	0	3401900	14600000	20	900100	0	170090	730000	0	0	8432400
O43299	AP5Z1	4561600	0	2838000	1723500	47	97055	0	60384	36671	0	1843600	0
O43314	VIP2	22068000	0	18916000	3152500	63	350290	0	300250	50040	0	0	1820800
O43324	MCA3	1108100000	224570000	396920000	486590000	12	92340000	18714000	33077000	40549000	233440000	280310000	249700000
O43347	MSI1H	53338000	13591000	13628000	26120000	13	4102900	1045400	1048300	2009200	0	0	15086000
O43390	HNRPR	3595800000	464300000	1363200000	1768400000	34	105760000	13656000	40093000	52012000	882060000	740300000	748810000
O43395	PRPF3	282720000	26607000	121160000	134960000	33	8567300	806270	3671400	4089700	42928000	63126000	77205000
O43396	TXNL1	507220000	45128000	171970000	290120000	15	33815000	3008600	11465000	19341000	75166000	106020000	143220000
O43399	TPD54	1118600000	133310000	409150000	576160000	12	93218000	11109000	34096000	48013000	213520000	260110000	258230000
O43402	EMC8	43020000	29957000	4907900	8155500	11	3910900	2723400	446170	741410	29957000	0	0
O43427	FIBP	21380000	0	21380000	0	20	1069000	0	1069000	0	0	13889000	0
O43432	IF4G3	3506200	0	0	3506200	84	41740	0	0	41740	0	0	2025000
O43447	PPIH	21895000	9469200	3454800	8970500	11	1990400	860840	314070	815500	9469200	0	0
O43464	HTRA2	2802300	2802300	0	0	23	121840	121840	0	0	2802300	0	0
O43488	ARK72	650250000	122900000	237200000	290150000	15	43350000	8193300	15814000	19343000	146720000	150210000	147640000
O43490	PROM1	196140000	54725000	55009000	86403000	40	4903400	1368100	1375200	2160100	68816000	32961000	38585000
O43491	E41L2	882160000	111120000	298910000	472130000	55	16039000	2020400	5434700	8584200	135810000	203170000	239000000
O43493	TGON2	18288000	0	0	18288000	23	795150	0	0	795150	0	0	10563000
O43504	LTOR5	17419000	0	7778100	9641300	5	3483900	0	1555600	1928300	0	0	5568400
O43505	B4GA1	96595000	0	58852000	37743000	19	5084000	0	3097500	1986500	0	38231000	0
O43583	DENR	130330000	11798000	53032000	65501000	9	14481000	1310800	5892500	7277800	0	0	37830000
O43592	XPOT	400180000	75268000	166690000	158220000	45	8892800	1672600	3704300	3515900	89850000	89316000	95766000
O43598	DNPH1	1329700000	26599000	1141600000	161480000	8	166210000	3324900	142700000	20185000	194130000	320700000	346650000
O43615	TIM44	1032800000	150760000	404840000	477190000	29	35614000	5198700	13960000	16455000	194410000	256460000	238490000
O43617	TPPC3	71719000	9756800	17751000	44212000	9	7968800	1084100	1972300	4912400	0	0	25535000
O43633	CHM2A	68599000	4916100	27030000	36653000	9	7622100	546230	3003400	4072500	0	13669000	25059000
O43657	TSN6	80753000	21179000	20010000	39564000	12	6729400	1764900	1667500	3297000	21002000	13016000	23010000
O43660	PLRG1	291490000	45651000	168750000	77085000	30	9716300	1521700	5625100	2569500	53675000	83289000	62832000
O43663	PRC1	50684000	8550100	20437000	21697000	32	1583900	267190	638650	678020	10840000	12496000	11021000
O43670	ZN207	478750000	128990000	180150000	169600000	14	34196000	9213700	12868000	12114000	137640000	108290000	98036000
O43674	NDUB5	128790000	28759000	38188000	61841000	8	16099000	3594900	4773600	7730100	26901000	28846000	33537000
O43676	NDUB3	52740000	10524000	17942000	24275000	6	8790100	1754000	2990300	4045800	0	0	14020000
O43681	GET3	855820000	178260000	270280000	407280000	15	57055000	11884000	18018000	27152000	195200000	183750000	210110000
O43684	BUB3	1366900000	357910000	418920000	590030000	15	91124000	23861000	27928000	39336000	342550000	277440000	350830000
O43707	ACTN4	18612000000	5297800000	7797600000	5516900000	55	338410000	96324000	141770000	100310000	4680700000	5299100000	3567500000
O43708	MAAI	7544600	2797600	0	4747000	9	838290	310850	0	527450	0	0	2741700
O43719	HTSF1	38985000	2264600	22236000	14485000	51	764410	44404	435990	284020	0	9431900	13378000
O43747	AP1G1	532270000	50978000	176200000	305090000	35	15208000	1456500	5034300	8716800	91050000	116260000	134340000
O43752	STX6	2959900	0	0	2959900	12	246660	0	0	246660	0	0	1709500
O43760	SNG2	106960000	20630000	29653000	56676000	7	15280000	2947200	4236200	8096600	0	0	32734000
O43765	SGTA	1049200000	215070000	346380000	487740000	12	87433000	17923000	28865000	40645000	184760000	235010000	302010000
O43768	ENSA	72304000	11440000	12773000	48090000	9	8033800	1271100	1419300	5343400	0	0	27775000
O43772	MCAT	61014000	7536800	35076000	18402000	17	3589100	443340	2063300	1082500	0	19417000	13996000
O43776	SYNC	2870000000	541070000	1164200000	1164800000	22	130460000	24594000	52917000	52945000	641970000	678080000	650000000
O43795	MYO1B	932870000	181020000	378720000	373120000	62	15046000	2919700	6108400	6018100	196590000	253860000	192100000
O43809	CPSF5	432900000	100040000	143400000	189460000	14	30922000	7145700	10243000	13533000	118360000	98029000	86231000
O43813	LANC1	252110000	72207000	101660000	78235000	17	14830000	4247500	5980300	4602000	72216000	60319000	50899000
O43818	U3IP2	14046000	4468200	9577900	0	23	610700	194270	416430	0	0	6221900	0
O43819	SCO2	82431000	0	11298000	71133000	14	5887900	0	807000	5080900	0	0	41083000
O43823	AKAP8	128140000	7440600	52093000	68605000	27	4745900	275580	1929400	2540900	0	26864000	46599000
O43826	G6PT1	11613000	2725600	4494600	4393000	12	967770	227140	374550	366080	0	0	2537200
O43837	IDH3B	349230000	16540000	166070000	166630000	21	16630000	787600	7907900	7934600	32164000	104300000	84194000
O43847	NRDC	266980000	35282000	104350000	127350000	50	5339700	705630	2087000	2547100	40927000	60701000	74994000
O43852	CALU	1044500000	87589000	415510000	541390000	16	65281000	5474300	25970000	33837000	191730000	178910000	299550000
O43865	SAHH2	56855000	8894200	23297000	24665000	26	2186700	342090	896020	948640	0	0	14245000
O43896	KIF1C	86999000	4437300	77237000	5324900	61	1426200	72742	1266200	87293	0	50174000	0
O43903	GAS2	23189000	0	17634000	5555100	18	1288300	0	979650	308620	0	11455000	0
O43913	ORC5	28519000	9224300	14737000	4558100	25	1140800	368970	589460	182320	0	0	2632500
O43920	NDUS5	12496000	0	12496000	0	6	2082600	0	2082600	0	0	8117400	0
O60216	RAD21	178700000	51090000	56749000	70858000	26	6873000	1965000	2182700	2725300	36049000	54285000	38545000
O60220	TIM8A	12814000	0	5991000	6822500	5	2562700	0	1198200	1364500	0	0	3940400
O60231	DHX16	94732000	8818600	24728000	61185000	50	1894600	176370	494560	1223700	0	0	35338000
O60232	ZNRD2	128020000	8676900	46703000	72635000	12	10668000	723080	3891900	6052900	17504000	23216000	40247000
O60244	MED14	2798500	0	2798500	0	69	40558	0	40558	0	0	1817900	0
O60256	KPRB	297120000	58095000	118100000	120930000	23	12918000	2525900	5134600	5257700	68398000	63124000	58048000
O60264	SMCA5	300740000	101190000	88922000	110630000	55	5468000	1839800	1616800	2011400	95203000	71823000	55823000
O60271	JIP4	179780000	22847000	62215000	94716000	67	2683300	341000	928590	1413700	0	44212000	50908000
O60291	MGRN1	10259000	1939800	0	8319400	27	379970	71846	0	308120	0	0	4804900
O60306	AQR	102130000	9369800	45554000	47210000	68	1502000	137790	669920	694260	15615000	22281000	28333000
O60313	OPA1	660160000	127430000	215860000	316870000	54	12225000	2359700	3997400	5868000	135270000	147850000	167540000
O60318	GANP	15709000	0	8807200	6901800	78	201400	0	112910	88485	0	5691400	4016000
O60341	KDM1A	186690000	38936000	75669000	72083000	37	5045600	1052300	2045100	1948200	49927000	41678000	38119000
O60361	NDK8	59230000	21298000	18714000	19218000	10	5923000	2129800	1871400	1921800	0	0	11100000
O60427	FADS1	110860000	28456000	36013000	46391000	22	5039100	1293400	1637000	2108700	34980000	21294000	22370000
O60437	PEPL	109940000	0	25411000	84529000	113	972920	0	224880	748050	0	24669000	40659000
O60443	GSDME	275650000	38066000	103200000	134380000	24	11486000	1586100	4300100	5599300	60708000	61744000	60270000
O60488	ACSL4	3024500000	450180000	1168200000	1406200000	35	86415000	12862000	33377000	40176000	571060000	764340000	685780000
O60493	SNX3	89468000	18310000	20848000	50310000	10	8946800	1831000	2084800	5031000	29830000	15777000	15303000
O60504	VINEX	4404200	0	0	4404200	38	115900	0	0	115900	0	0	2543700
O60506	HNRPQ	3815600000	1055700000	1128800000	1631100000	32	119240000	32991000	35276000	50971000	1002800000	810590000	917590000
O60507	TPST1	20232000	10231000	3951100	6050300	19	1064900	538480	207950	318440	10231000	0	0
O60518	RNBP6	10534000	0	2933000	7601100	55	191530	0	53328	138200	0	0	4390000
O60524	NEMF	3962800	0	0	3962800	50	79257	0	0	79257	0	0	2288800
O60547	GMDS	256360000	27760000	120040000	108550000	26	9859800	1067700	4617000	4175200	45753000	67840000	54844000
O60563	CCNT1	5888500	0	0	5888500	26	226480	0	0	226480	0	0	3401000
O60566	BUB1B	145740000	12533000	55840000	77367000	57	2556900	219880	979660	1357300	32031000	32588000	28873000
O60568	PLOD3	279370000	60866000	112330000	106170000	43	6497000	1415500	2612400	2469100	59973000	70013000	65173000
O60610	DIAP1	237960000	28539000	84152000	125260000	60	3965900	475660	1402500	2087700	48580000	49650000	57323000
O60613	2022-09-15	16530000	0	16530000	0	9	1836700	0	1836700	0	0	10738000	0
O60645	EXOC3	54250000	3395600	27235000	23620000	35	1550000	97016	778130	674840	0	15746000	15587000
O60664	PLIN3	6748900000	1122500000	2560400000	3066000000	26	259570000	43174000	98477000	117920000	1323800000	1553500000	1661900000
O60671	RAD1	32106000	3544300	19815000	8747300	16	2006700	221520	1238400	546700	0	0	5052000
O60678	ANM3	100970000	12219000	39779000	48966000	23	4389800	531270	1729500	2129000	19099000	26412000	20830000
O60684	IMA7	49288000	3402300	24573000	21313000	23	2143000	147930	1068400	926660	0	11629000	16643000
O60701	UGDH	6918000000	1555700000	2206100000	3156200000	28	247070000	55560000	78789000	112720000	1617800000	1621000000	1572900000
O60716	CTND1	3259300000	664210000	1312500000	1282600000	48	67902000	13838000	27343000	26721000	628120000	837380000	792090000
O60725	ICMT	0	0	0	0	9	0	0	0	0	0	0	0
O60749	SNX2	154470000	25471000	76949000	52051000	27	5721100	943350	2850000	1927800	30453000	38753000	36314000
O60762	DPM1	222270000	13210000	47631000	161420000	16	13892000	825600	2977000	10089000	46316000	41214000	49853000
O60763	USO1	1017300000	177770000	395770000	443790000	43	23659000	4134200	9204000	10321000	184600000	243220000	263370000
O60783	RT14	29041000	0	18786000	10255000	6	4840100	0	3130900	1709200	0	0	5922900
O60784	TOM1	285710000	35677000	140570000	109470000	18	15873000	1982000	7809200	6081500	44878000	81396000	63939000
Q99879	H2B1M	12910000000	3230900000	5573000000	4106000000	7	1844300000	461560000	796150000	586580000	4058500000	3271300000	1821500000
O60825	F262	47841000	2063800	3261300	42516000	35	1366900	58965	93179	1214700	0	0	24555000
O60830	TI17B	16731000	0	13191000	3540200	9	1859000	0	1465600	393350	0	8568800	0
O60832	DKC1	828890000	222740000	317530000	288620000	31	26738000	7185300	10243000	9310300	242260000	181210000	172240000
O60841	IF2P	1823100000	427660000	558410000	836980000	50	36461000	8553200	11168000	16740000	443180000	406470000	424170000
O60869	EDF1	208200000	61889000	63849000	82460000	9	23133000	6876600	7094400	9162300	61668000	40717000	48607000
O60884	DNJA2	403650000	92833000	114670000	196150000	22	18348000	4219700	5212300	8915800	109840000	91512000	79261000
O60885	BRD4	45161000	0	7460500	37701000	48	940860	0	155430	785440	0	0	21774000
O60888	CUTA	420550000	96668000	148280000	175610000	6	70092000	16111000	24713000	29268000	0	96323000	0
O60921	HUS1	49227000	5009700	23244000	20973000	13	3786700	385360	1788000	1613300	0	15901000	11311000
O60934	NBN	21483000	0	12698000	8784400	42	511490	0	302340	209150	0	5956700	7365600
O60942	MCE1	42460000	1331400	17618000	23510000	30	1415300	44381	587280	783670	0	11774000	13250000
O75027	ABCB7	20907000	4836300	7165800	8904800	34	614910	142240	210760	261900	4974100	4515900	5144300
O75063	XYLK	19177000	4202800	0	14974000	19	1009300	221200	0	788100	4344000	0	8507000
O75083	WDR1	5702700000	1458600000	2144600000	2099500000	30	190090000	48620000	71486000	69982000	1540000000	1309500000	1189800000
O75116	ROCK2	152450000	9495100	56216000	86742000	80	1905700	118690	702690	1084300	23387000	36514000	36211000
O75122	CLAP2	16128000	3023400	7346400	5757800	76	212210	39782	96663	75760	0	4772300	0
O75128	COBL	106410000	0	4446100	101960000	64	1662700	0	69471	1593200	0	0	58890000
O75131	CPNE3	470130000	130030000	217350000	122760000	24	19589000	5417700	9056100	5115100	124170000	102200000	115740000
O75143	ATG13	10573000	0	5896100	4677000	24	440540	0	245670	194870	0	0	2701200
O75146	HIP1R	64415000	7645400	20492000	36278000	63	1022500	121360	325270	575840	13551000	10912000	17447000
O75150	BRE1B	101890000	5235300	32376000	64281000	50	2037800	104710	647510	1285600	9218600	22509000	31665000
O75152	ZC11A	15561000	5958600	9602700	0	42	370510	141870	228640	0	5958600	0	0
O75153	CLU	669790000	68739000	225200000	375850000	68	9849800	1010900	3311700	5527200	99161000	148340000	184610000
O75157	T22D2	3563800	0	0	3563800	12	296980	0	0	296980	0	0	2058300
O75165	DJC13	103760000	0	38693000	65064000	112	926400	0	345470	580930	0	28315000	34398000
O75170	PP6R2	251740000	28232000	113790000	109720000	49	5137500	576150	2322300	2239100	47956000	60375000	57188000
O75175	CNOT3	49437000	5701500	25262000	18473000	19	2602000	300080	1329600	972280	0	15007000	12073000
O75179	ANR17	199990000	32836000	66118000	101030000	88	2272600	373130	751340	1148100	46534000	44026000	43579000
O75208	COQ9	17145000	3893300	0	13252000	13	1318800	299490	0	1019400	3893300	0	0
O75223	GGCT	323400000	59192000	102990000	161210000	13	24877000	4553200	7922600	12401000	63392000	65296000	90520000
O75251	NDUS7	765750000	17356000	26440000	721960000	10	76575000	1735600	2644000	72196000	158190000	156600000	136720000
O75306	NDUS2	485490000	67534000	194800000	223160000	25	19420000	2701400	7792000	8926300	89990000	120150000	112830000
O75312	ZPR1	64132000	0	30972000	33160000	26	2466600	0	1191200	1275400	0	22075000	17197000
O75323	NIPS2	501930000	65353000	249840000	186750000	16	31371000	4084600	15615000	11672000	88037000	152650000	94816000
O75340	PDCD6	608850000	114010000	203470000	291370000	11	55350000	10364000	18497000	26488000	111820000	148240000	147240000
O75347	TBCA	77276000	23239000	12568000	41469000	6	12879000	3873100	2094700	6911500	17214000	16548000	21592000
O75348	VATG1	169110000	47754000	53218000	68143000	7	24159000	6822000	7602600	9734700	47448000	35201000	39032000
O75351	VPS4B	234620000	25321000	105110000	104190000	25	9385000	1012800	4204500	4167600	34743000	60599000	58438000
O75352	MPU1	1005400000	203320000	330980000	471110000	4	251350000	50831000	82746000	117780000	201980000	230440000	258010000
O75356	ENTP5	20775000	3687400	6257800	10830000	21	989280	175590	297990	515690	3687400	0	0
O75367	H2AY	450920000	114080000	273190000	63644000	18	25051000	6337800	15177000	3535800	125970000	142300000	60039000
O75369	FLNB	11591000000	2232600000	4239200000	5118900000	142	81625000	15722000	29854000	36049000	2499500000	2664400000	2779000000
O75376	NCOR1	31522000	7319500	11366000	12837000	130	242480	56304	87428	98748	0	0	7414300
O75381	PEX14	43440000	0	15632000	27809000	15	2896000	0	1042100	1853900	0	10200000	16015000
O75390	CISY	3592100000	739560000	1257100000	1595500000	19	189060000	38924000	66163000	83973000	797780000	841700000	838190000
O75394	RM33	17910000	0	6480200	11430000	3	5970200	0	2160100	3810100	0	0	6601600
O75396	SC22B	940280000	176630000	329570000	434080000	14	67163000	12616000	23540000	31006000	222250000	184770000	234410000
O75400	PR40A	165840000	29271000	66991000	69580000	33	5025500	887010	2030000	2108500	0	42187000	41518000
O75410	TACC1	9112500	0	3235800	5876800	43	211920	0	75250	136670	0	2102000	0
O75414	NDK6	8281400	0	0	8281400	12	690120	0	0	690120	0	0	4783000
O75427	LRCH4	1509000	0	0	1509000	34	44381	0	0	44381	0	0	871510
O75431	MTX2	151680000	4115400	62814000	84752000	11	13789000	374120	5710300	7704700	0	31561000	58193000
O75436	VP26A	386700000	73151000	171200000	142350000	19	20353000	3850100	9010400	7492000	70841000	88199000	107540000
O75438	NDUB1	59511000	4837900	29703000	24969000	3	19837000	1612600	9901100	8323200	0	15901000	17816000
O75439	MPPB	454230000	95391000	138020000	220820000	26	17470000	3668900	5308400	8493000	123860000	88360000	100370000
O75448	MED24	23034000	4244000	5721200	13069000	51	451660	83215	112180	256260	0	0	7548300
O75475	PSIP1	647570000	127360000	301290000	218920000	28	23128000	4548600	10761000	7818500	128620000	160910000	117240000
O75477	ERLN1	180570000	13463000	102180000	64932000	20	9028700	673150	5109000	3246600	23915000	51551000	41876000
O75487	GPC4	2974500	0	2974500	0	28	106230	0	106230	0	0	1932300	0
O75489	NDUS3	760230000	142540000	202870000	414830000	17	44720000	8384700	11933000	24401000	140840000	185950000	187130000
O75494	SRS10	2865900	0	0	2865900	9	318440	0	0	318440	0	0	1655200
O75496	GEMI	13225000	1360900	5059800	6804600	7	1889300	194420	722830	972080	0	0	3930000
O75521	ECI2	1162800000	231210000	408840000	522750000	19	61200000	12169000	21518000	27513000	260950000	258930000	278840000
O75530	EED	0	0	0	0	25	0	0	0	0	0	0	0
O75531	BAF	349990000	45506000	111150000	193330000	6	58331000	7584300	18525000	32221000	0	0	111660000
O75533	SF3B1	2310200000	485780000	960730000	863680000	62	37261000	7835100	15496000	13930000	500390000	604950000	503350000
O75534	CSDE1	634250000	105250000	216900000	312100000	46	13788000	2288100	4715300	6784700	155400000	133200000	137800000
O75569	PRKRA	111330000	39170000	18807000	53354000	14	7952200	2797900	1343300	3811000	27940000	26462000	27801000
O75607	NPM3	105530000	27635000	38384000	39510000	8	13191000	3454400	4798000	4938800	28550000	25402000	21438000
O75608	LYPA1	93830000	30790000	18277000	44763000	12	7819100	2565800	1523100	3730200	31818000	0	24825000
O75616	ERAL1	108390000	23152000	42585000	42648000	22	4926600	1052400	1935700	1938500	26011000	25428000	24008000
O75643	U520	3991800000	712030000	1789900000	1489900000	118	33829000	6034100	15169000	12626000	773310000	1020000000	941950000
O75648	MTU1	3569700	0	3569700	0	28	127490	0	127490	0	0	2318900	0
O75663	TIPRL	290120000	61605000	120490000	108020000	16	18133000	3850300	7530900	6751500	62679000	79708000	59883000
O75674	TM1L1	75252000	5690600	28793000	40769000	15	5016800	379380	1919500	2717900	0	24639000	17611000
O75688	PPM1B	221210000	31500000	98994000	90717000	22	10055000	1431800	4499700	4123500	63355000	44438000	40409000
O75691	UTP20	54532000	6049800	31230000	17252000	138	395160	43839	226310	125010	12514000	14127000	9660500
O75694	NU155	1526500000	173840000	707500000	645130000	57	26780000	3049900	12412000	11318000	281740000	362020000	362280000
O75764	TCEA3	19431000	0	6613700	12817000	19	1022700	0	348090	674570	0	0	7402500
O75781	PALM	182090000	20744000	75246000	86101000	23	7917000	901920	3271500	3743500	28691000	43332000	47329000
O75794	CD123	39259000	2671400	17093000	19494000	16	2453700	166960	1068300	1218400	0	9999900	12363000
O75817	POP7	33236000	1771700	16035000	15429000	5	6647100	354350	3207000	3085700	0	10417000	0
O75818	RPP40	17406000	0	13916000	3489800	19	916090	0	732420	183670	0	0	2015600
O75821	EIF3G	1573100000	243910000	648930000	680250000	19	82794000	12838000	34154000	35802000	344000000	319440000	394910000
O75822	EIF3J	1080000000	211620000	364380000	504020000	14	77144000	15115000	26027000	36002000	238260000	232750000	268420000
O75832	PSD10	83702000	5971900	46685000	31045000	12	6975200	497660	3890400	2587100	0	26284000	21973000
O75843	AP1G2	31782000	0	9485800	22296000	37	858960	0	256370	602590	0	10725000	8314200
O75844	FACE1	664760000	100820000	279480000	284460000	19	34987000	5306300	14710000	14972000	129330000	141500000	175840000
O75874	IDHC	6636200000	1364200000	2466400000	2805600000	25	265450000	54569000	98656000	112220000	1304700000	1603000000	1679100000
O75879	GATB	5139300	0	0	5139300	29	177220	0	0	177220	0	0	2968200
O75880	SCO1	279790000	48709000	90312000	140770000	16	17487000	3044300	5644500	8798000	54887000	64468000	69324000
O75882	ATRN	22968000	3071800	3976500	15920000	64	358880	47997	62133	248750	0	0	9194700
O75886	STAM2	36011000	0	12506000	23505000	24	1500500	0	521080	979390	0	0	13576000
O75907	DGAT1	7727200	0	0	7727200	15	515150	0	0	515150	0	0	4462900
O75909	CCNK	92625000	25251000	27273000	40101000	20	4631200	1262500	1363600	2005100	25251000	0	0
O75911	DHRS3	87421000	14535000	24218000	48668000	13	6724700	1118100	1862900	3743700	17103000	15189000	26084000
O75915	PRAF3	136210000	4246300	52346000	79613000	5	27241000	849260	10469000	15923000	0	37235000	42751000
O75928	PIAS2	8517900	0	4086600	4431200	30	283930	0	136220	147710	0	0	2559300
O75934	SPF27	95386000	40218000	35740000	19428000	13	7337400	3093700	2749300	1494500	26369000	28420000	19867000
O75935	DCTN3	84611000	6560200	37023000	41028000	11	7691900	596380	3365700	3729800	0	25703000	22044000
O75937	DNJC8	372280000	81083000	114400000	176800000	13	28637000	6237200	8799800	13600000	71513000	82615000	103380000
O75940	SPF30	216180000	50744000	76572000	88867000	9	24020000	5638200	8508000	9874100	55062000	52712000	44038000
O75947	ATP5H	268940000	56915000	83216000	128810000	10	26894000	5691500	8321600	12881000	63269000	51278000	70823000
O75955	FLOT1	320510000	61849000	146240000	112430000	27	11871000	2290700	5416200	4164000	73432000	69744000	78604000
O75964	ATP5L	586690000	146580000	258750000	181360000	6	97782000	24431000	43125000	30227000	127270000	124110000	168040000
O75976	CBPD	827380000	109100000	292490000	425800000	71	11653000	1536600	4119500	5997100	138300000	203980000	202750000
O76003	GLRX3	303960000	69668000	105920000	128370000	18	16887000	3870500	5884500	7131500	75079000	63196000	74341000
O76021	RL1D1	454620000	145760000	112320000	196530000	22	20664000	6625500	5105600	8933200	135050000	89837000	107350000
O76024	WFS1	37418000	3648700	4348700	29421000	37	1011300	98614	117530	795160	0	0	16992000
O76027	ANXA9	48280000	0	15129000	33152000	23	2099100	0	657770	1441400	0	8639500	20335000
O76031	CLPX	293700000	55451000	114020000	124230000	39	7530900	1421800	2923700	3185400	67890000	65277000	68104000
O76062	ERG24	64969000	21506000	17023000	26441000	11	5906300	1955100	1547500	2403700	0	0	15271000
O76071	CIAO1	86444000	4232900	28733000	53479000	16	5402800	264550	1795800	3342400	0	24339000	25214000
O76094	SRP72	674970000	122170000	291660000	261140000	33	20454000	3702100	8838300	7913300	138000000	161190000	163270000
O76095	JTB	29072000	6451900	13715000	8905500	9	3230200	716880	1523800	989500	0	0	5143400
O94760	DDAH1	260820000	6594700	98058000	156170000	17	15342000	387930	5768100	9186200	0	68959000	84935000
O94766	B3GA3	66689000	7801700	18633000	40254000	17	3922900	458920	1096100	2367900	14372000	12874000	15909000
O94776	MTA2	1150000000	145300000	617800000	386930000	45	25556000	3229000	13729000	8598500	235640000	260180000	274290000
O94806	KPCD3	7365300	0	0	7365300	36	204590	0	0	204590	0	0	4253900
O94822	LTN1	16830000	0	13489000	3340500	91	184940	0	148230	36709	0	8762800	0
O94826	TOM70	1292600000	172940000	572140000	547550000	31	41697000	5578600	18456000	17663000	251240000	304820000	304780000
O94832	MYO1D	41701000	4063500	34027000	3610200	62	672590	65541	548820	58230	0	22104000	0
O94842	TOX4	21004000	0	12023000	8981100	17	1235500	0	707240	528300	0	7790700	5206700
O94855	SC24D	210080000	58498000	81835000	69749000	40	5252000	1462400	2045900	1743700	54899000	48756000	48287000
O94874	UFL1	494260000	82124000	195500000	216640000	47	10516000	1747300	4159600	4609400	118950000	101240000	114060000
O94880	PHF14	4258100	1899000	2359000	0	35	121660	54258	67401	0	1899000	0	0
O94888	UBXN7	139520000	17280000	52619000	69616000	23	6065900	751320	2287800	3026800	25389000	36758000	29523000
O94903	PLPHP	116200000	40557000	13411000	62235000	14	8300300	2896900	957930	4445400	35112000	19694000	30408000
O94905	ERLN2	746540000	169900000	242720000	333930000	21	35550000	8090300	11558000	15901000	162000000	143830000	214600000
O94906	PRP6	643410000	102630000	267710000	273080000	56	11489000	1832600	4780500	4876400	171260000	139830000	123160000
O94907	DKK1	141930000	39175000	71070000	31681000	13	10917000	3013500	5466900	2437000	37587000	36404000	29649000
O94925	GLSK	940100000	86808000	287650000	565640000	35	26860000	2480200	8218700	16161000	162210000	213210000	224940000
O94955	RHBT3	110640000	66356000	44288000	0	31	3569200	2140500	1428700	0	0	28770000	0
O94964	SOGA1	45348000	0	18725000	26622000	81	559850	0	231180	328670	0	0	15376000
O94966	UBP19	39963000	4595000	20173000	15195000	61	655130	75327	330710	249090	0	13105000	0
O94973	AP2A2	374250000	82760000	172540000	118940000	49	7637700	1689000	3521300	2427400	78619000	97034000	87889000
O94979	SC31A	852400000	155070000	329270000	368060000	47	18136000	3299400	7005700	7831000	189940000	184740000	206860000
O94992	HEXI1	330590000	28465000	177430000	124690000	13	25430000	2189700	13649000	9591800	53563000	68364000	93818000
O95067	CCNB2	16006000	0	10095000	5910600	22	727540	0	458880	268670	0	6558000	0
O95070	YIF1A	15590000	2856400	7320300	5413100	8	1948700	357040	915040	676640	0	0	3126400
O95071	UBR5	29311000	0	7284500	22027000	131	223750	0	55607	168140	0	0	12722000
O95081	AGFG2	5324900	0	5324900	0	15	354990	0	354990	0	0	3459100	0
O95104	SCAF4	119550000	12969000	92699000	13881000	32	3735900	405290	2896900	433790	0	60219000	0
O95139	NDUB6	155060000	36489000	65035000	53532000	8	19382000	4561100	8129400	6691600	36447000	42290000	0
O95140	MFN2	17019000	0	0	17019000	41	415090	0	0	415090	0	0	9829300
O95155	UBE4B	52000000	2826300	40711000	8462400	63	825400	44862	646210	134320	0	16399000	14935000
O95159	ZFPL1	52878000	0	23827000	29050000	13	4067500	0	1832900	2234600	0	16168000	16089000
O95163	ELP1	188200000	18717000	68211000	101280000	63	2987400	297090	1082700	1607600	31102000	45229000	45189000
O95166	GBRAP	9752200	0	0	9752200	3	3250700	0	0	3250700	0	0	5632500
O95167	NDUA3	64963000	6525500	4991600	53445000	4	16241000	1631400	1247900	13361000	0	0	30868000
O95168	NDUB4	107280000	6755400	43849000	56673000	5	21456000	1351100	8769900	11335000	0	42063000	19154000
O95183	VAMP5	88442000	71825000	5484000	11133000	6	14740000	11971000	914000	1855500	0	0	6429900
O95197	RTN3	920240000	182640000	354920000	382680000	46	20005000	3970500	7715700	8319100	179170000	209190000	245860000
O95202	LETM1	2170000000	398510000	725420000	1046100000	39	55641000	10218000	18600000	26822000	466710000	488750000	518450000
O95210	STBD1	56796000	7909800	21640000	27246000	26	2184500	304220	832310	1047900	0	13371000	16423000
O95218	ZRAB2	61940000	16255000	34625000	11059000	18	3441100	903070	1923600	614380	0	22493000	0
O95219	SNX4	74642000	5287800	9817500	59536000	26	2870800	203380	377600	2289900	0	0	34386000
O95232	LC7L3	527930000	79864000	205040000	243030000	19	27786000	4203400	10792000	12791000	116770000	103530000	133120000
O95235	KI20A	39355000	4425500	8674000	26255000	49	803160	90317	177020	535830	0	0	15164000
O95239	KIF4A	21815000	0	5854600	15961000	60	363580	0	97576	266010	0	0	9218100
O95249	GOSR1	61764000	8961900	14735000	38067000	16	3860200	560120	920930	2379200	0	0	21986000
O95251	KAT7	13252000	4811100	8440500	0	28	473270	171830	301450	0	0	5483000	0
O95273	CCDB1	6320700	0	6320700	0	12	526720	0	526720	0	0	4106000	0
O95292	VAPB	846330000	117350000	274520000	454460000	15	56422000	7823600	18301000	30297000	139520000	197010000	221630000
O95295	SNAPN	78944000	14301000	30581000	34062000	9	8771500	1589000	3397900	3784700	23342000	17037000	13461000
O95297	MPZL1	26314000	2261000	13705000	10348000	10	2631400	226100	1370500	1034800	0	8654900	6224800
O95298	NDUC2	80562000	18659000	22880000	39023000	8	10070000	2332400	2860000	4877900	19230000	0	21967000
O95299	NDUAA	154810000	15731000	64569000	74508000	20	7740400	786540	3228500	3725400	21019000	42197000	37493000
O95302	FKBP9	171120000	35995000	53412000	81716000	25	6844900	1439800	2136500	3268600	39577000	38027000	37605000
O95336	6PGL	1189100000	228610000	464870000	495610000	13	91469000	17586000	35760000	38124000	278460000	291000000	247380000
O95342	ABCBB	0	0	0	0	66	0	0	0	0	0	0	0
O95347	SMC2	814520000	105640000	291580000	417300000	65	12531000	1625200	4485900	6420100	188110000	176210000	165940000
O95352	ATG7	73535000	9194000	31820000	32521000	38	1935100	241950	837380	855820	0	0	18783000
O95372	LYPA2	694230000	213050000	124050000	357130000	12	57853000	17754000	10338000	29761000	160990000	178150000	160760000
O95373	IPO7	3090600000	651060000	1160700000	1278800000	42	73585000	15501000	27635000	30448000	679850000	742930000	720860000
O95376	ARI2	11519000	0	0	11519000	25	460750	0	0	460750	0	0	6652800
O95379	TFIP8	3879100	3879100	0	0	10	387910	387910	0	0	3879100	0	0
O95391	SLU7	7356800	3901300	3455600	0	32	229900	121910	107990	0	0	2244800	0
O95394	AGM1	915560000	177460000	254870000	483230000	29	31571000	6119300	8788700	16663000	202590000	176800000	242720000
O95399	UTS2	795190000	360720000	0	434470000	7	113600000	51531000	0	62067000	0	0	250930000
O95400	CD2B2	77497000	20518000	34866000	22112000	13	5961300	1578300	2682000	1700900	19515000	19353000	17071000
O95406	CNIH1	194870000	14960000	93046000	86862000	2	97434000	7479800	46523000	43431000	0	60444000	0
O95427	PIGN	128720000	14445000	59105000	55167000	29	4438500	498100	2038100	1902300	0	0	31862000
O95433	AHSA1	2021200000	220580000	908380000	892230000	20	101060000	11029000	45419000	44612000	375080000	521560000	429350000
O95453	PARN	402760000	8640000	14084000	380030000	29	13888000	297930	485670	13105000	0	114870000	113770000
O95456	PSMG1	154580000	24967000	57912000	71700000	15	10305000	1664500	3860800	4780000	41445000	28677000	33876000
O95470	SGPL1	87057000	5806800	32941000	48309000	27	3224300	215070	1220000	1789200	0	26981000	22319000
O95479	G6PE	49591000	0	18831000	30760000	42	1180700	0	448350	732380	0	12233000	0
O95486	SC24A	275660000	48554000	87318000	139780000	37	7450100	1312300	2360000	3777900	53048000	61684000	71278000
O95487	SC24B	140160000	8732300	39699000	91725000	35	4004500	249490	1134300	2620700	21300000	30309000	35888000
O95497	VNN1	13295000	13295000	0	0	21	633090	633090	0	0	13295000	0	0
O95544	NADK	2688800	0	0	2688800	16	168050	0	0	168050	0	0	1553000
O95562	SFT2B	58862000	11580000	14586000	32696000	7	8408800	1654300	2083700	4670800	0	0	18884000
O95563	MPC2	592100000	47380000	210220000	334500000	8	74012000	5922500	26277000	41813000	126150000	122520000	128460000
O95571	ETHE1	155430000	9093500	62985000	83352000	15	10362000	606240	4199000	5556800	0	0	48140000
O95573	ACSL3	5003100000	805010000	1763000000	2435000000	33	151610000	24394000	53425000	73788000	1155900000	1123300000	1063600000
O95602	RPA1	55360000	2987300	35834000	16539000	94	588940	31780	381220	175940	0	16904000	15926000
O95619	YETS4	17183000	2212900	8319400	6650400	15	1145500	147530	554630	443360	0	5392800	3852500
O95630	STABP	36300000	5852200	8631100	21817000	23	1578300	254440	375260	948560	8522000	8673300	6864200
O95639	CPSF4	145750000	38393000	89660000	17698000	16	9109500	2399600	5603800	1106100	40308000	35988000	30563000
O95674	CDS2	25777000	0	12162000	13614000	17	1516300	0	715430	800840	0	0	7863000
O95684	CEP43	23166000	0	11185000	11981000	16	1447900	0	699090	748810	0	0	6919700
O95716	RAB3D	34284000	6041500	18640000	9602400	14	2448800	431530	1331400	685890	0	5769600	9875900
O95721	SNP29	31957000	1837100	12569000	17551000	13	2458300	141310	966840	1350100	0	8113200	10189000
O95747	OXSR1	235080000	33949000	110780000	90344000	25	9403000	1358000	4431300	3613800	49984000	57303000	50806000
O95749	GGPPS	107990000	16131000	34928000	56933000	18	5999600	896190	1940400	3163000	0	22681000	32891000
O95757	HS74L	130220000	12395000	50562000	67259000	52	2504100	238360	972340	1293400	21579000	33445000	29061000
O95758	PTBP3	596890000	120100000	169300000	307480000	17	35111000	7064900	9959100	18087000	148390000	142840000	116440000
O95777	LSM8	148950000	15380000	80166000	53400000	7	21278000	2197200	11452000	7628600	22477000	0	23744000
O95782	AP2A1	1246200000	244980000	608780000	392450000	53	23513000	4622200	11486000	7404700	282930000	326950000	257230000
O95785	WIZ	16270000	3072000	9604900	3593100	78	208590	39385	123140	46066	0	6239400	0
O95793	STAU1	839250000	189110000	187570000	462570000	32	26226000	5909700	5861600	14455000	227690000	147960000	202470000
O95810	CAVN2	250540000	40718000	82972000	126850000	18	13919000	2262100	4609600	7047400	28550000	73392000	65940000
O95816	BAG2	72144000	11251000	26950000	33944000	14	5153200	803640	1925000	2424500	15229000	18576000	14557000
O95817	BAG3	63764000	6661100	19808000	37295000	34	1875400	195910	582580	1096900	0	14706000	19702000
O95819	M4K4	703620000	48025000	354490000	301110000	56	12565000	857580	6330200	5376900	52562000	206700000	192950000
O95822	DCMC	0	0	0	0	28	0	0	0	0	0	0	0
O95825	QORL1	51188000	49817000	0	1371000	19	2694100	2622000	0	72157	49817000	0	0
O95831	AIFM1	3826500000	805740000	1174600000	1846200000	31	123440000	25991000	37890000	59554000	797290000	894430000	943310000
O95832	CLD1	821790000	107140000	449020000	265630000	8	102720000	13393000	56127000	33204000	156460000	247120000	148660000
O95834	EMAL2	37887000	7585500	11975000	18326000	29	1306400	261570	412940	631940	9297900	6533300	10118000
O95857	TSN13	152790000	34508000	31778000	86503000	7	21827000	4929800	4539800	12358000	34101000	0	50368000
O95861	BPNT1	1794300000	388690000	645300000	760310000	20	89715000	19434000	32265000	38015000	427200000	406060000	413740000
O95865	DDAH2	1881900000	449120000	601830000	830990000	17	110700000	26419000	35402000	48882000	456720000	367220000	496070000
O95870	ABHGA	7109500	0	5177800	1931700	28	253910	0	184920	68989	0	3363500	0
O95881	TXD12	191590000	36239000	63408000	91945000	10	19159000	3623900	6340800	9194500	39997000	45076000	45460000
O95983	MBD3	0	0	0	0	15	0	0	0	0	0	0	0
O95989	NUDT3	52381000	0	13866000	38516000	9	5820100	0	1540600	4279500	0	0	22245000
O96000	NDUBA	493840000	106090000	195890000	191850000	11	44894000	9644900	17808000	17441000	107170000	124700000	112280000
O96005	CLPT1	225940000	41157000	94440000	90339000	27	8368000	1524300	3497800	3345900	55358000	47809000	51516000
O96008	TOM40	1006100000	193880000	383500000	428760000	10	100610000	19388000	38350000	42876000	224670000	253780000	212200000
O96011	PX11B	0	0	0	0	14	0	0	0	0	0	0	0
O96013	PAK4	126880000	18565000	46166000	62152000	24	5286800	773530	1923600	2589700	30625000	33712000	20114000
O96019	ACL6A	948170000	417150000	228990000	302030000	20	47408000	20858000	11449000	15102000	251640000	264480000	224230000
P00156	CYB	5544900	0	0	5544900	6	924160	0	0	924160	0	0	3202500
P00167	CYB5	548060000	132350000	213940000	201770000	6	91343000	22058000	35657000	33628000	120830000	123010000	144020000
P00338	LDHA	20504000000	4490100000	8116200000	7897700000	18	1139100000	249450000	450900000	438760000	4883100000	4522900000	4874500000
P00352	AL1A1	60885000000	10576000000	23426000000	26883000000	24	2536900000	440650000	976090000	1120100000	13351000000	13713000000	14063000000
P00367	DHE3	12102000000	2427500000	3984600000	5689800000	33	366730000	73562000	120750000	172420000	2620500000	2844400000	2788200000
P00374	DYR	40433000	11953000	12732000	15748000	13	3110200	919450	979400	1211400	0	0	9095200
P00387	NB5R3	3044000000	497090000	1043400000	1503500000	14	217430000	35506000	74531000	107390000	500580000	680930000	861740000
P00390	GSHR	2273700000	479070000	728320000	1066300000	23	98858000	20829000	31666000	46363000	488940000	485310000	593830000
P00403	COX2	200680000	78185000	122490000	0	8	25085000	9773100	15312000	0	77363000	80396000	0
P00439	PH4H	208370000	9937300	54718000	143710000	29	7185100	342660	1886800	4955700	35296000	43330000	49860000
P00441	SODC	1782900000	149390000	861750000	771780000	8	222860000	18673000	107720000	96473000	206620000	463260000	485050000
P00450	CERU	82111000	45370000	14445000	22296000	47	1747000	965320	307340	474380	0	0	10109000
P00488	F13A	27249000	13430000	0	13819000	37	736460	362960	0	373500	0	0	7981500
P00491	PNPH	2650100000	584840000	1066700000	998580000	18	147230000	32491000	59258000	55477000	563300000	637720000	653460000
P00492	HPRT	597100000	149940000	220910000	226240000	13	45931000	11534000	16993000	17403000	159120000	146630000	118370000
P00505	AATM	5543300000	1020000000	1911900000	2611300000	26	213210000	39233000	73537000	100440000	1236600000	1257600000	1276000000
P00533	EGFR	961350000	102340000	524170000	334850000	60	16023000	1705600	8736100	5580900	191250000	239660000	205330000
P00558	PGK1	18430000000	3735400000	7024900000	7669700000	27	682590000	138350000	260180000	284060000	4120100000	4046900000	4561500000
P00568	KAD1	86680000	25103000	31694000	29883000	11	7880000	2282100	2881300	2716600	26834000	22834000	13283000
P00738	HPT	92622000	74886000	14494000	3242300	22	4210100	3403900	658800	147380	74886000	0	0
P00740	FA9	27597000	16419000	0	11178000	20	1379800	820930	0	558910	0	0	6456000
P00742	FA10	7221000	3725900	3495100	0	26	277730	143300	134430	0	0	2270400	0
P00846	ATP6	116890000	24815000	42588000	49483000	2	58443000	12407000	21294000	24742000	0	0	28579000
P00966	ASSY	1160000000	225030000	490590000	444370000	21	55238000	10716000	23361000	21161000	256020000	278430000	265920000
P01009	A1AT	364270000	54478000	143550000	166250000	22	16558000	2476300	6524900	7556700	60599000	92125000	91021000
P01019	ANGT	134520000	20724000	46696000	67098000	20	6725900	1036200	2334800	3354900	18510000	30143000	41158000
P01023	A2MG	6819100	0	0	6819100	72	94709	0	0	94709	0	0	3938400
P01024	CO3	1572300000	271310000	531460000	769580000	97	16210000	2797000	5478900	7933800	319410000	371860000	369760000
P01111	RASN	125420000	26569000	48482000	50368000	10	12542000	2656900	4848200	5036800	27548000	32973000	26632000
P01130	LDLR	22931000	1765800	11808000	9356600	46	498500	38388	256700	203410	0	6554900	6519900
P01344	IGF2	13494000	0	8847500	4646700	9	1499400	0	983050	516300	0	5747400	0
P01591	IGJ	17123000	0	9447800	7675100	8	2140400	0	1181000	959390	0	0	4432800
P68871	HBB	24744000	24744000	0	0	11	2249400	2249400	0	0	24744000	0	0
P02545	LMNA	4034300000	1114600000	1513500000	1406300000	41	98398000	27185000	36915000	34299000	1118300000	912520000	816970000
P02647	APOA1	14711000	0	6753600	7957700	18	817290	0	375200	442100	0	0	4596000
P02649	APOE	2737600000	509300000	922430000	1305900000	22	124440000	23150000	41929000	59360000	607300000	562860000	692600000
P02652	APOA2	48653000	0	5485600	43168000	5	9730700	0	1097100	8633600	0	0	24932000
P02654	APOC1	8173100	0	8173100	0	3	2724400	0	2724400	0	0	5309300	0
P02656	APOC3	228310000	140160000	0	88158000	7	32616000	20022000	0	12594000	0	0	50917000
P02671	FIBA	43167000	5743100	13641000	23782000	39	1106800	147260	349780	609800	0	9948100	12649000
P02679	FIBG	406790000	58345000	171190000	177260000	28	14528000	2083800	6113900	6330600	78056000	76926000	116950000
P02751	FINC	302560000	142440000	79635000	80480000	101	2995600	1410300	788470	796830	148560000	49667000	42431000
P02753	RET4	114750000	50420000	23078000	41253000	10	11475000	5042000	2307800	4125300	56915000	0	17331000
P02760	AMBP	173520000	23255000	104070000	46192000	16	10845000	1453400	6504600	2887000	44003000	36339000	37199000
P02763	A1AG1	40063000	2604700	17723000	19735000	10	4006300	260470	1772300	1973500	0	11754000	11157000
P02765	FETUA	97510000	7619600	25116000	64775000	13	7500800	586130	1932000	4982700	0	26054000	27673000
P02774	VTDB	474420000	73903000	126970000	273550000	28	16944000	2639400	4534700	9769600	93539000	79859000	140980000
P02786	TFR1	2888000000	652200000	1081000000	1154800000	39	74051000	16723000	27717000	29611000	690740000	648960000	681700000
P02787	TRFE	1278400000	353590000	485100000	439690000	41	31180000	8624300	11832000	10724000	342530000	288190000	291950000
P02790	HEMO	54540000	21909000	19499000	13132000	23	2371300	952580	847800	570940	0	0	7584200
P03886	NU1M	31514000	6622200	11554000	13338000	6	5252400	1103700	1925700	2223000	0	0	7703400
P03915	NU5M	14851000	0	7215100	7636100	12	1237600	0	601260	636340	0	0	4410300
P03928	ATP8	170720000	17112000	66686000	86924000	3	56908000	5704200	22229000	28975000	31358000	47928000	31350000
P04004	VTNC	61002000	13770000	11053000	36179000	24	2541800	573760	460540	1507500	0	0	20896000
P04040	CATA	4261500000	875240000	1613600000	1772700000	29	146950000	30181000	55643000	61126000	1014300000	952820000	980210000
P04049	RAF1	18219000	0	9158600	9060300	37	492400	0	247530	244870	0	5762200	5420200
P04062	GLCM	635990000	87279000	284820000	263880000	27	23555000	3232600	10549000	9773500	120710000	140660000	163330000
P04075	ALDOA	25549000000	5928400000	9830100000	9790600000	23	1110800000	257760000	427400000	425680000	6371200000	5911500000	5672300000
P04083	ANXA1	121120000	22575000	50749000	47801000	20	6056200	1128700	2537400	2390000	21854000	36027000	25268000
P04114	APOB	536130000	91919000	201030000	243170000	251	2136000	366210	800940	968810	126340000	117490000	119130000
P04179	SODM	474450000	89669000	128370000	256410000	11	43132000	8151800	11670000	23310000	95925000	115950000	109280000
P04181	OAT	59577000	3087800	15733000	40757000	20	2978900	154390	786640	2037800	0	14691000	19069000
P04183	KITH	402360000	86874000	147950000	167530000	13	30951000	6682600	11381000	12887000	91725000	102950000	85066000
P04233	HG2A	14462000	3164500	4341000	6956000	13	1112400	243420	333920	535080	0	0	4017500
P04350	TBB4A	190120000	30852000	66855000	92410000	20	9505800	1542600	3342800	4620500	36008000	50916000	40729000
P04406	G3P	77000000000	16452000000	28705000000	31843000000	17	4529400000	967790000	1688500000	1873100000	18320000000	17340000000	17011000000
P04424	ARLY	501080000	69818000	230790000	200470000	24	20878000	2909100	9616100	8353100	104900000	116490000	114140000
P04439	HLAA	172110000	0	104100000	68009000	21	8195500	0	4957000	3238500	0	49108000	57793000
P04632	CPNS1	1239500000	156250000	512580000	570720000	11	112690000	14204000	46598000	51883000	198840000	271970000	348030000
P04792	HSPB1	12559000000	2951900000	4867200000	4739600000	14	897050000	210850000	347660000	338550000	2938000000	3163700000	2749400000
P04798	CP1A1	15336000	0	3362700	11973000	26	589850	0	129330	460510	0	0	6915300
P04818	TYSY	39813000	0	17057000	22756000	16	2488300	0	1066100	1422200	0	0	13143000
P04843	RPN1	7922800000	1489600000	3650900000	2782200000	37	214130000	40260000	98674000	75195000	1623100000	2137500000	1707500000
P04844	RPN2	4656500000	665290000	2120300000	1870900000	23	202460000	28925000	92187000	81344000	866320000	1159400000	1097500000
P04899	GNAI2	836070000	158580000	326370000	351120000	17	49180000	9328000	19198000	20654000	167270000	213260000	188770000
Q99878	H2A1J	4719800000	1100500000	2459600000	1159700000	5	943950000	220100000	491910000	231940000	0	1597800000	0
P04920	B3A2	7314100	0	0	7314100	50	146280	0	0	146280	0	0	4224300
P05023	AT1A1	3253100000	600340000	1356400000	1296400000	45	72292000	13341000	30142000	28809000	616320000	846160000	767740000
P05026	AT1B1	764570000	108180000	286770000	369620000	12	63714000	9014900	23898000	30801000	123540000	182370000	202030000
P05067	A4	135490000	5629100	45716000	84142000	35	3871100	160830	1306200	2404100	0	45355000	32939000
P05091	ALDH2	3436100000	505800000	1405200000	1525100000	23	149390000	21991000	61096000	66307000	599850000	839700000	859910000
P05114	HMGN1	561670000	136750000	172270000	252650000	4	140420000	34186000	43067000	63163000	160450000	106590000	127540000
P05141	ADT2	10265000000	2158800000	4245600000	3860300000	19	540250000	113620000	223450000	203180000	2103700000	2740000000	2302700000
P05161	ISG15	24923000	6618500	3570500	14734000	12	2076900	551540	297540	1227800	0	2319400	0
P05165	PCCA	158390000	27982000	78516000	51892000	46	3443300	608300	1706900	1128100	32023000	32505000	44430000
P05166	PCCB	315790000	49869000	92258000	173660000	30	10526000	1662300	3075300	5788600	58791000	57201000	94106000
P05198	IF2A	2126500000	349840000	863980000	912710000	22	96661000	15902000	39272000	41487000	417630000	552200000	468400000
P05204	HMGN2	176110000	14458000	150190000	11457000	2	88053000	7229200	75096000	5728300	0	97566000	0
P05362	ICAM1	482470000	100410000	148120000	233940000	25	19299000	4016600	5924600	9357700	113340000	110960000	107450000
P05386	RLA1	4855000000	825760000	1408100000	2621200000	3	1618300000	275250000	469370000	873720000	808080000	1084800000	1361400000
P05387	RLA2	3563100000	667130000	1620400000	1275600000	5	712610000	133430000	324070000	255120000	734790000	967550000	754110000
P05388	RLA0	10118000000	2595500000	3664800000	3857600000	13	778310000	199660000	281910000	296740000	2689900000	2223600000	2290800000
P05455	LA	2693400000	446760000	1069600000	1177000000	22	122430000	20307000	48619000	53502000	567380000	627870000	626150000
P05496	AT5G1	42528000	8167200	34361000	0	5	8505600	1633400	6872200	0	0	22321000	0
P05556	ITB1	1932200000	194870000	714210000	1023100000	34	56829000	5731600	21006000	30091000	338530000	413120000	498080000
P05783	K1C18	25768000000	5826500000	9624300000	10317000000	26	991070000	224100000	370160000	396810000	6051400000	5601500000	6356400000
P06132	DCUP	49140000	6981300	35807000	6352000	16	3071300	436330	2237900	397000	0	23261000	0
P06133	UD2B4	7651800	1484700	2485100	3682000	25	306070	59387	99406	147280	0	1614400	0
P06213	INSR	16438000	0	9433400	7005100	71	231530	0	132870	98663	0	5520300	4653600
P06396	GELS	61146000	0	32931000	28215000	34	1798400	0	968550	829860	0	22016000	15672000
P06454	PTMA	2543400000	395690000	999540000	1148100000	3	847790000	131900000	333180000	382710000	437770000	633940000	636400000
P06493	CDK1	1157500000	207670000	401880000	547910000	19	60919000	10930000	21151000	28837000	217050000	292860000	275270000
P06576	ATPB	16523000000	3117800000	6000400000	7405100000	29	569770000	107510000	206910000	255350000	3572900000	3920600000	3791600000
P06681	CO2	27038000	22917000	0	4121200	39	693280	587610	0	105670	22917000	0	0
P06703	S10A6	106520000	49087000	0	57434000	5	21304000	9817400	0	11487000	0	0	33171000
P06730	IF4E	556320000	157090000	139130000	260100000	11	50574000	14281000	12648000	23645000	128400000	115970000	153320000
P06732	KCRM	150330000	12455000	64578000	73294000	20	7516400	622750	3228900	3664700	25648000	30653000	40436000
P06733	ENOA	28897000000	7574000000	9974400000	11348000000	22	1313500000	344270000	453380000	515830000	7077500000	6315800000	7109200000
P06737	PYGL	323260000	46528000	136970000	139770000	51	6338500	912320	2685700	2740500	64261000	71150000	80818000
P06744	G6PI	5857100000	1042600000	2330400000	2484200000	26	225270000	40100000	89629000	95544000	1255800000	1400200000	1335200000
P06748	NPM	10507000000	2550900000	4275800000	3680700000	12	875620000	212580000	356310000	306730000	2986400000	2411100000	2056900000
P06753	TPM3	2213700000	528440000	902790000	782470000	16	138360000	33027000	56424000	48905000	538050000	543510000	485270000
P06756	ITAV	271920000	9667100	125480000	136770000	58	4688200	166670	2163400	2358100	17110000	80745000	72316000
P06865	HEXA	195530000	30891000	76053000	88586000	25	7821200	1235600	3042100	3543500	29896000	52215000	49347000
Q16778	H2B2E	321620000	95663000	121480000	104470000	7	45945000	13666000	17355000	14924000	89475000	73324000	72118000
P07099	HYEP	2166700000	510390000	753310000	902950000	26	83333000	19630000	28973000	34729000	598480000	437750000	485030000
P07108	ACBP	64238000	7310400	24290000	32638000	5	12848000	1462100	4858000	6527600	0	18238000	16391000
P07148	FABPL	113280000	47399000	22201000	43681000	7	16183000	6771300	3171600	6240100	50500000	15707000	20842000
P07199	CENPB	0	0	0	0	20	0	0	0	0	0	0	0
P07203	GPX1	89801000	40774000	22985000	26042000	13	6907800	3136400	1768100	2003300	36739000	20611000	13395000
P07237	PDIA1	27375000000	5988400000	9426800000	11960000000	35	782160000	171100000	269340000	341720000	6477100000	5994200000	6447100000
P07305	H10	610620000	238060000	184470000	188090000	5	122120000	47612000	36894000	37618000	244580000	116220000	105720000
P07306	ASGR1	626770000	206710000	234870000	185190000	18	34820000	11484000	13048000	10288000	153070000	155100000	158070000
P07307	ASGR2	124750000	5515800	49903000	69327000	15	8316400	367720	3326900	4621800	0	38984000	33474000
P07339	CATD	3900500000	762870000	1295300000	1842300000	19	205290000	40151000	68175000	96963000	730200000	905160000	1033000000
P07355	ANXA2	19625000000	4297400000	7080400000	8247100000	23	853260000	186840000	307850000	358570000	4015000000	4718400000	4917000000
P07384	CAN1	3297800000	562820000	1428400000	1306600000	36	91607000	15634000	39677000	36295000	683100000	807700000	740190000
P07437	TBB5	23734000000	3735300000	11994000000	8004900000	20	1186700000	186760000	599710000	400240000	3814800000	6950900000	5371900000
P07602	SAP	304110000	17994000	104760000	181350000	31	9810000	580460	3379500	5850100	29587000	67414000	93791000
P07686	HEXB	582640000	103490000	203800000	275350000	29	20091000	3568800	7027500	9494800	141320000	94751000	158850000
P07737	PROF1	5021200000	1267800000	1824700000	1928600000	9	557910000	140870000	202750000	214290000	1472000000	1198300000	896720000
P07738	PMGE	6336500	0	6336500	0	14	452610	0	452610	0	0	4116300	0
P07741	APT	904700000	147690000	295570000	461440000	12	75392000	12308000	24631000	38453000	171580000	225530000	209100000
P07814	SYEP	6847100000	1267600000	2762500000	2817000000	82	83501000	15459000	33689000	34353000	1447000000	1726800000	1512500000
P07858	CATB	58607000	3306500	0	55300000	19	3084600	174030	0	2910500	0	0	31939000
P07900	HS90A	30287000000	6800500000	11038000000	12449000000	33	917790000	206080000	334480000	377230000	6782600000	7485100000	6861000000
P07902	GALT	90003000	30797000	53719000	5487900	16	5625200	1924800	3357400	342990	0	34896000	0
P07910	HNRPC	3894100000	1132300000	1439700000	1322100000	17	229060000	66603000	84691000	77770000	1266300000	847610000	717240000
P07919	QCR6	86111000	0	30471000	55640000	6	14352000	0	5078500	9273300	0	19794000	0
P07942	LAMB1	120460000	7356600	74116000	38985000	74	1627800	99413	1001600	526820	0	29813000	40849000
P07947	YES	15764000	0	6634600	9129800	25	630580	0	265380	365190	0	0	5273000
P07948	LYN	5796400	0	0	5796400	27	214680	0	0	214680	0	0	3347700
P07954	FUMH	5549300000	1027100000	1891700000	2630500000	25	221970000	41082000	75669000	105220000	1172500000	1241300000	1361400000
P07996	TSP1	105630000	17558000	34596000	53480000	62	1703800	283190	558000	862580	21991000	20772000	28155000
P08133	ANXA6	55972000	953220	28945000	26074000	43	1301700	22168	673140	606380	0	21059000	12803000
P08134	RHOC	86661000	22247000	36127000	28287000	8	10833000	2780800	4515800	3535900	0	0	16338000
P08183	MDR1	149790000	13592000	56170000	80032000	64	2340500	212370	877660	1250500	24373000	39380000	32550000
P08195	4F2	1653000000	411980000	560490000	680520000	29	57000000	14206000	19327000	23466000	323660000	431790000	413660000
P08237	PFKAM	1051800000	0	383410000	668340000	33	31871000	0	11618000	20253000	0	0	386010000
P08238	HS90B	80520000000	15322000000	31492000000	33706000000	33	2440000000	464310000	954300000	1021400000	15047000000	18696000000	20201000000
P08240	SRPRA	326370000	35268000	132970000	158140000	35	9324800	1007600	3799000	4518200	39804000	84412000	88760000
P08243	ASNS	2109200000	407500000	828100000	873560000	29	72730000	14052000	28555000	30123000	482220000	461780000	505970000
P08397	HEM3	54923000	4058800	20538000	30327000	17	3230800	238750	1208100	1784000	0	12213000	18644000
P08559	ODPA	447710000	67456000	129800000	250450000	22	20350000	3066200	5899900	11384000	81904000	95443000	119080000
P08574	CY1	649360000	157290000	272030000	220030000	17	38198000	9252500	16002000	12943000	183870000	139770000	137450000
P08579	RU2B	956340000	347590000	315460000	293290000	10	95634000	34759000	31546000	29329000	292730000	220130000	209050000
P08621	RU17	727280000	277690000	235290000	214300000	17	42781000	16335000	13841000	12606000	213810000	178300000	162200000
P08648	ITA5	24735000	2839900	13133000	8761900	40	618370	70998	328330	219050	0	0	5060500
P08670	VIME	3344400000	986040000	1121200000	1237100000	34	98364000	29001000	32977000	36386000	939810000	733390000	755710000
P08708	RS17	2135500000	231470000	767020000	1137000000	5	427100000	46293000	153400000	227410000	296020000	548510000	541900000
P08709	FA7	3065000	0	0	3065000	20	153250	0	0	153250	0	0	1770200
P08754	GNAI3	181360000	21659000	76429000	83268000	15	12090000	1443900	5095300	5551200	33361000	41212000	44827000
P08758	ANXA5	9391400000	2135000000	3011900000	4244500000	22	426880000	97045000	136910000	192930000	1975800000	2089500000	2412000000
P08865	RSSA	11662000000	2480900000	4602800000	4578300000	13	897080000	190840000	354060000	352180000	2522000000	3004100000	2584000000
P08962	CD63	55306000	8075600	23628000	23603000	7	7900900	1153700	3375400	3371800	0	0	13632000
P09001	RM03	90541000	9958900	27354000	53228000	19	4765300	524150	1439700	2801500	0	17770000	0
P09012	SNRPA	1106900000	275380000	417160000	414380000	12	92243000	22948000	34763000	34532000	305000000	269640000	211060000
P09104	ENOG	25176000	0	12087000	13088000	20	1258800	0	604370	654410	0	7744700	7666700
P09110	THIK	678900000	113040000	221950000	343910000	19	35732000	5949600	11682000	18100000	137550000	145470000	172830000
P09132	SRP19	196050000	23941000	75260000	96850000	7	28007000	3420100	10751000	13836000	32716000	35293000	60758000
P09234	RU1C	119350000	52593000	48868000	17888000	6	19891000	8765500	8144600	2981300	52331000	32007000	0
P09327	VILI	12534000000	2770200000	5075600000	4688700000	44	284870000	62960000	115350000	106560000	2555800000	3299800000	2919700000
P09382	LEG1	1053000000	101990000	441500000	509470000	9	116990000	11332000	49055000	56608000	194610000	232810000	255610000
P09417	DHPR	440990000	101760000	148300000	190940000	14	31500000	7268600	10593000	13638000	100840000	106610000	100920000
P09429	HMGB1	4780100000	1368400000	1642800000	1769000000	6	796690000	228060000	273800000	294830000	1224100000	1173000000	1060200000
P09455	RET1	283300000	35302000	125850000	122150000	9	31478000	3922500	13983000	13572000	52726000	73358000	61519000
P09467	F16P1	16070000	0	6883600	9186700	20	803520	0	344180	459330	0	0	5305800
P09493	TPM1	364110000	68762000	158970000	136380000	16	22757000	4297600	9935500	8523700	65646000	106370000	78778000
P09496	CLCA	1021600000	203880000	395140000	422540000	7	145940000	29126000	56449000	60363000	197140000	245850000	261620000
P09497	CLCB	158050000	12599000	47886000	97561000	9	17561000	1399900	5320700	10840000	0	0	56347000
P09525	ANXA4	14116000000	2519400000	5565600000	6031400000	22	641650000	114520000	252980000	274150000	2570600000	3469400000	3562100000
P09543	CN37	329470000	12333000	105500000	211650000	27	12203000	456790	3907200	7838700	0	100500000	90264000
P09601	HMOX1	112430000	8267800	91595000	12570000	14	8030900	590550	6542500	897860	0	59501000	0
P09622	DLDH	1142300000	214200000	452000000	476100000	22	51923000	9736300	20546000	21641000	246740000	255250000	280810000
P09651	ROA1	3290500000	1350500000	877870000	1062100000	18	182800000	75029000	48771000	59004000	1394900000	628180000	511130000
P09661	RU2A	1096000000	246470000	492690000	356820000	10	109600000	24647000	49269000	35682000	258130000	282960000	231520000
P09668	CATH	7143200	0	7143200	0	14	510230	0	510230	0	0	4640300	0
P09669	COX6C	305520000	54830000	127290000	123400000	4	76380000	13708000	31823000	30849000	46035000	85958000	76795000
P09874	PARP1	7193500000	1748300000	2679800000	2765300000	51	141050000	34281000	52546000	54221000	1672200000	1753300000	1660800000
P09884	DPOLA	0	0	0	0	72	0	0	0	0	0	0	0
P09936	UCHL1	1132400000	291820000	441280000	399290000	10	113240000	29182000	44128000	39929000	284890000	293290000	230910000
P09960	LKHA4	2000400000	274490000	813150000	912800000	35	57155000	7842500	23233000	26080000	395370000	442090000	492450000
P09972	ALDOC	1015900000	190700000	342400000	482820000	23	44170000	8291100	14887000	20992000	173920000	148240000	205700000
P0C0L4	CO4A	230500000	181560000	48943000	0	81	2845700	2241400	604240	0	181560000	0	0
Q71UI9	H2AV	4795900000	2050600000	1685000000	1060300000	5	959180000	410120000	337010000	212050000	1397500000	1526700000	833270000
P0CG30	GSTT2	17074000	0	10302000	6772300	11	1552200	0	936540	615660	0	6692300	0
P0DMV9	HS71B	18381000000	4271600000	6649900000	7459600000	32	574410000	133490000	207810000	233110000	4570700000	4272400000	4056700000
P0DN76	U2AF5	602330000	129910000	221150000	251270000	11	54758000	11810000	20105000	22843000	153090000	111720000	153890000
P0DN79	CBSL	3532700000	515400000	1489800000	1527500000	26	135870000	19823000	57300000	58749000	820030000	779580000	765780000
P0DP25	CALM3	4733700000	797650000	1969600000	1966500000	9	525970000	88628000	218840000	218500000	990970000	1212800000	1009100000
P10155	RO60	720350000	150530000	218260000	351560000	29	24840000	5190500	7526200	12123000	163230000	153880000	172000000
P10253	LYAG	521780000	57352000	191460000	272970000	38	13731000	1509300	5038300	7183500	114450000	108480000	116460000
P10301	RRAS	5045700	0	0	5045700	15	336380	0	0	336380	0	0	2914200
P10321	HLAC	89511000	24676000	36735000	28099000	17	5265300	1451500	2160900	1652900	0	0	16229000
P10398	ARAF	27893000	3729900	16207000	7955400	33	845230	113030	491130	241070	0	10528000	0
P10412	H14	39697000	27253000	12444000	0	9	4410800	3028100	1382700	0	0	8083700	0
P10515	ODP2	1521500000	219930000	540760000	760850000	34	44751000	6468400	15905000	22378000	376570000	323940000	310140000
P10586	PTPRF	184200000	22270000	65238000	96691000	101	1823800	220500	645920	957340	19739000	42375000	58380000
P24468	COT2	2692900	0	0	2692900	19	141730	0	0	141730	0	0	1555300
P10599	THIO	393620000	86875000	119490000	187260000	7	56232000	12411000	17070000	26751000	98222000	82018000	92408000
P10606	COX5B	20840000	0	10322000	10518000	8	2605000	0	1290200	1314800	0	5156600	7623500
P10619	PPGB	494560000	90799000	294170000	109580000	19	26029000	4778900	15483000	5767600	100650000	149370000	95166000
P10620	MGST1	270460000	67345000	96214000	106900000	5	54091000	13469000	19243000	21380000	79444000	54868000	57274000
P10644	KAP0	1289800000	235380000	417340000	637120000	19	67886000	12388000	21965000	33533000	247150000	291910000	335390000
P10721	KIT	60423000	44897000	15526000	0	50	1208500	897950	310520	0	0	10086000	0
P10768	ESTD	440670000	127060000	147870000	165740000	14	31476000	9075800	10562000	11839000	121300000	98232000	99311000
P10809	CH60	43463000000	8025800000	16234000000	19203000000	32	1358200000	250810000	507300000	600100000	8763300000	10539000000	10333000000
P10909	CLUS	175750000	0	85619000	90127000	19	9249700	0	4506200	4743500	0	51622000	56050000
P11021	BIP	22008000000	4032500000	7742600000	10233000000	30	733610000	134420000	258090000	341110000	4826600000	4684400000	5432100000
P11047	LAMC1	222550000	39702000	81767000	101080000	74	3007400	536510	1105000	1365900	50948000	54365000	45884000
P11117	PPAL	176090000	37684000	61038000	77367000	19	9267800	1983400	3212600	4071900	40534000	41187000	40298000
P11142	HSP7C	39768000000	8233500000	15776000000	15759000000	33	1205100000	249500000	478070000	477530000	8541900000	9537400000	9370400000
P11166	GTR1	30750000	6582800	18939000	5227600	13	2365400	506370	1456900	402120	0	12303000	0
P11171	EPB41	13142000	0	8595800	4546100	43	305630	0	199900	105720	0	0	2625700
P11172	UMPS	1364300000	158250000	416410000	789630000	26	52472000	6086500	16016000	30370000	228740000	293750000	362320000
P11177	ODPB	544100000	101050000	254100000	188950000	21	25909000	4811800	12100000	8997500	114430000	132380000	128440000
P11182	ODB2	73043000	16847000	8708000	47488000	28	2608700	601660	311000	1696000	0	13935000	19149000
P11216	PYGB	1877500000	353130000	653900000	870500000	49	38317000	7206700	13345000	17765000	358380000	448290000	474010000
P11233	RALA	539480000	98838000	244650000	195990000	9	59942000	10982000	27183000	21777000	119200000	118720000	133040000
P11234	RALB	18226000	2770300	6930100	8526000	9	2025200	307810	770020	947330	0	4501900	0
P11274	BCR	54269000	12651000	6614400	35004000	60	904480	210840	110240	583400	12317000	10507000	14340000
P11279	LAMP1	1147400000	317420000	307680000	522270000	19	60387000	16706000	16194000	27488000	178170000	302530000	338230000
P11310	ACADM	233650000	24568000	101210000	107870000	20	11683000	1228400	5060500	5393600	38284000	52942000	61391000
P11387	TOP1	920560000	335980000	355240000	229350000	38	24225000	8841500	9348300	6035500	345200000	202340000	151670000
P11388	TOP2A	779980000	313630000	315500000	150850000	81	9629400	3871900	3895100	1862400	281630000	199840000	124240000
P11413	G6PD	2031400000	476720000	839070000	715640000	35	58041000	13620000	23973000	20447000	450020000	446690000	538400000
P11441	UBL4A	116660000	25480000	20186000	70995000	8	14583000	3185000	2523300	8874400	0	20772000	33345000
P11498	PYC	3357300000	574570000	1210700000	1572100000	59	56904000	9738500	20521000	26645000	773660000	717620000	777740000
P11532	DMD	43274000	0	0	43274000	198	218550	0	0	218550	0	0	24993000
P11586	C1TC	2717400000	543950000	1126000000	1047500000	52	52259000	10461000	21654000	20144000	615050000	629780000	635570000
P11717	MPRI	1899300000	271940000	708230000	919120000	127	14955000	2141300	5576600	7237100	372040000	415280000	475530000
P11766	ADHX	5183300000	876790000	2109100000	2197300000	20	259160000	43840000	105460000	109870000	1010200000	1225600000	1280200000
P11802	CDK4	569010000	27457000	239710000	301850000	16	35563000	1716100	14982000	18865000	37885000	183590000	136030000
P11908	PRPS2	108030000	17853000	38042000	52135000	16	6751800	1115800	2377600	3258400	25145000	21779000	25752000
P11940	PABP1	8552900000	2015600000	2814700000	3722500000	36	237580000	55990000	78187000	103400000	2153500000	1872200000	1962000000
P12004	PCNA	4328400000	434620000	1351300000	2542500000	16	270530000	27164000	84459000	158900000	699490000	1047200000	1034200000
P12074	CX6A1	125200000	12645000	56944000	55607000	6	20866000	2107400	9490700	9267800	0	36992000	0
P12081	HARS1	731420000	199620000	271740000	260060000	28	26122000	7129400	9704900	9287800	166560000	181380000	178410000
P12235	ADT1	195390000	14668000	100590000	80131000	20	9769500	733410	5029600	4006600	33995000	49314000	42984000
P12236	ADT3	871840000	157650000	398440000	315740000	20	43592000	7882700	19922000	15787000	156270000	205850000	236730000
P12268	IMDH2	1800200000	457400000	584380000	758390000	22	81826000	20791000	26563000	34472000	470410000	381640000	422980000
P12270	TPR	1784900000	224540000	652780000	907590000	108	16527000	2079000	6044300	8403600	317320000	406300000	449160000
P12277	KCRB	4887100000	872530000	2023800000	1990800000	17	287480000	51325000	119050000	117110000	1042100000	1055900000	1220700000
P12429	ANXA3	2396000000	454490000	936760000	1004800000	22	108910000	20659000	42580000	45671000	450980000	595760000	596590000
P12532	KCRU	70880000	15632000	17664000	37585000	20	3544000	781580	883180	1879200	0	0	21707000
P12694	ODBA	6128400	0	0	6128400	25	245140	0	0	245140	0	0	3539500
P12814	ACTN1	4229200000	986630000	1629500000	1613100000	52	81330000	18974000	31336000	31020000	945000000	1099100000	932650000
P12830	CADH1	92706000	8453100	53116000	31137000	27	3433500	313080	1967300	1153200	0	34505000	0
P12931	SRC	32628000	0	4447800	28181000	28	1165300	0	158850	1006500	0	0	16276000
P12955	PEPD	1654800000	292150000	606490000	756120000	24	68948000	12173000	25270000	31505000	364770000	387080000	370980000
P12956	XRCC6	7824300000	1853900000	2640200000	3330200000	32	244510000	57934000	82506000	104070000	1900900000	1656400000	1931800000
P13010	XRCC5	10316000000	2193300000	4170600000	3951700000	38	271460000	57719000	109750000	103990000	2311600000	2606700000	2266600000
P13051	UNG	37190000	0	9965900	27225000	14	2656500	0	711850	1944600	0	0	15724000
P13073	COX41	1384400000	300320000	499100000	584960000	11	125850000	27302000	45373000	53178000	279660000	298560000	384170000
P13284	GILT	118150000	12525000	45651000	59972000	9	13127000	1391600	5072300	6663500	0	27913000	36379000
P13473	LAMP2	155040000	31777000	32407000	90855000	19	8159900	1672500	1705600	4781800	34058000	0	50193000
P13489	RINI	2157000000	414190000	765030000	977740000	26	82960000	15930000	29424000	37605000	451810000	459000000	565050000
P13639	EF2	62789000000	11635000000	23142000000	28012000000	45	1395300000	258570000	514260000	622490000	12518000000	15677000000	14323000000
P13667	PDIA4	10255000000	2350500000	3616000000	4288300000	38	269860000	61856000	95157000	112850000	2224400000	2394000000	2386800000
P13671	CO6	0	0	0	0	48	0	0	0	0	0	0	0
P13674	P4HA1	52913000	8575800	24097000	20240000	27	1959700	317620	892490	749620	12041000	14121000	9757200
P13688	CEAM1	24528000	0	14202000	10326000	18	1362700	0	788970	573680	0	9225500	0
P13693	TCTP	972360000	213290000	297390000	461690000	7	138910000	30469000	42484000	65955000	173970000	238610000	260540000
P13716	HEM2	348870000	68820000	124010000	156040000	16	21804000	4301200	7750500	9752300	87231000	68349000	83918000
P13797	PLST	2276700000	376410000	929320000	971000000	37	61533000	10173000	25117000	26243000	425380000	540720000	569540000
P13798	ACPH	678740000	130180000	217260000	331300000	29	23405000	4489000	7491600	11424000	135920000	148600000	178140000
P13804	ETFA	3221300000	643940000	1175800000	1401500000	20	161070000	32197000	58792000	70076000	813430000	643550000	760270000
P13807	GYS1	33386000	4000900	15890000	13496000	34	981950	117670	467350	396930	0	10322000	0
P13861	KAP2	215650000	35433000	52849000	127370000	24	8985400	1476400	2202100	5307000	38757000	52830000	51741000
P13929	ENOB	212670000	61728000	64210000	86734000	19	11193000	3248800	3379500	4564900	55212000	52525000	45796000
P13984	T2FB	22283000	3565000	5315800	13402000	18	1237900	198060	295320	744550	0	0	7740400
P13987	CD59	871480000	249630000	308740000	313110000	6	145250000	41605000	51456000	52185000	250150000	207590000	173290000
P13995	MTDC	60740000	7684100	22280000	30776000	23	2640900	334090	968690	1338100	0	13914000	18334000
P14174	MIF	1589800000	544920000	456890000	587990000	5	317960000	108980000	91379000	117600000	471090000	337700000	372530000
P14209	CD99	9474200	0	0	9474200	4	2368600	0	0	2368600	0	0	5471900
P14314	GLU2B	9302800000	1448400000	3729800000	4124600000	19	489620000	76232000	196300000	217080000	1925500000	2108800000	2213700000
P14324	FPPS	2538200000	328120000	896630000	1313400000	18	141010000	18229000	49813000	72969000	487780000	559210000	616800000
P14406	CX7A2	313080000	38048000	97062000	177970000	4	78271000	9512000	24265000	44493000	0	0	102790000
P14543	NID1	2334600	0	2334600	0	53	44048	0	44048	0	0	1516600	0
P14550	AK1A1	790170000	151110000	266100000	372960000	22	35917000	6868700	12096000	16953000	161330000	196000000	182050000
P14618	KPYM	55196000000	10651000000	21779000000	22767000000	33	1672600000	322750000	659960000	689900000	11212000000	13827000000	12828000000
P14625	ENPL	20468000000	3124900000	7625800000	9717500000	40	511710000	78123000	190650000	242940000	3900100000	4725900000	5052700000
P14635	CCNB1	123160000	33440000	56521000	33198000	19	6482000	1760000	2974800	1747200	28685000	33537000	27108000
P63162	RSMN	1225300000	301260000	462610000	461430000	16	76581000	18828000	28913000	28840000	302650000	269020000	296600000
P14735	IDE	721170000	148290000	291560000	281320000	50	14423000	2965800	5831200	5626400	160010000	170910000	169250000
P14854	CX6B1	22152000	5682800	7085600	9383300	7	3164500	811830	1012200	1340500	0	0	5419400
P14866	HNRPL	3752100000	1513500000	1096300000	1142300000	20	187600000	75676000	54815000	57113000	1391100000	857440000	636820000
P14868	SYDC	3419400000	675300000	1472500000	1271600000	37	92416000	18251000	39798000	34367000	705950000	872210000	788120000
P14923	PLAK	1377700000	217800000	547280000	612570000	46	29949000	4734900	11897000	13317000	299320000	298060000	329740000
P14927	QCR7	93183000	11149000	11417000	70616000	6	15530000	1858200	1902900	11769000	0	0	40785000
P15104	GLNA	158090000	52002000	74203000	31883000	15	10539000	3466800	4946800	2125500	42383000	38567000	37668000
P15144	AMPN	225930000	46727000	93760000	85447000	45	5020800	1038400	2083600	1898800	48259000	62885000	45842000
P15151	PVR	59921000	5957500	38834000	15129000	13	4609300	458270	2987200	1163800	11601000	19583000	0
P15170	ERF3A	3066700000	510340000	1221900000	1334400000	26	117950000	19628000	46997000	51323000	564480000	758480000	751850000
P15259	PGAM2	67136000	7898600	22955000	36282000	14	4795500	564190	1639700	2591600	12731000	16810000	14226000
P15289	ARSA	2468200	0	0	2468200	16	154260	0	0	154260	0	0	1425500
P15311	EZRI	6469100000	1441100000	2243400000	2784700000	32	202160000	45034000	70105000	87021000	1425900000	1570600000	1510200000
P15374	UCHL3	146230000	19039000	57250000	69944000	12	12186000	1586600	4770800	5828700	0	30598000	46989000
P15529	MCP	133160000	0	75492000	57669000	16	8322500	0	4718300	3604300	0	51218000	31129000
P15531	NDKA	2416300000	675600000	607190000	1133500000	9	268480000	75067000	67466000	125950000	699010000	491160000	532300000
P15586	GNS	129180000	17830000	42568000	68776000	24	5382300	742930	1773700	2865700	23890000	26450000	34865000
P15880	RS2	5424000000	1465500000	2027600000	1930900000	18	301330000	81419000	112640000	107270000	1284500000	1300900000	1312500000
P15907	SIAT1	16612000	2081500	5518700	9011400	21	791030	99120	262800	429120	0	0	5204600
P15924	DESP	5936100000	1377700000	2046800000	2511600000	163	36417000	8452100	12557000	15408000	1363900000	1351700000	1412900000
P15927	RFA2	41011000	0	10425000	30586000	10	4101100	0	1042500	3058600	0	0	17665000
P15954	COX7C	38909000	0	27455000	11454000	5	7781800	0	5490900	2290900	0	17835000	0
P16070	CD44	2828900	2828900	0	0	27	104770	104770	0	0	2828900	0	0
P16083	NQO2	47068000	4244300	0	42823000	14	3362000	303160	0	3058800	4244300	0	0
P16152	CBR1	955710000	129550000	429520000	396640000	17	56218000	7620800	25266000	23332000	179440000	229740000	228470000
P16219	ACADS	235670000	48735000	101480000	85456000	19	12404000	2565000	5341200	4497700	54688000	54579000	54749000
P16278	BGAL	726680000	79195000	228660000	418820000	27	26914000	2933200	8469100	15512000	98563000	154350000	216720000
P16401	H15	2855100000	1198700000	713700000	942780000	10	285510000	119870000	71370000	94278000	1150900000	484570000	534330000
P16403	H12	4638500000	1776700000	1184500000	1677300000	9	515380000	197410000	131610000	186370000	1717100000	806030000	991700000
P16422	EPCAM	1464600000	173250000	529540000	761800000	14	104610000	12375000	37824000	54414000	308230000	284100000	360620000
P16435	NCPR	1275000000	284650000	343120000	647190000	37	34458000	7693100	9273400	17492000	309390000	270060000	301870000
P16455	MGMT	71449000	2472500	33006000	35970000	9	7938800	274720	3667300	3996700	0	22020000	20196000
P16615	AT2A2	3984500000	757910000	1581600000	1645000000	46	86620000	16476000	34383000	35761000	890780000	919640000	924990000
P16930	FAAA	48768000	24496000	8309200	15963000	23	2120300	1065000	361270	694030	24496000	0	0
P16949	STMN1	343350000	36334000	134100000	172920000	9	38150000	4037100	14900000	19213000	0	96371000	90610000
P16989	YBOX3	283470000	37623000	89036000	156810000	13	21805000	2894100	6848900	12062000	57179000	61563000	67285000
P17028	ZNF24	0	0	0	0	19	0	0	0	0	0	0	0
P17050	NAGAB	18005000	0	8383600	9621600	18	1000300	0	465760	534540	0	5446100	0
P17066	HSP76	4626500000	780840000	1617600000	2228000000	37	125040000	21104000	43720000	60216000	0	0	1286800000
P17096	HMGA1	214460000	76790000	110490000	27178000	6	35743000	12798000	18415000	4529600	91694000	56872000	0
P17152	TMM11	20558000	7005500	4007300	9544900	8	2569700	875690	500920	1193100	7005500	0	0
P17174	AATC	3918000000	829850000	1339400000	1748800000	22	178090000	37721000	60881000	79490000	845670000	914870000	949400000
P17301	ITA2	28133000	0	3581700	24551000	45	625180	0	79594	545580	0	0	14180000
P17480	UBF1	56723000	41646000	4397800	10680000	34	1668300	1224900	129350	314120	41646000	0	0
P17568	NDUB7	29035000	6621300	15518000	6896100	7	4147900	945900	2216800	985160	0	10080000	0
P17612	KAPCA	579390000	113810000	164900000	300680000	18	32188000	6322800	9161200	16705000	129460000	121390000	143740000
P17655	CAN2	472150000	126950000	104770000	240430000	33	14308000	3847000	3174700	7285800	119400000	121600000	92869000
P17693	HLAG	16534000	0	7774400	8759900	20	826720	0	388720	438000	0	0	5059300
P17812	PYRG1	948420000	102390000	307570000	538460000	30	31614000	3413100	10252000	17949000	151800000	199940000	261450000
P17844	DDX5	2249700000	702580000	864660000	682470000	32	70303000	21956000	27021000	21327000	716750000	596300000	345380000
P17858	PFKAL	976150000	183570000	370980000	421600000	34	28710000	5399100	10911000	12400000	228890000	218810000	220360000
P17980	PRS6A	1995000000	411500000	736240000	847240000	27	73888000	15241000	27268000	31379000	432770000	480640000	465690000
P17987	TCPA	6054800000	1189200000	2266600000	2599100000	31	195320000	38361000	73115000	83841000	1351000000	1370600000	1441100000
P18031	PTN1	178530000	17512000	80123000	80892000	29	6156100	603850	2762900	2789400	40558000	36599000	39124000
P18074	ERCC2	39848000	9297100	12921000	17629000	39	1021700	238390	331320	452020	10429000	6358300	11085000
P18077	RL35A	1537700000	371450000	423330000	742890000	7	219670000	53065000	60476000	106130000	358830000	293720000	422970000
P18084	ITB5	125700000	0	54574000	71126000	44	2856800	0	1240300	1616500	0	44230000	32301000
P18085	ARF4	3380100000	626620000	1357300000	1396200000	11	307290000	56965000	123390000	126930000	704840000	846350000	763540000
P18124	RL7	4699400000	1566100000	1529300000	1604000000	12	391620000	130510000	127440000	133670000	1433600000	978550000	1073800000
P18206	VINC	2935700000	614070000	1139700000	1182000000	75	39143000	8187600	15196000	15760000	622240000	699440000	715410000
P18564	ITB6	88094000	19614000	32186000	36293000	37	2380900	530120	869900	980900	0	0	20961000
P18583	SON	236320000	10901000	148890000	76532000	75	3151000	145350	1985200	1020400	0	73815000	67107000
P18615	NELFE	124750000	23025000	28619000	73103000	19	6565600	1211800	1506300	3847500	24215000	27344000	32279000
P18621	RL17	3637300000	843930000	1306800000	1486600000	9	404150000	93770000	145200000	165180000	878700000	778320000	894410000
P18669	PGAM1	7666000000	1742400000	2475200000	3448400000	13	589690000	134030000	190400000	265260000	1897900000	1540400000	1903700000
P18754	RCC1	1798200000	275780000	603220000	919150000	17	105770000	16222000	35484000	54068000	370570000	410380000	417550000
P18827	SDC1	29390000	4654400	8207500	16528000	7	4198500	664910	1172500	2361100	0	0	9545800
P18858	DNLI1	81413000	4095500	42586000	34731000	51	1596300	80305	835030	681000	0	23068000	24656000
P18887	XRCC1	52038000	11109000	17011000	23917000	29	1794400	383060	586600	824740	0	13269000	11595000
P19022	CADH2	279960000	39653000	82085000	158220000	37	7566600	1071700	2218500	4276300	63837000	51012000	69511000
P19174	PLCG1	156140000	22360000	65351000	68425000	66	2365700	338780	990170	1036700	31719000	32734000	39879000
P19338	NUCL	10233000000	2413000000	3214000000	4605800000	35	292370000	68944000	91828000	131590000	2992500000	1985800000	2177400000
P19387	RPB3	63403000	0	37371000	26032000	14	4528800	0	2669400	1859400	0	24277000	0
P19388	RPAB1	89210000	26260000	41304000	21646000	11	8110000	2387300	3754900	1967900	0	0	12502000
P19404	NDUV2	57977000	30681000	0	27295000	15	3865100	2045400	0	1819700	0	0	15765000
P19447	ERCC3	37315000	2441700	9683300	25190000	43	867790	56783	225190	585820	0	0	14549000
P19525	E2AK2	65742000	13291000	26480000	25970000	21	3130600	632930	1261000	1236700	14099000	14874000	16519000
P19623	SPEE	96887000	23439000	30527000	42921000	15	6459100	1562600	2035100	2861400	27625000	23109000	17325000
P19784	CSK22	306050000	98433000	88661000	118960000	19	16108000	5180700	4666400	6261000	76843000	64411000	65685000
P19793	RXRA	4646700	0	0	4646700	24	193610	0	0	193610	0	0	2683700
P19823	ITIH2	22844000	0	10461000	12383000	47	486040	0	222580	263460	0	0	7151800
P19838	NFKB1	180210000	33036000	99348000	47830000	49	3677800	674200	2027500	976110	39111000	40725000	45362000
P20020	AT2B1	595020000	38947000	254340000	301730000	50	11900000	778930	5086800	6034600	88593000	140850000	149000000
P20042	IF2B	738780000	214020000	261350000	263400000	20	36939000	10701000	13068000	13170000	178580000	175810000	181540000
P20073	ANXA7	1461500000	344160000	545710000	571610000	21	69594000	16388000	25986000	27220000	351260000	343470000	334070000
P20226	TBP	9357000	0	9357000	0	9	1039700	0	1039700	0	0	6078400	0
P20248	CCNA2	3588500	0	0	3588500	24	149520	0	0	149520	0	0	2072600
P20290	BTF3	2450200000	311370000	784380000	1354400000	10	245020000	31137000	78438000	135440000	528590000	492750000	581820000
P20336	RAB3A	79313000	18470000	36618000	24225000	13	6101000	1420800	2816800	1863500	0	0	13991000
P20337	RAB3B	48714000	16307000	15940000	16467000	13	3747200	1254400	1226100	1266700	0	0	9510400
P20338	RAB4A	13282000	0	6735700	6546600	14	948740	0	481120	467610	0	0	3781000
P20339	RAB5A	347390000	74146000	62703000	210550000	11	31581000	6740500	5700300	19141000	111450000	0	84297000
P20340	RAB6A	1216700000	362430000	402700000	451570000	13	93592000	27879000	30977000	34736000	338100000	242850000	242850000
P20618	PSB1	2623100000	477930000	746550000	1398600000	14	187370000	34138000	53325000	99903000	559480000	581880000	629340000
P20645	MPRD	118840000	57179000	28310000	33352000	14	8488600	4084200	2022100	2382300	0	0	19263000
P20674	COX5A	293140000	11884000	98087000	183160000	12	24428000	990350	8174000	15264000	0	66792000	79264000
P20700	LMNB1	1194200000	273560000	528430000	392210000	35	34120000	7816000	15098000	11206000	294140000	300460000	237810000
P20742	PZP	5514600	5514600	0	0	64	86166	86166	0	0	5514600	0	0
P20810	ICAL	137310000	8683600	25360000	103270000	33	4160900	263140	768490	3129300	0	29392000	46725000
P20823	HNF1A	5444300	0	0	5444300	15	362950	0	0	362950	0	0	3144400
P20839	IMDH1	43409000	0	20097000	23312000	21	2067100	0	957000	1110100	0	13055000	0
P20962	PTMS	407620000	18885000	167390000	221340000	3	135870000	6295100	55796000	73781000	0	0	127840000
P21127	CD11B	162140000	53745000	53810000	54589000	39	4157600	1378100	1379700	1399700	46947000	40713000	32569000
P21266	GSTM3	1110900000	247580000	397170000	466200000	17	65350000	14563000	23363000	27424000	309420000	204620000	260800000
P21281	VATB2	432850000	108920000	163470000	160460000	25	17314000	4356700	6538900	6418400	93116000	116600000	98073000
P21283	VATC1	691700000	95297000	270290000	326120000	27	25619000	3529500	10011000	12079000	139540000	165660000	154020000
P21291	CSRP1	469170000	153990000	141760000	173430000	12	39098000	12832000	11813000	14452000	147310000	91393000	107530000
P21333	FLNA	21842000000	4341500000	8301900000	9198600000	134	163000000	32399000	61954000	68646000	4810500000	5161100000	5075500000
P21359	NF1	2682700	0	0	2682700	140	19162	0	0	19162	0	0	1549400
P21397	AOFA	451310000	147900000	151780000	151630000	28	16118000	5282000	5420800	5415400	129200000	107460000	97418000
P21399	ACOC	1213900000	304570000	354240000	555070000	42	28902000	7251700	8434400	13216000	258460000	299120000	297690000
P21741	MK	36888000	0	4664500	32224000	7	5269800	0	666350	4603400	0	0	18611000
P21796	VDAC1	2675600000	599840000	831190000	1244600000	17	157390000	35285000	48894000	73211000	579700000	595660000	683260000
P21912	SDHB	55065000	8287800	14268000	32509000	18	3059200	460430	792690	1806000	0	0	18776000
P21953	ODBB	14075000	0	4645300	9429900	16	879700	0	290330	589370	0	0	5446300
P21964	COMT	2844000000	533250000	1003300000	1307400000	15	189600000	35550000	66886000	87163000	403080000	735540000	801500000
P21980	TGM2	208660000	24637000	63994000	120020000	34	6136900	724610	1882200	3530100	34289000	57965000	43275000
P22033	MUTA	430860000	59432000	156900000	214530000	37	11645000	1606300	4240400	5798100	82182000	91794000	111280000
P22059	OSBP1	621910000	186370000	226860000	208680000	41	15169000	4545600	5533200	5089800	139360000	167450000	147450000
P22061	PIMT	1017100000	223140000	329700000	464300000	12	84762000	18595000	27475000	38692000	276780000	180110000	248590000
P22087	FBRL	925770000	251090000	397010000	277670000	19	48725000	13215000	20895000	14614000	277460000	214330000	177570000
P22102	PUR2	4208700000	616540000	1437000000	2155100000	48	87680000	12845000	29937000	44899000	816960000	972120000	1005700000
P22234	PUR6	4428600000	703270000	1562900000	2162500000	19	233090000	37014000	82257000	113810000	727650000	1016800000	1219900000
P22307	SCP2	231880000	65010000	45818000	121050000	25	9275100	2600400	1832700	4842000	64803000	45706000	54178000
P22314	UBA1	9658500000	1916500000	3407800000	4334100000	54	178860000	35492000	63108000	80261000	1934700000	2223100000	2475700000
P22352	GPX3	55629000	32499000	23130000	0	11	5057200	2954400	2102700	0	0	15026000	0
P22392	NDKB	11846000000	2016400000	4374300000	5454900000	11	1076900000	183310000	397660000	495900000	2127500000	2769900000	3103100000
P22413	ENPP1	56776000	0	34551000	22225000	42	1351800	0	822650	529160	0	19906000	15375000
P22455	FGFR4	0	0	0	0	35	0	0	0	0	0	0	0
P22570	ADRO	90140000	11994000	20417000	57730000	31	2907700	386890	658600	1862200	20519000	16666000	21413000
P22626	ROA2	4498200000	2366000000	1373800000	758450000	20	224910000	118300000	68688000	37922000	1984500000	904420000	791490000
P22681	CBL	10766000	3233000	3810500	3722600	45	239250	71844	84678	82725	0	0	2150000
P22695	QCR2	1058200000	228420000	375900000	453920000	19	55697000	12022000	19784000	23890000	230360000	268040000	236370000
P23193	TCEA1	552010000	199240000	159030000	193750000	17	32471000	11720000	9354500	11397000	129520000	135040000	149890000
P23246	SFPQ	5113200000	1313300000	1972700000	1827300000	30	170440000	43776000	65756000	60909000	1546300000	1260900000	833160000
P23258	TBG1	343040000	45174000	118750000	179120000	22	15593000	2053400	5397700	8141700	65491000	82758000	77516000
P23284	PPIB	9503600000	1957600000	3926700000	3619300000	12	791970000	163130000	327220000	301610000	2055400000	2220700000	2320200000
P23368	MAOM	121370000	26438000	40985000	53946000	31	3915100	852830	1322100	1740200	0	29915000	27866000
P23378	GCSP	1885800000	341780000	631580000	912470000	45	41907000	7595100	14035000	20277000	401570000	452050000	425440000
P23381	SYWC	1031000000	182950000	377580000	470420000	23	44824000	7954300	16417000	20453000	207420000	245290000	247220000
P23396	RS3	6716300000	1313000000	2575300000	2828000000	19	353490000	69106000	135540000	148840000	1745700000	1393300000	1457400000
P23434	GCSH	6082800	0	6082800	0	8	760350	0	760350	0	0	3951500	0
P23443	KS6B1	118060000	2346000	39429000	76281000	20	5902800	117300	1971400	3814000	0	29798000	27136000
P23526	SAHH	6941100000	1886400000	2349000000	2705700000	20	347060000	94322000	117450000	135290000	2095400000	1329800000	1549800000
P23528	COF1	11524000000	3282300000	3090100000	5152000000	10	1152400000	328230000	309010000	515200000	3419300000	2331300000	2514600000
P23588	IF4B	418300000	75034000	168020000	175250000	27	15493000	2779000	6222900	6490700	84167000	99780000	101450000
P23677	IP3KA	10341000	3283800	0	7057600	25	413660	131350	0	282300	0	0	4076200
P23786	CPT2	404790000	48835000	184990000	170960000	36	11244000	1356500	5138700	4749000	87052000	82004000	98693000
P23919	KTHY	368510000	74755000	82318000	211440000	17	21677000	4397400	4842200	12438000	92885000	81965000	75498000
P23921	RIR1	1925600000	366040000	833730000	725800000	44	43763000	8319000	18948000	16495000	425830000	450610000	450400000
P24386	RAE1	18608000	0	6012100	12596000	32	581510	0	187880	393630	0	0	7275000
P24390	ERD21	85854000	0	24985000	60869000	8	10732000	0	3123100	7608600	0	0	35155000
P24534	EF1B	3902100000	597670000	1566100000	1738400000	12	325180000	49806000	130510000	144860000	519930000	1114300000	983180000
P24539	AT5F1	1590200000	487530000	405410000	697230000	16	99386000	30471000	25338000	43577000	399230000	296610000	457740000
P24666	PPAC	98664000	39680000	28409000	30575000	9	10963000	4408900	3156600	3397200	32478000	22447000	20869000
P24752	THIL	1188700000	263080000	432450000	493200000	23	51684000	11438000	18802000	21444000	317040000	249480000	262340000
P24928	RPB1	171250000	26505000	89772000	54969000	96	1783800	276090	935130	572590	0	47192000	42872000
P24941	CDK2	110100000	19838000	59397000	30866000	19	5794800	1044100	3126100	1624500	27544000	23859000	24847000
P25098	ARBK1	82001000	12268000	44678000	25055000	37	2216200	331570	1207500	677170	18245000	25813000	11704000
P25205	MCM3	4961600000	1003300000	1805300000	2153000000	51	97287000	19673000	35398000	42216000	1203800000	1074500000	1141200000
P25325	THTM	1671100000	286430000	567380000	817290000	16	104440000	17902000	35461000	51080000	282700000	394180000	450150000
P25398	RS12	858310000	156020000	283210000	419080000	7	122620000	22288000	40458000	59869000	174770000	184810000	222460000
P25685	DNJB1	854090000	210070000	259510000	384510000	18	47449000	11671000	14417000	21361000	201920000	193600000	205210000
P25686	DNJB2	53576000	4983500	12989000	35603000	15	3571700	332230	865970	2373500	0	0	20563000
P25705	ATPA	16816000000	2714000000	6302100000	7799400000	31	542440000	87549000	203290000	251600000	3325800000	3805400000	4167400000
P25786	PSA1	2747500000	660450000	1028000000	1059100000	17	161620000	38850000	60469000	62300000	695760000	616710000	627450000
P25787	PSA2	1413400000	143590000	638980000	630790000	13	108720000	11045000	49152000	48523000	249980000	337590000	335430000
P25788	PSA3	1198700000	268580000	474450000	455670000	13	92207000	20660000	36496000	35052000	281040000	288910000	270010000
P25789	PSA4	2549200000	563460000	958100000	1027600000	13	196090000	43343000	73700000	79048000	556080000	654290000	568990000
P26038	MOES	1330300000	291220000	417590000	621490000	33	40312000	8824700	12654000	18833000	282510000	301690000	337230000
P26196	DDX6	1036700000	236450000	391020000	409260000	28	37026000	8444800	13965000	14616000	272270000	240860000	213710000
P26232	CTNA2	98493000	0	98493000	0	48	2051900	0	2051900	0	0	63982000	0
P26358	DNMT1	687740000	111150000	217080000	359510000	76	9049200	1462500	2856300	4730400	137160000	165030000	157620000
P26368	U2AF2	2928700000	670130000	1361800000	896740000	15	195250000	44675000	90789000	59783000	732100000	743390000	597230000
P26373	RL13	4409000000	1164500000	1230600000	2014000000	9	489890000	129390000	136730000	223770000	1128300000	838470000	1160300000
P26374	RAE2	8302100	0	4955900	3346300	33	251580	0	150180	101400	0	3219400	0
P26440	IVD	107300000	5118300	26604000	75580000	22	4877400	232650	1209300	3435500	0	27482000	33452000
P26572	MGAT1	16978000	1754700	11237000	3986500	20	848910	87736	561850	199320	0	7299700	0
P26583	HMGB2	937810000	238040000	348970000	350800000	6	156300000	39674000	58162000	58466000	249510000	227790000	190040000
P26599	PTBP1	10794000000	1579500000	4698900000	4515300000	19	568090000	83130000	247310000	237650000	2292100000	2677100000	2270600000
P26639	SYTC	4564200000	867440000	1609000000	2087700000	42	108670000	20653000	38309000	49708000	1105100000	995610000	1017800000
P26640	SYVC	6641500000	1053800000	2353500000	3234100000	59	112570000	17861000	39890000	54815000	1467200000	1538300000	1445100000
P26641	EF1G	17414000000	3443500000	6771700000	7198700000	24	725580000	143480000	282150000	299940000	4146500000	3854400000	3965000000
P26885	FKBP2	54617000	20130000	16413000	18073000	7	7802400	2875700	2344800	2581900	18510000	11547000	11174000
P27105	STOM	1065000000	275330000	451810000	337820000	15	70998000	18356000	30121000	22521000	305270000	232640000	226030000
P27169	PON1	43824000	26455000	9367000	8001900	15	2921600	1763600	624470	533460	0	0	4621600
P27216	ANX13	5987400	0	2394600	3592800	23	260320	0	104110	156210	0	0	2075000
P27338	AOFB	719790000	139210000	274400000	306180000	29	24820000	4800500	9462200	10558000	163620000	160040000	170640000
P27348	1433T	5918100000	931090000	2757200000	2229800000	14	422720000	66506000	196940000	159270000	1165200000	1567300000	1277600000
P27361	MK03	218590000	6219000	55140000	157230000	22	9935700	282680	2506400	7146700	0	62102000	64526000
P27449	VATL	66132000	13614000	23277000	29241000	3	22044000	4538000	7758800	9747100	0	0	16888000
P27487	DPP4	146600000	43734000	48293000	54572000	39	3759000	1121400	1238300	1399300	48755000	31344000	26525000
P27635	RL10	1989800000	249820000	614210000	1125700000	8	248720000	31228000	76776000	140720000	382850000	381740000	534420000
P27694	RFA1	753440000	142770000	247780000	362890000	30	25115000	4758900	8259400	12096000	167780000	150870000	194680000
P27695	APEX1	6460900000	1143100000	2089000000	3228700000	14	461490000	81653000	149220000	230620000	1134700000	1502100000	1728100000
P27707	DCK	199090000	24676000	87742000	86670000	13	15315000	1898200	6749400	6666900	43345000	45967000	42420000
P27708	PYR1	2973300000	549800000	1033700000	1389700000	103	28867000	5337900	10036000	13493000	662240000	657300000	704440000
P27797	CALR	15946000000	2035500000	6341900000	7568600000	21	759330000	96928000	302000000	360410000	2272000000	3143100000	4972700000
P27816	MAP4	2708800000	495580000	927910000	1285300000	64	42326000	7743400	14499000	20084000	581060000	615330000	644330000
P27824	CALX	5091400000	837750000	1998800000	2254800000	32	159110000	26180000	62463000	70462000	1019800000	1151100000	1267600000
P28066	PSA5	2598400000	485700000	1161100000	951600000	11	236210000	44154000	105550000	86509000	477570000	653040000	639320000
P28070	PSB4	1031400000	311900000	470010000	249480000	11	93763000	28354000	42728000	22680000	275890000	242240000	243190000
P28072	PSB6	445420000	128750000	134930000	181740000	11	40493000	11705000	12266000	16522000	133710000	91660000	96000000
P28074	PSB5	1697700000	252330000	597630000	847770000	15	113180000	16822000	39842000	56518000	416260000	331720000	382210000
P28161	GSTM2	26983000	6420200	4680400	15882000	16	1686400	401270	292530	992630	0	0	9172800
P28288	ABCD3	1061000000	213130000	396310000	451550000	40	26525000	5328200	9907800	11289000	256370000	231100000	243890000
P28331	NDUS1	449300000	79552000	142570000	227180000	41	10959000	1940300	3477400	5540900	96635000	99788000	106950000
P28332	ADH6	23228000	0	5023500	18205000	17	1366400	0	295500	1070900	0	0	10514000
P28340	DPOD1	38877000	5428400	17677000	15772000	66	589050	82248	267840	238960	0	11483000	0
P28370	SMCA1	100740000	18423000	66330000	15982000	56	1798800	328980	1184500	285400	24114000	30954000	15674000
P28482	MK01	2462000000	313720000	919230000	1229000000	22	111910000	14260000	41783000	55865000	560240000	452590000	568570000
P28676	GRAN	134690000	15735000	36058000	82896000	10	13469000	1573500	3605800	8289600	21752000	27089000	38195000
P28702	RXRB	34134000	5149700	19514000	9471100	27	1264200	190730	722730	350780	7640400	7622300	8033300
P28838	AMPL	2098600000	377330000	805630000	915620000	29	72365000	13011000	27780000	31573000	439920000	475590000	514000000
P29083	T2EA	67423000	14488000	29075000	23860000	23	2931400	629900	1264100	1037400	0	18887000	0
P29084	T2EB	19156000	2234100	3593300	13329000	18	1064200	124120	199630	740490	0	0	7698200
P29144	TPP2	1101700000	210960000	410820000	479940000	63	17488000	3348500	6520900	7618100	206730000	229430000	318860000
P29218	IMPA1	377310000	46273000	134290000	196750000	16	23582000	2892000	8393100	12297000	56538000	85245000	105360000
P29317	EPHA2	2785700	0	2785700	0	47	59270	0	59270	0	0	1809600	0
P29350	PTN6	8050500	0	2600000	5450500	35	230010	0	74285	155730	0	0	3148000
P29353	SHC1	74906000	9894000	18778000	46234000	29	2583000	341170	647520	1594300	0	16190000	22711000
P29401	TKT	6419600000	1904800000	2151400000	2363500000	25	256780000	76190000	86055000	94540000	1676500000	1465300000	1525600000
P29558	RBMS1	6947000	0	6947000	0	12	578920	0	578920	0	0	4512800	0
P29590	PML	7772800	0	3580900	4191900	49	158630	0	73080	85548	0	2326200	0
P29692	EF1D	5188400000	1262200000	2078000000	1848200000	16	324280000	78885000	129880000	115510000	1157400000	1323600000	1191200000
P29966	MARCS	5655400000	932590000	1825200000	2897700000	14	403960000	66614000	130370000	206980000	999820000	1316300000	1475700000
P29992	GNA11	358110000	71236000	150560000	136320000	19	18848000	3749200	7924000	7174600	78407000	76673000	92690000
P30038	AL4A1	712070000	90322000	252890000	368870000	30	23736000	3010700	8429500	12296000	138220000	161060000	168360000
P30040	ERP29	1648900000	411210000	579610000	658050000	14	117780000	29372000	41401000	47004000	397280000	392020000	378510000
P30041	PRDX6	13415000000	1989300000	5256400000	6169400000	15	894340000	132620000	350420000	411290000	2084400000	3386800000	3469800000
P30043	BLVRB	253530000	120990000	61756000	70792000	11	23049000	10999000	5614200	6435700	91028000	55815000	55148000
P30044	PRDX5	2237400000	785950000	732090000	719360000	13	172110000	60458000	56315000	55335000	668760000	495640000	512600000
P30046	DOPD	635140000	206880000	239970000	188290000	7	90735000	29555000	34281000	26899000	218900000	152160000	100450000
P30047	GFRP	7393700	3641300	0	3752300	4	1848400	910330	0	938080	0	0	2167200
P30048	PRDX3	3775000000	870900000	1485300000	1418800000	15	251670000	58060000	99019000	94589000	860230000	912220000	882770000
P30049	ATPD	351850000	67661000	96009000	188180000	5	70371000	13532000	19202000	37637000	76608000	62021000	100090000
P30050	RL12	4452100000	1177400000	1406900000	1867900000	9	494680000	130820000	156320000	207540000	1155100000	1037300000	977680000
P30084	ECHM	952320000	215060000	280640000	456620000	18	52907000	11948000	15591000	25368000	253660000	200990000	206440000
P30085	KCY	317360000	105240000	107540000	104580000	11	28851000	9567500	9776700	9506900	86743000	73314000	75446000
P30086	PEBP1	6594700000	1582500000	2558400000	2453700000	10	659470000	158250000	255840000	245370000	1914200000	1519400000	1228100000
P30101	PDIA3	23043000000	4042000000	9410500000	9590000000	29	794570000	139380000	324500000	330690000	4670400000	5576700000	5434300000
P30153	2AAA	5217100000	1148200000	1860900000	2208000000	32	163040000	35882000	58152000	69001000	1151900000	1196900000	1283600000
P30154	2AAB	137900000	41924000	12675000	83298000	30	4596600	1397500	422480	2776600	45844000	0	44190000
P30260	CDC27	29902000	2530600	12292000	15079000	39	766710	64887	315180	386640	0	7985000	0
P30419	NMT1	1227600000	246240000	565410000	415990000	21	58459000	11726000	26925000	19809000	262290000	341700000	249810000
P30519	HMOX2	178370000	26963000	32708000	118700000	18	9909400	1498000	1817100	6594400	48858000	31508000	36400000
P30520	PURA2	1312200000	214680000	481110000	616430000	20	65611000	10734000	24056000	30822000	262940000	295500000	324800000
P30533	AMRP	272920000	63627000	145300000	63993000	20	13646000	3181300	7265100	3199700	84191000	63196000	47590000
P30566	PUR8	1344900000	214370000	525840000	604690000	25	53796000	8574800	21034000	24188000	241280000	288030000	375900000
P30613	KPYR	58210000	4320800	38634000	15255000	35	1663100	123450	1103800	435860	0	25097000	0
P30622	CLIP1	18792000	0	5109500	13683000	80	234910	0	63869	171040	0	4382500	6839400
P30626	SORCN	496720000	111830000	170380000	214510000	12	41393000	9319000	14198000	17876000	113980000	113350000	119070000
P30711	GSTT1	52996000	8316300	31778000	12902000	10	5299600	831630	3177800	1290200	0	20643000	0
P30740	ILEU	2028600000	463380000	654090000	911100000	19	106770000	24388000	34426000	47953000	484890000	474620000	454990000
P30825	SL7A1	4650200	0	0	4650200	18	258340	0	0	258340	0	0	2685700
P30837	AL1B1	956700000	140000000	313400000	503300000	22	43486000	6363500	14245000	22877000	212530000	191060000	230670000
P30876	RPB2	514720000	67873000	248790000	198050000	59	8724000	1150400	4216800	3356800	108500000	123820000	111550000
P30990	NEUT	240870000	27696000	38731000	174440000	5	48174000	5539200	7746300	34889000	65251000	0	63197000
P31040	SDHA	1050500000	232920000	339460000	478140000	31	33888000	7513600	10950000	15424000	262550000	232250000	231460000
P31146	COR1A	32006000	4184900	11674000	16147000	19	1684500	220260	614440	849850	0	8728700	8181000
P31150	GDIA	217240000	38428000	68761000	110050000	25	8689600	1537100	2750500	4402000	39469000	49642000	57546000
P31153	METK2	1832800000	334840000	682350000	815620000	18	101820000	18602000	37908000	45312000	366800000	452860000	429510000
P31321	KAP1	70703000	0	30082000	40621000	17	4159000	0	1769600	2389500	0	24319000	18683000
P31327	CPSM	35332000	17706000	17626000	0	77	458860	229950	228900	0	13238000	15918000	0
P31350	RIR2	252170000	93084000	82636000	76454000	23	10964000	4047100	3592900	3324100	70333000	66648000	53941000
P31431	SDC4	0	0	0	0	9	0	0	0	0	0	0	0
P31483	TIA1	43996000	0	35860000	8136200	15	2933100	0	2390700	542410	0	23295000	0
P31689	DNJA1	1667700000	382380000	611580000	673770000	21	79416000	18209000	29123000	32084000	416610000	345420000	406780000
P31930	QCR1	983610000	250270000	356130000	377210000	24	40984000	10428000	14839000	15717000	216490000	234230000	248760000
P31937	3HIDH	377620000	78088000	149800000	149730000	13	29048000	6006800	11523000	11518000	83809000	87197000	90874000
P31939	PUR9	7627700000	1409200000	3003900000	3214600000	38	200730000	37084000	79051000	84594000	1463800000	1968200000	1785100000
P31942	HNRH3	49781000	19833000	0	29948000	15	3318700	1322200	0	1996500	0	0	17297000
P31943	HNRH1	3668300000	1084600000	1151500000	1432200000	18	203790000	60254000	63972000	79568000	909990000	969500000	780290000
P31946	1433B	3979900000	627340000	1400600000	1952000000	14	284280000	44810000	100040000	139430000	791470000	851710000	1021400000
P31947	1433S	3055600000	601900000	1225000000	1228700000	16	190970000	37619000	76560000	76796000	0	0	709670000
P31948	STIP1	6367400000	1415600000	2181800000	2770000000	35	181930000	40444000	62338000	79143000	1675900000	1315700000	1441200000
P32119	PRDX2	5255600000	1309700000	2079600000	1866300000	13	404270000	100750000	159970000	143560000	930910000	1441100000	1366500000
P32121	ARRB2	18258000	0	11090000	7168800	21	869450	0	528080	341370	0	7203900	0
P32189	GLPK	601720000	126880000	205310000	269530000	28	21490000	4531500	7332600	9625900	149820000	136990000	129110000
P32322	P5CR1	327380000	53002000	139940000	134440000	15	21826000	3533500	9329600	8962500	88530000	65899000	67129000
P32456	GBP2	14267000	0	7138800	7128600	27	528420	0	264400	264020	0	0	4117200
P32754	HPPD	21010000	3777800	9633600	7598100	26	808060	145300	370520	292230	0	0	4388300
P32969	RL9	3984300000	676450000	1577700000	1730100000	9	442700000	75161000	175300000	192240000	811840000	930680000	958090000
P33121	ACSL1	54234000	10265000	24290000	19679000	38	1427200	270120	639210	517870	0	13381000	13764000
P33176	KINH	2331700000	283860000	872760000	1175100000	60	38862000	4730900	14546000	19585000	408500000	485870000	635130000
P33527	MRP1	9782700	1304100	5531400	2947200	73	134010	17864	75773	40373	0	3593300	0
P33908	MA1A1	153670000	18490000	78261000	56922000	30	5122400	616330	2608700	1897400	24163000	40552000	37490000
P33981	TTK	13508000	0	13508000	0	47	287410	0	287410	0	0	8775200	0
P33991	MCM4	4404400000	686200000	1704600000	2013600000	45	97875000	15249000	37880000	44746000	870680000	998870000	1086900000
P33992	MCM5	4300200000	973170000	1674200000	1652900000	42	102390000	23171000	39862000	39354000	975590000	1033800000	1005900000
P33993	MCM7	3778300000	839300000	1300600000	1638400000	38	99428000	22087000	34226000	43115000	845910000	875400000	909120000
P34896	GLYC	449430000	56341000	147220000	245870000	24	18726000	2347500	6134300	10244000	97273000	97404000	99304000
P34897	GLYM	6583900000	1410900000	2686700000	2486200000	29	227030000	48652000	92646000	85731000	1437300000	1622600000	1532300000
P34913	HYES	105310000	0	47018000	58287000	32	3290800	0	1469300	1821500	0	29042000	35165000
P34932	HSP74	7251800000	1189100000	2982500000	3080300000	50	145040000	23782000	59649000	61605000	1397800000	1789100000	1718600000
P34949	MPI	71365000	0	30378000	40987000	19	3756000	0	1598800	2157200	0	19734000	0
P35030	TRY3	5189300	0	5189300	0	12	432440	0	432440	0	0	3371000	0
P35080	PROF2	4377200	0	4377200	0	7	625310	0	625310	0	0	2843500	0
P35221	CTNA1	3613900000	824760000	1351900000	1437200000	47	76891000	17548000	28765000	30578000	793910000	923760000	815370000
P35222	CTNB1	1819300000	238710000	694130000	886490000	42	43317000	5683600	16527000	21107000	355990000	397010000	448620000
P35232	PHB	7526400000	1353700000	3093300000	3079400000	18	418130000	75205000	171850000	171080000	1546900000	1870700000	1722500000
P35237	SPB6	1556100000	316910000	692670000	546510000	21	74099000	15091000	32984000	26024000	338470000	379600000	364450000
P35241	RADI	728100000	90759000	321640000	315700000	31	23487000	2927700	10376000	10184000	151790000	172610000	157630000
P35244	RFA3	13269000	13269000	0	0	8	1658700	1658700	0	0	13269000	0	0
P35249	RFC4	883550000	226370000	336190000	321000000	19	46503000	11914000	17694000	16895000	229880000	211520000	188760000
P35250	RFC2	504640000	83547000	195570000	225520000	22	22938000	3797600	8889600	10251000	103740000	120710000	116390000
P35251	RFC1	514590000	57901000	178080000	278620000	57	9028000	1015800	3124100	4888000	84392000	108540000	141560000
P35268	RL22	2533600000	575010000	1173100000	785440000	4	633390000	143750000	293280000	196360000	638140000	628930000	523660000
P35269	T2FA	138910000	32272000	45411000	61229000	20	6945600	1613600	2270600	3061500	37671000	30935000	28529000
P35270	SPRE	615280000	100240000	191140000	323910000	14	43949000	7159800	13653000	23136000	119930000	125340000	166200000
P35573	GDE	24032000	0	17619000	6412700	93	258400	0	189450	68954	0	0	3703700
P35580	MYH10	6326300000	1343800000	2258800000	2723700000	102	62023000	13175000	22145000	26703000	1405800000	1487600000	1490800000
P35606	COPB2	2223800000	278790000	761140000	1183900000	48	46329000	5808200	15857000	24664000	397430000	494890000	564680000
P35610	SOAT1	386370000	26994000	141360000	218020000	21	18398000	1285400	6731200	10382000	49874000	90245000	104620000
P35611	ADDA	391460000	104070000	140380000	147000000	27	14498000	3854500	5199400	5444500	92721000	99474000	87974000
P35613	BASI	477920000	172270000	67187000	238460000	15	31861000	11485000	4479100	15897000	61277000	95165000	197200000
P35637	FUS	886970000	329420000	281330000	276220000	13	68228000	25340000	21641000	21248000	297410000	201250000	173050000
P35658	NU214	176120000	57300000	61734000	57086000	74	2380000	774320	834240	771430	51905000	41555000	36914000
P35659	DEK	1625100000	342880000	624710000	657470000	21	77384000	16328000	29748000	31308000	343050000	385280000	400080000
P35790	CHKA	169730000	12828000	37807000	119100000	21	8082600	610870	1800300	5671400	29507000	32855000	43813000
P35813	PPM1A	181780000	16951000	78359000	86467000	22	8262600	770480	3561800	3930300	26946000	47381000	43466000
P35869	AHR	81416000	18379000	15678000	47359000	27	3015400	680720	580650	1754000	22549000	12416000	20951000
P35914	HMGCL	55237000	3882800	28999000	22355000	16	3452300	242680	1812400	1397200	0	18264000	13485000
P35998	PRS7	2329500000	283000000	863540000	1182900000	28	83195000	10107000	30841000	42247000	352590000	547140000	627440000
P36404	ARL2	51880000	3423100	25650000	22808000	9	5764500	380340	2850000	2534200	0	14285000	15550000
P36405	ARL3	163150000	26834000	44079000	92236000	11	14832000	2439500	4007200	8385100	35898000	33937000	38906000
P36406	TRI23	7831300	0	7831300	0	26	301210	0	301210	0	0	5087300	0
P36507	MP2K2	1299800000	199180000	496540000	604060000	20	64989000	9959200	24827000	30203000	216200000	332110000	322310000
P36542	ATPG	1779700000	307180000	768900000	703620000	13	136900000	23629000	59146000	54125000	419880000	424470000	368690000
P36543	VATE1	396610000	76033000	168570000	152010000	13	30508000	5848700	12967000	11693000	82087000	100260000	90987000
P36551	HEM6	277600000	44014000	109950000	123640000	27	10281000	1630200	4072100	4579100	69640000	48232000	68972000
P36578	RL4	10167000000	2228900000	3184600000	4753800000	16	635450000	139310000	199030000	297110000	2210000000	2195900000	2637300000
P36639	8ODP	28488000	5474500	23014000	0	10	2848800	547450	2301400	0	0	14950000	0
P36776	LONM	3363600000	566800000	1445300000	1351500000	41	82038000	13824000	35250000	32964000	726050000	826810000	733370000
P36871	PGM1	425790000	74515000	166880000	184400000	34	12523000	2191600	4908200	5423400	99540000	104780000	85105000
P36873	PP1G	157030000	44771000	50377000	61886000	16	9814600	2798200	3148600	3867900	43672000	33859000	35708000
P36915	GNL1	279300000	21621000	114910000	142770000	31	9009600	697440	3706700	4605500	41444000	63351000	73929000
P36954	RPB9	18557000	0	6221900	12335000	8	2319700	0	777730	1541900	0	0	7124400
P36955	PEDF	32270000	2861700	11450000	17958000	19	1698400	150620	602640	945170	0	8528400	9281600
P36957	ODO2	640590000	129830000	171210000	339550000	23	27852000	5644700	7443800	14763000	122780000	160050000	154330000
P36969	GPX4	898000000	157700000	215310000	524980000	12	74833000	13142000	17943000	43748000	178030000	183440000	239310000
P37059	DHB2	40025000	0	22773000	17253000	18	2223600	0	1265100	958470	0	14793000	0
P37108	SRP14	2264200000	975360000	655610000	633190000	7	323450000	139340000	93658000	90456000	502860000	667030000	597070000
P37198	NUP62	176550000	0	15295000	161260000	10	17655000	0	1529500	16126000	0	0	93137000
P37235	HPCL1	157200000	28768000	57994000	70434000	15	10480000	1917900	3866200	4695600	29075000	38461000	39585000
P37268	FDFT	74505000	0	37688000	36818000	22	3386600	0	1713100	1673500	0	24482000	0
P37802	TAGL2	4031400000	1540200000	1223200000	1267900000	13	310110000	118480000	94095000	97534000	1235600000	1035000000	776340000
P37837	TALDO	3892500000	1002200000	1501300000	1388900000	17	228970000	58952000	88315000	81702000	918820000	929950000	930910000
P38117	ETFB	3376000000	611820000	1231900000	1532300000	14	241150000	43702000	87993000	109450000	683820000	810940000	802310000
P38159	RBMX	599380000	213300000	156030000	230050000	25	23975000	8532100	6241100	9202000	189770000	139510000	118250000
P38432	COIL	81380000	13916000	33402000	34062000	26	3130000	535230	1284700	1310100	0	22018000	19354000
P38435	VKGC	151630000	56658000	65442000	29533000	31	4891400	1827700	2111000	952670	42234000	35322000	38671000
P38606	VATA	1336300000	269610000	579920000	486760000	34	39302000	7929700	17057000	14316000	299460000	320840000	307160000
P38646	GRP75	9979100000	1960300000	3620500000	4398300000	38	262610000	51586000	95276000	115750000	2029500000	2266600000	2556300000
P38919	IF4A3	992550000	255320000	335000000	402220000	23	43154000	11101000	14565000	17488000	254990000	223520000	226740000
P38935	SMBP2	11873000	11873000	0	0	56	212020	212020	0	0	11873000	0	0
P39019	RS19	3951900000	1246300000	1208700000	1496900000	10	395190000	124630000	120870000	149690000	1259300000	746060000	890660000
P39023	RL3	6239200000	1413400000	1994900000	2830900000	19	328380000	74389000	105000000	149000000	1528800000	1098200000	1717400000
P39060	COIA1	528080000	107170000	175380000	245520000	64	8251200	1674500	2740400	3836300	143840000	117620000	101430000
P39656	OST48	2073100000	494290000	669520000	909240000	23	90133000	21491000	29109000	39532000	445750000	517060000	491550000
P39687	AN32A	7133100000	1677400000	2905800000	2549900000	9	792570000	186380000	322870000	283330000	1774800000	1725900000	1511900000
P39748	FEN1	3614200000	545450000	1347800000	1720900000	20	180710000	27273000	67392000	86044000	695920000	859250000	856430000
P40121	CAPG	140050000	43680000	40082000	56292000	14	10004000	3120000	2863000	4020900	33997000	29170000	39063000
P40123	CAP2	53732000	6403400	19969000	27359000	28	1919000	228690	713170	977120	0	12990000	15784000
P40222	TXLNA	205880000	39828000	79652000	86403000	26	7918600	1531800	3063500	3323200	43596000	42585000	55292000
P40227	TCPZ	4945400000	1048800000	1746400000	2150100000	26	190210000	40340000	67169000	82698000	1123200000	1143700000	1158200000
P40425	PBX2	20025000	0	7941900	12083000	18	1112500	0	441220	671270	0	0	6978500
P40429	RL13A	1674800000	340680000	598470000	735650000	9	186090000	37854000	66497000	81739000	394450000	373600000	386280000
P40616	ARL1	75740000	14205000	37589000	23946000	9	8415500	1578300	4176500	2660700	18260000	16432000	17762000
P40692	MLH1	21054000	0	9275300	11779000	51	412820	0	181870	230950	0	0	6802800
P40763	STAT3	435630000	61090000	231490000	143050000	39	11170000	1566400	5935700	3668000	88229000	117130000	88735000
P40818	UBP8	44004000	11547000	19973000	12484000	55	800070	209940	363150	226980	11547000	0	0
P40855	PEX19	136610000	18686000	43710000	74215000	18	7589500	1038100	2428300	4123100	31477000	22784000	35683000
P40925	MDHC	7062200000	1621700000	2824700000	2615800000	15	470810000	108110000	188310000	174390000	1638100000	1862600000	1466700000
P40926	MDHM	14793000000	4492900000	5061700000	5238300000	21	704420000	213950000	241030000	249440000	3813700000	3522500000	3470300000
P40937	RFC5	744970000	111060000	345040000	288870000	24	31040000	4627500	14377000	12036000	161020000	177930000	163090000
P40938	RFC3	464060000	128550000	143770000	191740000	21	22098000	6121400	6846300	9130500	124570000	104100000	104010000
P40939	ECHA	3505100000	473290000	1448900000	1582900000	41	85490000	11544000	35339000	38607000	656920000	829130000	842680000
P41091	IF2G	3236000000	604350000	1134400000	1497300000	21	154100000	28779000	54018000	71300000	704220000	722570000	779230000
P41214	EIF2D	19052000	4062300	0	14990000	32	595370	126950	0	468430	0	0	8657400
P41223	BUD31	135340000	15581000	79316000	40445000	8	16918000	1947700	9914500	5055600	28762000	40704000	20999000
P41227	NAA10	177170000	41759000	74278000	61130000	15	11811000	2784000	4951900	4075300	41889000	45568000	37860000
P41235	HNF4A	92986000	24302000	19246000	49438000	19	4894000	1279100	1013000	2602000	0	0	28553000
Q6NXS1	IPP2B	62664000	10960000	39822000	11883000	9	6962700	1217700	4424700	1320300	0	25869000	0
P41240	CSK	448920000	85694000	170340000	192890000	28	16033000	3060500	6083700	6888800	100130000	97603000	110020000
P41247	PLPL4	2990500	0	0	2990500	15	199360	0	0	199360	0	0	1727200
P41250	GARS	3883700000	662580000	1418100000	1803000000	40	97092000	16565000	35452000	45076000	895330000	882010000	847780000
P41252	SYIC	3779400000	750370000	1229200000	1799800000	58	65163000	12937000	21193000	31032000	782760000	915830000	889800000
P41567	EIF1	193240000	9331000	46419000	137490000	5	38648000	1866200	9283800	27497000	0	34807000	74754000
P41743	KPCI	120380000	6415400	28769000	85194000	24	5015800	267310	1198700	3549700	0	0	49204000
P42025	ACTY	491410000	125930000	200520000	164960000	19	25863000	6627800	10554000	8682000	125600000	110520000	91083000
P42126	ECI1	2143700000	425190000	919330000	799140000	15	142910000	28346000	61289000	53276000	454570000	479460000	549920000
P42166	LAP2A	2058800000	396700000	747070000	915060000	36	57190000	11020000	20752000	25418000	434280000	509170000	467060000
P42167	LAP2B	1403800000	317280000	555200000	531320000	22	63809000	14422000	25237000	24151000	334500000	316640000	333670000
P42224	STAT1	1427500000	282420000	412610000	732440000	39	36602000	7241600	10580000	18781000	305400000	323720000	344370000
P42285	MTREX	749270000	32180000	312320000	404770000	58	12919000	554830	5384900	6978800	63130000	192090000	213620000
P42345	MTOR	96392000	17235000	32254000	46903000	131	735820	131570	246210	358040	22160000	22855000	20262000
P42356	PI4KA	32644000	2843600	12150000	17650000	118	276640	24098	102970	149570	0	9958200	8128400
P42357	HUTH	22029000	1494200	5266500	15268000	34	647910	43947	154900	449060	0	6473500	5766000
P42566	EPS15	9412300	0	0	9412300	46	204610	0	0	204610	0	0	5436100
P42574	CASP3	208040000	15131000	71805000	121100000	14	14860000	1080800	5128900	8650200	41506000	39262000	50953000
P42575	CASP2	12576000	0	9009600	3566300	25	503040	0	360390	142650	0	5852800	0
P42677	RS27	1531900000	406580000	399550000	725770000	4	382970000	101640000	99888000	181440000	346490000	295460000	443360000
P42695	CNDD3	8256900	0	3894900	4362000	68	121430	0	57278	64147	0	0	2519300
P42696	RBM34	10459000	2812800	3251200	4395300	27	387380	104180	120420	162790	0	2112000	0
P42704	LPPRC	10494000000	1859200000	4092700000	4541700000	90	116600000	20658000	45474000	50464000	2180200000	2554900000	2405900000
P42765	THIM	1688800000	377300000	633560000	677940000	21	80419000	17967000	30169000	32283000	403480000	408000000	368930000
P42766	RL35	1201600000	205940000	428600000	567070000	3	400540000	68646000	142870000	189020000	199070000	295670000	317140000
P42771	CDN2A	286800000	53710000	161780000	71309000	9	31867000	5967800	17976000	7923200	50093000	108710000	0
P42785	PCP	75766000	11958000	35500000	28308000	21	3607900	569400	1690500	1348000	13179000	20613000	17576000
P42858	HD	109030000	15252000	33970000	59811000	146	746800	104470	232670	409660	23742000	23306000	24816000
P42892	ECE1	32318000	5942700	6565500	19810000	42	769480	141490	156320	471660	0	4265000	0
P43007	SATT	66468000	11082000	44895000	10492000	20	3323400	554080	2244700	524590	16441000	23805000	0
P43034	LIS1	909650000	117320000	325190000	467130000	23	39550000	5101000	14139000	20310000	166440000	198320000	233600000
P43121	MUC18	13940000	4165500	3349100	6425700	34	410010	122520	98504	188990	0	0	3711200
P43155	CACP	115410000	17458000	76161000	21796000	28	4122000	623480	2720100	778420	19432000	38522000	21568000
P43243	MATR3	3312200000	1133200000	1250900000	928110000	37	89520000	30628000	33808000	25084000	968130000	936220000	577520000
P43246	MSH2	599820000	80218000	171750000	347860000	45	13329000	1782600	3816600	7730100	121030000	121490000	150170000
P43251	BTD	1905900	0	0	1905900	23	82865	0	0	82865	0	0	1100800
P43304	GPDM	936310000	158920000	383690000	393700000	43	21775000	3695700	8923100	9155700	197340000	204430000	233790000
P43307	SSRA	842760000	139760000	342800000	360200000	10	84276000	13976000	34280000	36020000	151520000	209090000	209880000
P43378	PTN9	4866000	0	4866000	0	33	147450	0	147450	0	0	3161000	0
P43487	RANG	3759400000	394080000	1473600000	1891700000	8	469930000	49260000	184200000	236460000	551170000	959850000	932910000
P43490	NAMPT	573840000	108700000	259260000	205880000	29	19788000	3748300	8939900	7099400	111510000	143950000	140570000
P43686	PRS6B	1668600000	286780000	602050000	779770000	25	66744000	11471000	24082000	31191000	337760000	395280000	395190000
P43897	EFTS	551450000	38380000	194610000	318460000	18	30636000	2132200	10812000	17692000	76646000	109960000	162130000
P45877	PPIC	19712000	6546300	4253500	8912300	9	2190200	727360	472620	990260	0	0	5147400
P45880	VDAC2	2398800000	397960000	862280000	1138600000	16	149920000	24872000	53892000	71160000	450900000	515020000	649770000
P45954	ACDSB	141530000	16338000	62662000	62532000	21	6739600	778010	2983900	2977700	27575000	33807000	31778000
P45973	CBX5	103960000	35179000	35517000	33265000	10	10396000	3517900	3551700	3326500	37070000	20748000	19647000
P45974	UBP5	1262300000	258130000	503740000	500410000	39	32366000	6618800	12916000	12831000	277620000	293260000	303510000
P45984	MK09	4569100	0	2357000	2212100	19	240480	0	124050	116430	0	0	1277600
P45985	MP2K4	131270000	19013000	58200000	54054000	23	5707200	826650	2530400	2350200	25580000	30852000	31607000
P46013	KI67	10007000	7828600	2178300	0	179	55904	43735	12169	0	7828600	0	0
P46060	RAGP1	2613000000	474130000	1120300000	1018600000	27	96778000	17560000	41492000	37726000	536310000	664150000	581510000
P46063	RECQ1	315390000	67313000	109770000	138300000	35	9011200	1923200	3136400	3951500	76688000	63902000	77911000
P46087	NOP2	287910000	91017000	122500000	74395000	32	8997300	2844300	3828200	2324800	83632000	79471000	50459000
P46108	CRK	106870000	16073000	46900000	43901000	19	5624900	845940	2468400	2310600	21784000	25006000	25105000
P46109	CRKL	453060000	92876000	105470000	254720000	16	28316000	5804700	6591600	15920000	104340000	91831000	112330000
P46199	IF2M	7853600	0	3992200	3861400	29	270810	0	137660	133150	0	0	2230200
P46379	BAG6	1852900000	297070000	732300000	823560000	33	56149000	9002100	22191000	24956000	338370000	467130000	442930000
P46439	GSTM5	37472000	8215500	12912000	16345000	16	2342000	513470	807000	1021500	0	0	9439900
P46459	NSF	728290000	96216000	268800000	363270000	47	15496000	2047200	5719200	7729100	162430000	172000000	146210000
P46734	MP2K3	175200000	26330000	54476000	94392000	24	7299900	1097100	2269800	3933000	0	41172000	48733000
P46736	BRCC3	59159000	0	34212000	24947000	18	3286600	0	1900700	1386000	0	20812000	15822000
P46776	RL27A	1655900000	321000000	457700000	877150000	7	236550000	45857000	65386000	125310000	336860000	328620000	459460000
P46777	RL5	3858900000	1005700000	1127600000	1725600000	11	350810000	91426000	102510000	156870000	953700000	876240000	904870000
P46778	RL21	1675700000	424410000	508300000	743040000	6	279290000	70735000	84717000	123840000	401610000	296160000	485980000
P46779	RL28	2947900000	673250000	1048000000	1226600000	8	368480000	84157000	131000000	153330000	646660000	653710000	762130000
P46781	RS9	4400300000	932700000	1613800000	1853800000	11	400030000	84791000	146710000	168530000	994550000	1018400000	1038800000
P46782	RS5	6686900000	1377400000	2387500000	2922100000	10	668690000	137740000	238750000	292210000	1648400000	1465700000	1501900000
P46783	RS10	2650900000	831110000	960960000	858880000	8	331370000	103890000	120120000	107360000	670350000	627880000	653180000
P46926	GNPI1	480680000	73297000	173310000	234070000	16	30043000	4581000	10832000	14630000	104200000	99654000	117220000
P46934	NEDD4	33951000	8525200	8792100	16634000	60	565850	142090	146540	277230	0	0	9607000
P46937	YAP1	31590000	0	27938000	3652700	17	1858300	0	1643400	214870	0	18149000	0
P46939	UTRN	748720000	34654000	238080000	475980000	174	4303000	199160	1368300	2735500	74636000	217240000	172340000
P46940	IQGA1	4047500000	748030000	1422500000	1877000000	83	48765000	9012400	17139000	22614000	837480000	940610000	978080000
P46976	GLYG	121790000	22743000	32234000	66812000	14	8699200	1624500	2302400	4772300	24884000	27604000	29783000
P46977	STT3A	1132300000	217520000	406310000	508460000	29	39045000	7500700	14011000	17533000	242220000	258600000	274310000
P47755	CAZA2	2004000000	338830000	710910000	954210000	13	154150000	26064000	54685000	73401000	422110000	411320000	518330000
P47756	CAPZB	1595500000	363580000	473880000	758080000	17	93855000	21387000	27875000	44593000	364590000	374070000	370580000
P47813	IF1AX	451810000	116590000	180560000	154660000	7	64544000	16656000	25794000	22094000	126480000	99495000	97230000
P47897	SYQ	2306000000	494200000	848850000	962980000	45	51245000	10982000	18863000	21399000	527930000	534380000	539490000
P47914	RL29	691870000	223300000	105180000	363390000	4	172970000	55825000	26295000	90848000	223300000	0	0
P47985	UCRI	84927000	18616000	60084000	6228000	14	6066200	1329700	4291700	444860	30223000	27423000	0
P48047	ATPO	1524300000	384060000	527760000	612480000	12	127030000	32005000	43980000	51040000	418590000	296280000	365780000
P48059	LIMS1	158480000	26333000	61409000	70743000	17	9322600	1549000	3612300	4161300	37984000	35336000	33763000
P48147	PPCE	3569200000	441320000	1660900000	1467000000	47	75941000	9389700	35338000	31214000	749080000	777670000	840800000
P48163	MAOX	296080000	51449000	72677000	171960000	28	10574000	1837500	2595600	6141300	71031000	74935000	52010000
P48200	IREB2	469020000	95503000	185820000	187690000	43	10907000	2221000	4321400	4365000	93444000	115120000	116060000
P48382	RFX5	7531500	0	2013100	5518400	40	188290	0	50328	137960	0	0	3187200
P48426	PI42A	88488000	8019500	42775000	37693000	18	4916000	445530	2376400	2094100	18048000	17296000	22233000
P48444	COPD	2336200000	386410000	1082100000	867640000	27	86525000	14311000	40079000	32135000	419620000	565420000	605450000
P48449	LSS	597260000	76321000	254870000	266070000	37	16142000	2062700	6888300	7191000	121230000	125310000	149020000
P48506	GSH1	363700000	76984000	122130000	164590000	32	11366000	2405700	3816500	5143500	83612000	75339000	92430000
P48507	GSH0	171960000	12977000	68817000	90165000	10	17196000	1297700	6881700	9016500	37912000	32913000	38932000
P48509	CD151	290260000	69288000	90806000	130160000	10	29026000	6928800	9080600	13016000	95327000	58227000	49898000
P48556	PSMD8	791570000	246830000	220270000	324460000	20	39578000	12342000	11013000	16223000	184310000	178060000	214940000
P48634	PRC2A	237700000	21992000	61134000	154580000	106	2242500	207470	576730	1458300	39141000	44999000	66840000
P48637	GSHB	820880000	175980000	174880000	470020000	27	30403000	6517800	6476900	17408000	188080000	174270000	198700000
P48643	TCPE	7456400000	1524000000	2426100000	3506300000	33	225950000	46181000	73519000	106250000	1553400000	1682600000	1784700000
P48651	PTSS1	23626000	0	0	23626000	23	1027200	0	0	1027200	0	0	13645000
P48681	NEST	576680000	64292000	184010000	328370000	89	6479500	722380	2067600	3689600	74309000	141300000	157880000
P48723	HSP13	50338000	0	7545500	42793000	23	2188600	0	328060	1860600	0	0	24715000
P48728	GCST	24659000	0	15422000	9237100	23	1072100	0	670530	401620	0	10018000	0
P48729	KC1A	192630000	41753000	88310000	62567000	19	10138000	2197500	4647900	3293000	40342000	45005000	49909000
P48730	KC1D	120850000	22596000	75531000	22721000	23	5254300	982450	3284000	987880	0	33486000	28703000
P48735	IDHP	10951000000	2484400000	4220500000	4246000000	23	476130000	108020000	183500000	184610000	2595500000	2647400000	2435500000
P48739	PIPNB	1122800000	317920000	389610000	415260000	18	62377000	17662000	21645000	23070000	258420000	251010000	301410000
P48960	AGRE5	6753200	0	0	6753200	30	225110	0	0	225110	0	0	3900300
P49005	DPOD2	23195000	0	3524800	19671000	22	1054300	0	160220	894120	0	0	11361000
P49006	MRP	855400000	179400000	296610000	379390000	6	142570000	29901000	49435000	63231000	201950000	186040000	203210000
P49023	PAXI	243510000	33522000	80960000	129030000	29	8397000	1155900	2791700	4449300	0	59628000	67487000
P49189	AL9A1	376200000	80534000	154830000	140830000	25	15048000	3221300	6193400	5633400	82362000	94308000	85785000
P49207	RL34	1356700000	477380000	424630000	454700000	6	226120000	79563000	70772000	75783000	388700000	266680000	360470000
P49247	RPIA	18013000	5724400	7322200	4966000	19	948040	301290	385380	261370	0	0	2868200
P49257	LMAN1	947360000	179900000	285360000	482100000	20	47368000	8995200	14268000	24105000	198010000	183100000	262610000
P49321	NASP	2230000000	392230000	815500000	1022200000	43	51859000	9121600	18965000	23773000	515340000	519300000	477740000
P49327	FAS	43135000000	9535200000	15785000000	17816000000	125	345080000	76282000	126280000	142520000	9562100000	10172000000	10339000000
P49354	FNTA	158860000	8379800	75791000	74693000	16	9929000	523740	4737000	4668300	24605000	41403000	34747000
P49356	FNTB	38642000	7770800	6597900	24274000	14	2760200	555060	471280	1733800	9258500	0	12532000
P49366	DHYS	30425000	1856100	17153000	11415000	22	1382900	84368	779700	518880	0	8864800	8871300
P49368	TCPG	11747000000	2722400000	3847500000	5177300000	31	378940000	87820000	124110000	167010000	2676500000	2775800000	2759600000
P49406	RM19	106600000	26322000	42164000	38118000	18	5922500	1462400	2342500	2117600	23787000	21621000	30320000
P49411	EFTU	8921600000	1772000000	3383000000	3766600000	30	297390000	59065000	112770000	125550000	2184200000	1892500000	2046100000
P49419	AL7A1	2381100000	511880000	824270000	1045000000	25	95245000	20475000	32971000	41798000	460770000	587270000	602830000
P49427	UB2R1	49664000	0	38869000	10795000	9	5518200	0	4318800	1199400	0	25250000	0
P49441	INPP	60344000	11890000	27562000	20893000	15	4023000	792640	1837500	1392800	0	0	12067000
P49448	DHE4	182610000	34254000	81113000	67246000	33	5533700	1038000	2458000	2037800	0	51870000	39660000
P49458	SRP09	96821000	55986000	29902000	10934000	7	13832000	7998000	4271700	1561900	49771000	25639000	0
P49585	PCY1A	9583200	0	0	9583200	22	435600	0	0	435600	0	0	5534800
P49588	SYAC	4209300000	585130000	1758900000	1865200000	51	82535000	11473000	34489000	36572000	665150000	999340000	1140500000
P49589	SYCC	724470000	135100000	301160000	288210000	41	17670000	3295100	7345500	7029400	142000000	175960000	179240000
P49590	SYHM	15729000	0	6822200	8906900	27	582560	0	252680	329880	0	4431800	0
P49591	SYSC	2217600000	404060000	764850000	1048700000	27	82132000	14965000	28328000	38840000	421220000	488130000	597230000
P49593	PPM1F	172480000	14481000	66202000	91797000	22	7840000	658230	3009200	4172600	37075000	32584000	40846000
P49642	PRI1	30691000	0	30691000	0	27	1136700	0	1136700	0	0	19937000	0
P49643	PRI2	39000000	3359400	22290000	13350000	28	1392900	119980	796090	476790	0	14480000	0
P49662	CASP4	42297000	4087600	8116600	30093000	22	1922600	185800	368940	1367800	0	0	17380000
P49711	CTCF	42500000	12280000	0	30220000	24	1770800	511690	0	1259200	12280000	0	0
P49720	PSB3	1638500000	263670000	717260000	657550000	9	182050000	29297000	79696000	73061000	304970000	368070000	436350000
P49721	PSB2	758260000	116930000	261000000	380330000	10	75826000	11693000	26100000	38033000	180050000	172910000	153180000
P49736	MCM2	3374500000	645620000	1293800000	1435100000	44	76693000	14673000	29404000	32615000	664930000	836580000	813400000
P49748	ACADV	6427100000	1407900000	2302200000	2717000000	41	156760000	34339000	56151000	66268000	1498600000	1526500000	1447500000
P49750	YLPM1	17663000	0	2565800	15097000	85	207800	0	30186	177610	0	0	8719300
P49754	VPS41	22404000	0	0	22404000	49	457220	0	0	457220	0	0	12940000
P49755	TMEDA	1449400000	342810000	432300000	674310000	12	120780000	28568000	36025000	56193000	345210000	332130000	335750000
P49756	RBM25	513670000	63285000	238660000	211730000	33	15566000	1917700	7232200	6415900	74934000	133530000	119250000
P49768	PSN1	2468300	0	2468300	0	18	137130	0	137130	0	0	1603500	0
P49770	EI2BB	132350000	14438000	53216000	64696000	18	7352800	802130	2956400	3594200	31402000	25392000	29580000
P49773	HINT1	419790000	43032000	170900000	205860000	8	52474000	5379000	21363000	25732000	83970000	82101000	106870000
P49790	NU153	643820000	71301000	254050000	318470000	63	10219000	1131800	4032500	5055100	118430000	148320000	153520000
P49792	RBP2	1289100000	213760000	504210000	571130000	188	6856900	1137000	2681900	3037900	306080000	287290000	277790000
P49815	TSC2	9092100	0	0	9092100	88	103320	0	0	103320	0	0	5251200
P49821	NDUV1	390870000	77248000	148650000	164980000	23	16994000	3358600	6462900	7172900	69572000	111270000	88255000
P49840	GSK3A	78827000	6456700	46179000	26191000	19	4148800	339830	2430500	1378500	0	29999000	0
P49841	GSK3B	208530000	45304000	73742000	89481000	23	9066400	1969700	3206200	3890500	53868000	51421000	39598000
P49848	TAF6	10635000	0	0	10635000	41	259400	0	0	259400	0	0	6142600
P49902	5NTC	816380000	117350000	303130000	395900000	29	28151000	4046500	10453000	13652000	143930000	237240000	161750000
P49903	SPS1	363120000	47748000	179200000	136170000	13	27933000	3672900	13785000	10475000	65645000	92923000	84239000
P49914	MTHFS	210560000	35587000	48266000	126710000	13	16197000	2737400	3712700	9747100	44121000	38975000	57028000
P49915	GUAA	2773700000	462390000	869510000	1441800000	42	66040000	11009000	20703000	34328000	544570000	599160000	716200000
P49916	DNLI3	126810000	11371000	79334000	36110000	57	2224800	199490	1391800	633510	26203000	30407000	27152000
P49959	MRE11	295000000	39685000	144890000	110420000	34	8676400	1167200	4261400	3247700	47218000	74888000	75476000
P50135	HNMT	143120000	25385000	25424000	92309000	14	10223000	1813200	1816000	6593500	34383000	27768000	33064000
P50148	GNAQ	3049600	0	3049600	0	19	160510	0	160510	0	0	1981100	0
P50213	IDH3A	146410000	20358000	71992000	54060000	21	6971900	969440	3428200	2574300	33966000	31999000	32383000
P50225	ST1A1	512550000	84043000	169920000	258590000	19	26976000	4423300	8942900	13610000	97033000	116230000	130510000
P50281	MMP14	69603000	23041000	24110000	22452000	20	3480100	1152000	1205500	1122600	16147000	19483000	16040000
P50336	PPOX	19639000	2078100	8824900	8736200	25	785570	83124	353000	349450	0	5732800	0
P50395	GDIB	6832300000	1395800000	2294400000	3142100000	28	244010000	49849000	81942000	112220000	1436700000	1599800000	1664500000
P50402	EMD	94063000	10583000	51864000	31617000	12	7838600	881900	4322000	2634700	19725000	22024000	20785000
P50416	CPT1A	1284300000	218850000	531740000	533680000	37	34710000	5914900	14371000	14424000	273780000	324440000	274290000
P50452	SPB8	2225400	0	2225400	0	21	105970	0	105970	0	0	1445600	0
P50453	SPB9	943500000	179210000	369790000	394500000	22	42886000	8145900	16809000	17932000	195760000	227670000	223840000
P50454	SERPH	7059300000	1208200000	3265800000	2585400000	23	306930000	52531000	141990000	112410000	1350200000	1849700000	1622900000
P50502	F10A1	2999300000	719000000	1111000000	1169300000	11	272670000	65364000	101000000	106300000	753260000	669740000	693080000
P50542	PEX5	30451000	0	15412000	15039000	34	895600	0	453290	442320	0	10012000	0
P50548	ERF	72039000	10156000	18237000	43646000	23	3132100	441580	792900	1897700	0	17534000	19521000
P50552	VASP	225360000	47993000	64588000	112780000	17	13256000	2823100	3799300	6633900	53008000	58539000	43538000
P50570	DYN2	2356800000	472690000	843210000	1040900000	48	49100000	9847600	17567000	21685000	480020000	573750000	567840000
P50579	MAP2	396270000	53456000	204690000	138130000	23	17229000	2324200	8899400	6005700	92825000	82273000	91102000
P50583	AP4A	11391000	0	11391000	0	10	1139100	0	1139100	0	0	7399600	0
P50613	CDK7	34640000	3637100	5403200	25600000	19	1823200	191430	284380	1347400	0	0	14786000
P50748	KNTC1	142910000	13903000	57965000	71039000	112	1276000	124130	517550	634280	29805000	29442000	33340000
P50750	CDK9	41705000	5582400	18969000	17154000	19	2195000	293810	998350	902850	8375000	9928900	9508200
P50851	LRBA	103450000	19478000	51920000	32056000	138	749670	141140	376230	232290	21959000	23699000	26061000
P50895	BCAM	914000000	192960000	347830000	373210000	30	30467000	6432100	11594000	12440000	192390000	189600000	252480000
P50897	PPT1	158510000	41864000	56246000	60399000	12	13209000	3488700	4687200	5033200	0	43311000	28111000
P50914	RL14	2913100000	895940000	821650000	1195500000	6	485520000	149320000	136940000	199250000	883140000	503900000	733130000
P50990	TCPQ	10869000000	2313500000	3820000000	4735700000	37	293760000	62526000	103240000	127990000	2257600000	2596800000	2675600000
P50991	TCPD	10973000000	2216200000	3599500000	5157300000	33	332520000	67158000	109080000	156280000	2139900000	2655100000	2716200000
P50995	ANX11	1065700000	137200000	412280000	516270000	19	56092000	7220800	21699000	27172000	225360000	248800000	229040000
P51003	PAPOA	136600000	20098000	70004000	46497000	39	3502600	515340	1795000	1192200	24378000	36226000	31825000
P51114	FXR1	628480000	188480000	197260000	242740000	28	22446000	6731600	7045100	8669100	183610000	148800000	124420000
P51116	FXR2	6411300	0	2847100	3564200	35	183180	0	81345	101830	0	0	2058500
P51148	RAB5C	1386400000	255290000	367940000	763130000	11	126030000	23208000	33449000	69375000	316530000	351530000	267000000
P51149	RAB7A	3529700000	719780000	1464800000	1345100000	14	252120000	51413000	104630000	96080000	761950000	913050000	773190000
P51151	RAB9A	15666000	0	4645500	11021000	11	1424200	0	422320	1001900	0	0	6365200
P51153	RAB13	7103800	7103800	0	0	12	591980	591980	0	0	7103800	0	0
P51159	RB27A	17114000	6403700	4522300	6188000	14	1222400	457410	323020	442000	0	0	3573900
P51398	RT29	223740000	57719000	73923000	92100000	22	10170000	2623600	3360100	4186400	64571000	43914000	50449000
P51452	DUS3	652350000	139240000	283450000	229660000	9	72483000	15471000	31494000	25518000	137770000	164510000	153740000
P51532	SMCA4	497550000	79253000	207120000	211170000	63	7897600	1258000	3287600	3352000	95289000	124210000	116270000
P51553	IDH3G	142230000	3585900	81028000	57614000	18	7901500	199220	4501500	3200800	0	56220000	29692000
P51570	GALK1	478910000	97549000	137680000	243680000	18	26606000	5419400	7648900	13538000	121220000	102480000	104040000
P51571	SSRD	1624500000	323500000	581360000	719680000	7	232080000	46215000	83051000	102810000	310410000	412100000	394310000
P51572	BAP31	782280000	178450000	282530000	321290000	15	52152000	11897000	18835000	21420000	164960000	201150000	181440000
P51580	TPMT	57979000	4922100	25471000	27586000	14	4141300	351580	1819300	1970400	0	17366000	15113000
P51610	HCFC1	327520000	29232000	150000000	148290000	75	4366900	389750	2000000	1977200	55537000	83024000	73756000
P51648	AL3A2	941680000	232870000	357460000	351350000	22	42804000	10585000	16248000	15970000	211040000	242770000	214200000
P51649	SSDH	28439000	6544700	7580900	14313000	26	1093800	251720	291570	550500	0	0	8266500
P51654	GPC3	299020000	45556000	97932000	155530000	23	13001000	1980700	4257900	6762300	54440000	65751000	78811000
P51659	DHB4	2891200000	346750000	1092100000	1452300000	42	68837000	8256000	26003000	34578000	550710000	651600000	692680000
P51665	PSMD7	1345900000	202540000	530130000	613280000	15	89730000	13502000	35342000	40885000	250440000	343520000	307160000
P51784	UBP11	88899000	7452500	32348000	49098000	51	1743100	146130	634270	962710	17387000	16915000	22521000
P51808	DYLT3	28107000	6382000	10877000	10849000	4	7026800	1595500	2719200	2712200	0	0	6265700
P51809	VAMP7	59341000	2366700	30431000	26544000	13	4564700	182050	2340800	2041800	0	19773000	15325000
P51858	HDGF	3021000000	620160000	1008000000	1392900000	17	177710000	36480000	59291000	81936000	725070000	616640000	737710000
P51946	CCNH	19760000	0	15970000	3789400	20	987990	0	798520	189470	0	10375000	0
P51965	UB2E1	34720000	15405000	8508400	10808000	9	3857800	1711600	945370	1200800	0	0	6242000
P51970	NDUA8	51787000	22181000	13552000	16054000	9	5754100	2464500	1505800	1783800	15485000	12164000	12608000
P51991	ROA3	1316600000	647040000	309970000	359620000	19	69297000	34055000	16314000	18928000	565640000	241230000	249230000
P52209	6PGD	5565200000	1074300000	2000000000	2490900000	24	231880000	44764000	83333000	103790000	1195200000	1251700000	1336000000
P52272	HNRPM	15867000000	3842600000	5488300000	6536300000	47	337600000	81758000	116770000	139070000	3649900000	3473700000	4045300000
P52292	IMA1	2677500000	492740000	1041300000	1143400000	20	133870000	24637000	52067000	57168000	610320000	595410000	623840000
P52294	IMA5	268700000	60230000	108430000	100040000	20	13435000	3011500	5421700	5001900	62289000	66812000	59347000
P52306	GDS1	35271000	4855800	19783000	10633000	31	1137800	156640	638160	342990	5581200	0	5415500
P52434	RPAB3	89793000	8925000	40443000	40425000	9	9976900	991670	4493600	4491600	0	26858000	22761000
P52565	GDIR1	2237800000	262390000	708980000	1266500000	7	319690000	37484000	101280000	180920000	349410000	524200000	580800000
P52594	AGFG1	6117100	0	0	6117100	17	359830	0	0	359830	0	0	3532900
P52597	HNRPF	1504500000	366820000	407800000	729840000	15	100300000	24455000	27187000	48656000	406050000	276800000	370400000
P52630	STAT2	65060000	6250700	27310000	31499000	41	1586800	152460	666090	768280	0	0	18193000
P52701	MSH6	614530000	102460000	183760000	328310000	71	8655400	1443100	2588200	4624100	129260000	116000000	166190000
P52732	KIF11	225340000	115570000	58392000	51374000	66	3414200	1751100	884730	778400	0	31153000	36451000
P52735	VAV2	139150000	13009000	49657000	76488000	49	2839900	265490	1013400	1561000	17995000	28393000	43055000
P52758	RIDA	0	0	0	0	7	0	0	0	0	0	0	0
P52788	SPSY	506660000	107330000	155390000	243940000	20	25333000	5366300	7769600	12197000	106020000	124840000	118300000
P52789	HXK2	864550000	114100000	321770000	428680000	48	18011000	2377000	6703600	8930800	194320000	197240000	179150000
P52815	RM12	406920000	61161000	152600000	193160000	8	50865000	7645100	19075000	24145000	78015000	89357000	104480000
P52888	THOP1	916140000	206260000	271080000	438790000	36	25448000	5729500	7530100	12189000	194450000	203000000	238340000
Q04828	AK1C1	45071000	0	0	45071000	19	2372200	0	0	2372200	0	0	26031000
P52907	CAZA1	1889900000	365100000	726850000	797990000	13	145380000	28085000	55912000	61384000	390680000	457540000	449940000
P52943	CRIP2	2315600000	653730000	668010000	993840000	9	257290000	72636000	74223000	110430000	610660000	488640000	562370000
P52948	NUP98	327110000	39144000	121440000	166530000	75	4361500	521920	1619200	2220300	80625000	68407000	65178000
P53004	BIEA	1109800000	294440000	425590000	389780000	16	69363000	18403000	26600000	24361000	248620000	281540000	265880000
P53007	TXTP	3939300000	651190000	1651900000	1636200000	17	231720000	38305000	97172000	96246000	792750000	1026500000	850020000
P53041	PPP5	881810000	117710000	373480000	390630000	28	31493000	4203800	13338000	13951000	158790000	230150000	196990000
P53350	PLK1	83089000	12229000	42922000	27938000	36	2308000	339690	1192300	776060	14363000	20701000	21184000
P53365	ARFP2	39311000	0	17400000	21911000	16	2456900	0	1087500	1369500	0	11303000	0
P53367	ARFP1	79075000	14827000	36194000	28055000	20	3953700	741330	1809700	1402700	13952000	19554000	21036000
P53384	NUBP1	14596000	8731800	0	5864200	12	1216300	727650	0	488680	0	0	3386900
P53396	ACLY	7195000000	1516400000	2794300000	2884300000	59	121950000	25702000	47361000	48886000	1509600000	1740100000	1747800000
P53582	MAP11	187560000	59737000	64196000	63631000	24	7815200	2489000	2674900	2651300	65153000	37546000	35491000
P53597	SUCA	357070000	67297000	128690000	161080000	14	25505000	4806900	9191800	11506000	93850000	68099000	81978000
P53602	MVD1	838740000	91959000	402160000	344630000	19	44144000	4839900	21166000	18138000	137740000	210620000	203880000
P53611	PGTB2	49163000	4658700	24204000	20301000	15	3277500	310580	1613600	1353400	0	14170000	13278000
P53618	COPB	3962900000	810980000	1576400000	1575500000	48	82560000	16895000	32842000	32823000	821990000	961190000	961800000
P53621	COPA	5576000000	1070400000	2174200000	2331400000	70	79657000	15291000	31060000	33306000	1163400000	1401900000	1264000000
P53634	CATC	154480000	17754000	94486000	42235000	21	7356000	845450	4499300	2011200	19087000	56732000	27708000
P53675	CLH2	21454000	0	6375900	15078000	95	225830	0	67115	158720	0	0	8708500
P53680	AP2S1	85589000	6485500	37857000	41246000	6	14265000	1080900	6309500	6874400	0	24896000	23519000
P53701	CCHL	194770000	64919000	57887000	71964000	16	12173000	4057500	3617900	4497700	38479000	55843000	49764000
P53778	MK12	17502000	3330900	7344000	6827100	18	972330	185050	408000	379280	0	0	3943000
P53801	PTTG	201160000	0	100220000	100940000	7	28737000	0	14317000	14419000	0	0	58296000
P53814	SMTN	182140000	49894000	48927000	83316000	48	3794500	1039500	1019300	1735800	0	36245000	43658000
P53985	MOT1	35732000	0	13647000	22084000	14	2552300	0	974810	1577400	0	0	12755000
P53990	IST1	228390000	49522000	90373000	88497000	11	20763000	4502000	8215700	8045200	58074000	43629000	57638000
P53992	SC24C	885740000	207560000	336390000	341790000	40	22144000	5189100	8409700	8544700	203980000	228590000	190920000
P53999	TCP4	1400400000	352960000	533110000	514350000	5	280080000	70591000	106620000	102870000	384130000	340460000	262890000
P54098	DPOG1	6717400	0	6717400	0	60	111960	0	111960	0	0	4363700	0
P54105	ICLN	45827000	0	33709000	12118000	8	5728400	0	4213600	1514700	0	14553000	14343000
P54132	BLM	224770000	14530000	13391000	196850000	74	3037400	196350	180960	2660100	0	0	113690000
P54136	SYRC	3220700000	572590000	1137200000	1510900000	37	87046000	15476000	30734000	40836000	659320000	737680000	786950000
P54577	SYYC	1700100000	360210000	594780000	745100000	37	45948000	9735400	16075000	20138000	360000000	406610000	410310000
P54578	UBP14	1128800000	198150000	536030000	394650000	25	45153000	7925800	21441000	15786000	267350000	263980000	242950000
P54619	AAKG1	27548000	0	15889000	11660000	21	1311800	0	756600	555220	0	8421000	8634500
P54646	AAPK2	9116600	0	0	9116600	24	379860	0	0	379860	0	0	5265400
P54687	BCAT1	9318600	0	4133700	5184900	18	517700	0	229650	288050	0	0	2994500
P54709	AT1B3	323730000	59605000	131060000	133070000	12	26978000	4967100	10922000	11089000	74361000	97503000	49732000
P54725	RD23A	109320000	9205700	42355000	57764000	13	8409600	708130	3258100	4443400	0	0	33362000
P54727	RD23B	2643900000	446810000	1246100000	951060000	13	203380000	34370000	95850000	73158000	506970000	653320000	645260000
P54802	ANAG	73269000	19717000	5313800	48239000	32	2289700	616150	166060	1507500	19717000	0	0
P54819	KAD2	691630000	201560000	272720000	217350000	14	49402000	14397000	19480000	15525000	194160000	158460000	151640000
P54886	P5CS	1913700000	621420000	577120000	715140000	45	42526000	13809000	12825000	15892000	533620000	467090000	397230000
P54920	SNAA	1009900000	183260000	403160000	423450000	18	56104000	10181000	22398000	23525000	198330000	254840000	236550000
P55010	IF5	1241800000	269760000	342920000	629130000	22	56446000	12262000	15587000	28597000	278810000	280310000	296760000
P55011	S12A2	370900000	64013000	150870000	156020000	50	7417900	1280300	3017300	3120300	70641000	86716000	94768000
P55036	PSMD4	1585600000	265010000	519410000	801200000	14	113260000	18929000	37101000	57229000	265980000	372220000	426960000
P55039	DRG2	44816000	3429900	19005000	22381000	21	2134100	163330	905000	1065800	0	12318000	12954000
P55060	XPO2	4781000000	817200000	1770900000	2192900000	52	91942000	15715000	34056000	42170000	951800000	1146300000	1135000000
P55061	BI1	37271000	5705900	16932000	14633000	4	9317700	1426500	4233100	3658100	0	0	8451200
P55072	TERA	17821000000	3228100000	7275900000	7317300000	45	396030000	71737000	161690000	162610000	3316800000	4285200000	4578800000
P55081	MFAP1	19206000	5552300	13654000	0	17	1129800	326610	803170	0	0	8869700	0
P55084	ECHB	1287800000	253500000	455120000	579140000	26	49529000	9749900	17505000	22275000	275050000	293080000	315500000
P55145	MANF	76355000	31037000	25865000	19452000	10	7635500	3103700	2586500	1945200	27276000	18146000	13652000
P55157	MTP	1683000000	318080000	609380000	755550000	48	35063000	6626600	12695000	15741000	335520000	418100000	396690000
P55196	AFAD	641270000	178300000	222600000	240370000	92	6970300	1938000	2419500	2612800	122310000	169700000	169710000
P55209	NP1L1	4292600000	997480000	1684400000	1610700000	14	306610000	71249000	120320000	115050000	937810000	1150800000	933400000
P55210	CASP7	8384100	0	4533600	3850500	17	493180	0	266680	226500	0	0	2223900
P55212	CASP6	103650000	2963300	48793000	51896000	15	6910100	197550	3252900	3459700	0	32016000	29653000
P55263	ADK	117310000	8534200	33929000	74845000	22	5332200	387920	1542200	3402100	0	35745000	29523000
P55265	DSRAD	1557100000	314080000	659800000	583210000	69	22567000	4551900	9562300	8452400	333500000	364380000	381650000
P55268	LAMB2	8961800	0	8961800	0	93	96363	0	96363	0	0	5821700	0
P55285	CADH6	301430000	71066000	131350000	99015000	31	9723600	2292500	4237100	3194000	67483000	87693000	58403000
P55318	FOXA3	7183800	0	0	7183800	7	1026300	0	0	1026300	0	0	4149100
P55327	TPD52	457930000	82038000	158260000	217630000	9	50881000	9115400	17585000	24181000	91889000	110930000	107720000
P55735	SEC13	1214700000	148740000	457840000	608080000	13	93435000	11441000	35218000	46775000	200500000	298840000	298010000
P55769	NH2L1	211480000	74864000	73750000	62861000	8	26434000	9358000	9218800	7857600	65413000	49614000	44052000
P55786	PSA	3915900000	759240000	1575400000	1581300000	48	81581000	15818000	32820000	32943000	854750000	945390000	895740000
P55795	HNRH2	112830000	16882000	41209000	54736000	17	6636800	993040	2424000	3219700	24555000	26219000	24491000
P55884	EIF3B	5373600000	867970000	2227300000	2278400000	36	149270000	24110000	61869000	63288000	1193600000	1243900000	1193200000
P55957	BID	499330000	65140000	156010000	278180000	10	49933000	6514000	15601000	27818000	74225000	118770000	134160000
P56134	ATPK	1167400000	240170000	448910000	478370000	4	291860000	60043000	112230000	119590000	254700000	264690000	288680000
P56182	RRP1	29105000	0	8172500	20933000	25	1164200	0	326900	837320	0	0	12090000
P56192	SYMC	4541300000	699000000	1880600000	1961700000	41	110760000	17049000	45869000	47846000	901780000	1179900000	972000000
P56199	ITA1	188980000	7007400	114510000	67458000	56	3374600	125130	2044900	1204600	0	65382000	47967000
P56211	ARP19	63776000	17343000	8899300	37533000	7	9110800	2477600	1271300	5361900	16721000	0	22299000
P56378	ATP68	36860000	17105000	9948400	9807100	4	9215000	4276100	2487100	2451800	17105000	0	0
P56385	ATP5I	162810000	20959000	34147000	107710000	3	54271000	6986300	11382000	35902000	34312000	34325000	36712000
P56537	IF6	2217500000	378610000	813140000	1025800000	9	246390000	42068000	90348000	113970000	463500000	498360000	537410000
P56545	CTBP2	32185000	0	0	32185000	19	1693900	0	0	1693900	0	0	18589000
P56556	NDUA6	33390000	6437400	14435000	12518000	8	4173700	804680	1804300	1564700	0	9377200	7229300
P56937	DHB7	5115600	0	0	5115600	15	341040	0	0	341040	0	0	2954600
P56945	BCAR1	51377000	7585400	20286000	23505000	42	1223300	180600	483010	559640	15580000	10527000	8232800
P56962	STX17	24744000	0	5807300	18937000	12	2062000	0	483940	1578100	0	0	10937000
P57081	WDR4	10862000	0	2955900	7905700	19	571660	0	155570	416090	0	0	4566000
P57088	TMM33	1123600000	268550000	419910000	435150000	11	102150000	24414000	38174000	39559000	307480000	238370000	246810000
P57105	SYJ2B	30025000	1332200	3446200	25247000	8	3753100	166520	430770	3155800	0	0	14581000
P57678	GEMI4	38210000	0	25196000	13014000	54	707600	0	466600	241000	0	11502000	12382000
P57721	PCBP3	98165000	22932000	39752000	35481000	17	5774400	1348900	2338400	2087100	0	25824000	0
P57723	PCBP4	18971000	0	0	18971000	14	1355000	0	0	1355000	0	0	10957000
P57740	NU107	220910000	43818000	97611000	79480000	51	4331500	859170	1913900	1558400	43435000	51333000	58362000
P57764	GSDMD	132020000	18739000	35876000	77404000	16	8251200	1171200	2242300	4837700	19855000	24727000	42168000
P57772	SELB	73296000	3705500	18211000	51379000	29	2527400	127780	627970	1771700	0	14717000	26787000
P58107	EPIPL	259470000	68788000	70971000	119720000	273	950450	251970	259970	438520	69946000	56003000	58084000
P58546	MTPN	52037000	0	9433000	42604000	6	8672900	0	1572200	7100700	0	0	24606000
P59780	AP3S2	12426000	0	3482200	8943400	9	1380600	0	386910	993710	0	0	5165300
P59998	ARPC4	934820000	307190000	240890000	386740000	9	103870000	34132000	26766000	42971000	269100000	226790000	191140000
P60002	ELOF1	10841000	0	0	10841000	1	10841000	0	0	10841000	0	0	6261100
P60033	CD81	604570000	115340000	258370000	230850000	8	75571000	14418000	32296000	28856000	116520000	168550000	131440000
P60059	SC61G	219440000	71254000	148190000	0	3	73148000	23751000	49397000	0	71552000	95967000	0
P60174	TPIS	17669000000	5926600000	5119400000	6622800000	17	1039300000	348620000	301140000	389580000	5406600000	3626300000	4021100000
P60228	EIF3E	1518000000	370330000	542500000	605170000	28	54214000	13226000	19375000	21613000	379540000	366340000	326380000
P60468	SC61B	725690000	145140000	275830000	304720000	6	120950000	24190000	45972000	50786000	122830000	190090000	187390000
P60510	PP4C	152670000	63278000	17577000	71819000	16	9542100	3954900	1098600	4488700	40714000	0	64044000
P60602	ROMO1	172850000	53753000	52400000	66700000	4	43213000	13438000	13100000	16675000	57550000	34832000	33934000
P60604	UB2G2	13140000	0	13140000	0	5	2627900	0	2627900	0	0	8535600	0
P60660	MYL6	667270000	124740000	254780000	287750000	10	66727000	12474000	25478000	28775000	119740000	166780000	169920000
P60709	ACTB	7282400000	150190000	3079700000	4052500000	20	364120000	7509500	153990000	202630000	193400000	1985800000	2160100000
P60842	IF4A1	16842000000	3448300000	6013500000	7380500000	23	732280000	149930000	261460000	320890000	3696900000	3709100000	4171600000
P60866	RS20	2263600000	604720000	807170000	851710000	5	452720000	120940000	161430000	170340000	682120000	493300000	445550000
P60891	PRPS1	640240000	110160000	198660000	331430000	16	40015000	6885000	12416000	20714000	125350000	135270000	170010000
P60900	PSA6	1499700000	479000000	472520000	548200000	17	88219000	28176000	27795000	32247000	400390000	342170000	360010000
P60903	S10AA	47843000	9764600	18442000	19636000	4	11961000	2441200	4610500	4909100	0	0	11341000
P60953	CDC42	1165600000	227890000	462990000	474720000	9	129510000	25321000	51444000	52747000	250500000	317110000	235220000
P60981	DEST	268230000	98054000	81352000	88821000	11	24384000	8914000	7395600	8074600	80770000	57244000	64187000
P60983	GMFB	48323000	12780000	12436000	23107000	9	5369200	1420000	1381700	2567500	0	8078400	0
P61006	RAB8A	517860000	124490000	145220000	248150000	13	39836000	9576100	11171000	19088000	88339000	98093000	175720000
P61009	SPCS3	235810000	44146000	96883000	94778000	7	33687000	6306600	13840000	13540000	53425000	55581000	52816000
P61011	SRP54	641940000	101610000	277410000	262930000	30	21398000	3386900	9246900	8764200	155230000	148670000	129770000
P61019	RAB2A	665200000	181420000	269180000	214600000	14	47514000	12959000	19227000	15328000	160380000	164080000	152080000
P61020	RAB5B	131890000	3395200	69415000	59078000	11	11990000	308650	6310400	5370700	0	47038000	32175000
P61026	RAB10	1244400000	75156000	282570000	886700000	13	95725000	5781300	21736000	68208000	122250000	268400000	380180000
P62837	UB2D2	187110000	44847000	67413000	74850000	4	46777000	11212000	16853000	18712000	0	0	43230000
P61081	UBC12	472500000	133300000	167680000	171520000	11	42954000	12118000	15244000	15592000	113010000	103300000	124980000
P61086	UBE2K	1186400000	194260000	412820000	579290000	12	98865000	16188000	34402000	48275000	216880000	299290000	280840000
P61088	UBE2N	1982400000	316890000	625540000	1040000000	10	198240000	31689000	62554000	104000000	336830000	496510000	470860000
P61106	RAB14	1582700000	491200000	518410000	573090000	16	98919000	30700000	32400000	35818000	453980000	340280000	364700000
P61129	ZC3H6	78561000	30095000	48466000	0	45	1745800	668770	1077000	0	0	31484000	0
P61158	ARP3	3479600000	692300000	1325600000	1461700000	21	165700000	32967000	63123000	69606000	619720000	908590000	869340000
P61160	ARP2	1429900000	341220000	506130000	582530000	13	109990000	26248000	38933000	44810000	341070000	356230000	309160000
P61163	ACTZ	1100400000	294480000	197780000	608180000	20	55022000	14724000	9889100	30409000	275090000	226720000	272410000
P61165	TM258	29350000	0	0	29350000	2	14675000	0	0	14675000	0	0	16952000
P61201	CSN2	378080000	62797000	117060000	198230000	21	18004000	2990300	5574200	9439500	80249000	85513000	87567000
P84077	ARF1	1615000000	346750000	541650000	726620000	10	161500000	34675000	54165000	72662000	365010000	309090000	439840000
P61221	ABCE1	997210000	197990000	395380000	403830000	30	33240000	6599800	13179000	13461000	225750000	235060000	227270000
P61224	RAP1B	808290000	158980000	347170000	302140000	10	80829000	15898000	34717000	30214000	164610000	210710000	183690000
P61225	RAP2B	141490000	25575000	46771000	69146000	11	12863000	2325000	4251900	6286000	27089000	32753000	36051000
P61247	RS3A	8573500000	2066700000	3032600000	3474200000	17	504320000	121570000	178390000	204360000	2036200000	1958200000	2048800000
P61254	RL26	1483200000	306600000	531060000	645570000	6	247210000	51101000	88511000	107590000	310120000	330690000	383630000
P61289	PSME3	1435600000	240520000	446170000	748860000	13	110430000	18502000	34321000	57605000	241650000	346680000	374540000
P61313	RL15	2781900000	682410000	829480000	1270000000	11	252900000	62037000	75407000	115460000	702290000	502550000	749920000
P61353	RL27	1671700000	390060000	600350000	681300000	6	278620000	65011000	100060000	113550000	354470000	367020000	452050000
P61421	VA0D1	101360000	11701000	43147000	46516000	16	6335200	731290	2696700	2907200	0	27739000	27155000
P61457	PHS	80192000	6007800	38691000	35494000	7	11456000	858260	5527300	5070500	0	24670000	20964000
P61513	RL37A	1317600000	350110000	398960000	568530000	4	329400000	87528000	99741000	142130000	315230000	277750000	344660000
P61586	RHOA	1499100000	394040000	568470000	536570000	8	187390000	49255000	71058000	67072000	349060000	390510000	333650000
P61599	NAA20	42119000	0	18932000	23187000	9	4679900	0	2103600	2576300	0	16167000	9523300
P61601	NCALD	3786500	0	0	3786500	13	291270	0	0	291270	0	0	2186900
P61604	CH10	2290200000	802520000	670140000	817520000	8	286270000	100310000	83767000	102190000	680320000	520760000	508930000
P61619	S61A1	1095100000	145490000	400380000	549260000	16	68445000	9093200	25024000	34328000	232700000	230260000	259850000
P61758	PFD3	190820000	18248000	65210000	107370000	15	12722000	1216500	4347300	7157700	0	52749000	51622000
P61803	DAD1	358550000	59691000	143390000	155470000	5	71710000	11938000	28677000	31094000	65119000	86890000	90622000
P61916	NPC2	43249000	7929600	4465700	30854000	10	4324900	792960	446570	3085400	0	0	17820000
P61923	COPZ1	933710000	17111000	652500000	264100000	5	186740000	3422200	130500000	52819000	0	309500000	266900000
P61956	SUMO2	141660000	47293000	53208000	41164000	2	70832000	23646000	26604000	20582000	55550000	26307000	0
P61960	UFM1	77956000	39744000	38212000	0	4	19489000	9936000	9553100	0	0	24823000	0
P61962	DCAF7	7510100	0	7510100	0	15	500670	0	500670	0	0	4878600	0
P61964	WDR5	134550000	24846000	50972000	58734000	16	8409500	1552900	3185700	3670900	29884000	25702000	36294000
P61966	AP1S1	26962000	0	13007000	13955000	10	2696200	0	1300700	1395500	0	0	8059700
P61970	NTF2	346960000	38644000	193850000	114460000	7	49565000	5520500	27694000	16351000	79480000	80655000	70546000
P61978	HNRPK	21978000000	4735200000	8072200000	9170600000	23	955570000	205880000	350970000	398720000	5219500000	4967200000	5076800000
P61981	1433G	4438300000	747440000	1578100000	2112700000	16	277390000	46715000	98632000	132040000	1020100000	973190000	999560000
P62070	RRAS2	152100000	19751000	86522000	45827000	15	10140000	1316700	5768200	3055200	33711000	35642000	33072000
P62081	RS7	3117400000	510340000	939650000	1667400000	10	311740000	51034000	93965000	166740000	674250000	627110000	782430000
P62136	PP1A	3318900000	848720000	1084400000	1385800000	18	184380000	47151000	60244000	76989000	907410000	710220000	703550000
P62140	PP1B	330620000	59576000	110860000	160190000	17	19448000	3504500	6520900	9422800	75024000	61324000	87758000
P62191	PRS4	2730500000	477850000	1125300000	1127300000	25	109220000	19114000	45013000	45092000	553460000	668670000	637820000
P62195	PRS8	2557100000	530130000	828840000	1198100000	24	106540000	22089000	34535000	49921000	600560000	511010000	578100000
P62241	RS8	3427600000	808980000	1025000000	1593600000	9	380840000	89887000	113890000	177070000	789930000	635710000	969580000
P62244	RS15A	1444200000	255680000	569310000	619190000	8	180520000	31959000	71164000	77399000	267120000	393430000	322570000
P62249	RS16	3095300000	722080000	1246800000	1126500000	11	281390000	65644000	113340000	102410000	770190000	788610000	621620000
P62253	UB2G1	74232000	16640000	26838000	30754000	8	9279000	2080000	3354800	3844200	17062000	17315000	17459000
P62256	UBE2H	38999000	0	30724000	8275100	7	5571300	0	4389100	1182200	0	19958000	0
P62258	1433E	32948000000	6272100000	14506000000	12170000000	17	1938100000	368950000	853280000	715890000	6680400000	7676700000	8167200000
P62263	RS14	1559500000	346450000	541680000	671400000	4	389880000	86612000	135420000	167850000	407190000	311050000	367860000
P62266	RS23	683190000	94977000	202760000	385460000	6	113870000	15830000	33793000	64243000	149540000	136170000	163610000
P62269	RS18	3687900000	677950000	1232300000	1777600000	9	409770000	75328000	136930000	197520000	992050000	701670000	806170000
P62273	RS29	761260000	258910000	312120000	190220000	2	380630000	129460000	156060000	95111000	240870000	174130000	156540000
P62277	RS13	7475700000	1486600000	3071600000	2917500000	9	830640000	165180000	341290000	324170000	1406600000	1896000000	1864400000
P62280	RS11	2631900000	508290000	991790000	1131800000	10	263190000	50829000	99179000	113180000	624720000	537740000	643800000
P62304	RUXE	1161800000	338940000	469330000	353490000	4	290440000	84736000	117330000	88373000	282500000	305570000	259920000
P62306	RUXF	53673000	0	12248000	41425000	4	13418000	0	3062000	10356000	0	0	23925000
P62310	LSM3	149510000	51399000	48148000	49960000	3	49836000	17133000	16049000	16653000	46780000	0	33474000
P62312	LSM6	17720000	4502800	8332200	4884900	5	3544000	900570	1666400	976980	0	5412700	0
P62314	SMD1	902780000	258270000	315170000	329330000	4	225690000	64569000	78793000	82333000	246980000	186330000	219910000
P62316	SMD2	2879400000	771930000	1124200000	983290000	7	411340000	110280000	160590000	140470000	734060000	745090000	590960000
P62318	SMD3	2385700000	617600000	985500000	782640000	6	397620000	102930000	164250000	130440000	585710000	608790000	515310000
P62328	TYB4	5195800	0	5195800	0	2	2597900	0	2597900	0	0	3375200	0
P62330	ARF6	495780000	76557000	184860000	234360000	8	61972000	9569600	23108000	29295000	94101000	130840000	107060000
P62333	PRS10	3039200000	643920000	1110900000	1284400000	21	144730000	30663000	52900000	61163000	596760000	792540000	718090000
P62424	RL7A	5264000000	1401600000	1745600000	2116800000	10	526400000	140160000	174560000	211680000	1382700000	1181500000	1193900000
P62487	RPB7	0	0	0	0	10	0	0	0	0	0	0	0
P62495	ERF1	1369700000	231700000	558090000	579950000	25	54789000	9267900	22324000	23198000	254690000	320690000	353810000
P62633	CNBP	126770000	6970200	13159000	106640000	13	9751700	536170	1012300	8203300	0	0	61592000
P62701	RS4X	7578400000	1667800000	2637100000	3273400000	16	473650000	104240000	164820000	204590000	1703500000	1725800000	1842200000
P62714	PP2AB	912090000	243040000	259510000	409540000	16	57005000	15190000	16220000	25596000	223870000	189110000	235170000
P62745	RHOB	201920000	24376000	110830000	66711000	9	22435000	2708500	12314000	7412300	0	56521000	54005000
P62750	RL23A	1641600000	283020000	486840000	871710000	6	273600000	47170000	81141000	145290000	266490000	340130000	496120000
P62753	RS6	1590600000	251690000	516130000	822770000	8	198820000	31461000	64516000	102850000	285150000	294580000	482430000
P62760	VISL1	189010000	4945400	61981000	122090000	13	14540000	380420	4767800	9391400	0	55878000	54899000
P62805	H4	8657200000	2693300000	3693100000	2270800000	6	1442900000	448880000	615510000	378460000	2771900000	2351900000	1238900000
P62820	RAB1A	6014400000	1381100000	2159700000	2473700000	15	400960000	92071000	143980000	164910000	1712100000	1169400000	1313600000
P62826	RAN	11229000000	2321800000	3450000000	5457000000	11	1020800000	211070000	313640000	496090000	2227900000	2596900000	2889900000
P62829	RL23	3656400000	873700000	1393300000	1389400000	9	406260000	97077000	154810000	154380000	791030000	885220000	904990000
P62834	RAP1A	47916000	0	38612000	9303800	10	4791600	0	3861200	930380	0	25083000	0
P62841	RS15	658600000	206480000	178470000	273650000	7	94085000	29497000	25496000	39093000	209280000	142710000	128470000
P62847	RS24	1087300000	213540000	314610000	559130000	6	181210000	35590000	52436000	93188000	240690000	202590000	297570000
P62851	RS25	2563600000	726530000	870440000	966620000	5	512720000	145310000	174090000	193320000	679450000	630330000	540470000
P62854	RS26	612340000	148940000	215350000	248050000	5	122470000	29788000	43070000	49611000	121000000	120090000	191010000
P62857	RS28	0	0	0	0	3	0	0	0	0	0	0	0
P62861	RS30	203130000	35232000	46087000	121810000	2	101570000	17616000	23043000	60907000	0	0	70355000
P62873	GBB1	1168700000	382230000	401230000	385210000	13	89898000	29402000	30864000	29631000	334440000	257260000	273660000
P62875	RPAB5	3371900	0	0	3371900	3	1124000	0	0	1124000	0	0	1947500
P62877	RBX1	127140000	27060000	55260000	44823000	3	42381000	9019900	18420000	14941000	27682000	34589000	26574000
P62879	GBB2	191840000	32917000	64269000	94656000	13	14757000	2532100	4943800	7281200	62165000	32723000	34448000
P62888	RL30	4522200000	1084300000	1355700000	2082200000	6	753710000	180710000	225960000	347040000	1125700000	949680000	1092200000
Q59GN2	R39L5	96993000	4907200	25879000	66207000	1	96993000	4907200	25879000	66207000	0	0	38238000
P62899	RL31	1898500000	403360000	564800000	930360000	7	271220000	57623000	80686000	132910000	409010000	378350000	520230000
P62906	RL10A	3680800000	1259700000	1103200000	1317900000	10	368080000	125970000	110320000	131790000	1266000000	706200000	765330000
P62910	RL32	2411800000	469760000	546060000	1396000000	7	344540000	67108000	78008000	199420000	417480000	417880000	795380000
P62913	RL11	1867700000	530550000	502080000	835080000	10	186770000	53055000	50208000	83508000	414590000	423860000	500550000
P62917	RL8	4937200000	1377900000	1189400000	2369900000	10	493720000	137790000	118940000	236990000	1506100000	880920000	1132300000
P62937	PPIA	14141000000	4888700000	4524200000	4728100000	10	1414100000	488870000	452420000	472810000	4166900000	3417300000	2810700000
P62979	RS27A	5671800000	1475700000	2039800000	2156300000	6	945290000	245950000	339960000	359380000	1286300000	1358800000	1395600000
P62993	GRB2	107740000	18849000	31813000	57080000	14	7695800	1346300	2272400	4077100	25737000	22336000	24410000
P62995	TRA2B	18307000	11759000	6548000	0	12	1525600	979950	545670	0	0	4253700	0
P63000	RAC1	1779900000	393810000	696320000	689760000	8	222490000	49227000	87040000	86219000	461250000	442660000	340620000
P63010	AP2B1	1650000000	336420000	650970000	662630000	44	37500000	7646000	14795000	15060000	389280000	386330000	366390000
Q5JWF2	GNAS1	482610000	70723000	249180000	162710000	34	14195000	2080100	7328900	4785600	83356000	129620000	113600000
P63096	GNAI1	158930000	0	66977000	91949000	15	10595000	0	4465100	6129900	0	47049000	49566000
P63098	CANB1	10964000	0	7544000	3420400	9	1218300	0	838220	380050	0	4900600	0
P63104	1433Z	17989000000	3139700000	7380300000	7468800000	14	1284900000	224270000	527160000	533490000	3649900000	4219700000	4344700000
P63151	2ABA	247860000	53651000	59237000	134970000	24	10327000	2235500	2468200	5623800	49974000	54957000	65155000
P63167	DYL1	585370000	15753000	220140000	349480000	5	117070000	3150600	44028000	69896000	0	166360000	178490000
P63172	DYLT1	80533000	13166000	29903000	37465000	6	13422000	2194300	4983900	6244100	13157000	19119000	21953000
P63173	RL38	841440000	168770000	353000000	319680000	3	280480000	56255000	117670000	106560000	172980000	216220000	193500000
P63208	SKP1	1041900000	181740000	318620000	541590000	10	104190000	18174000	31862000	54159000	198770000	252220000	250530000
P63218	GBG5	1390300000	317680000	497600000	575000000	4	347570000	79420000	124400000	143750000	269920000	375110000	327990000
P63220	RS21	10593000	0	0	10593000	5	2118600	0	0	2118600	0	0	6118100
P63241	IF5A1	4870400000	805280000	1649800000	2415400000	8	608800000	100660000	206220000	301920000	781060000	1025100000	1465800000
P63244	RACK1	7478700000	1640700000	2535900000	3302100000	20	373930000	82035000	126790000	165100000	1744600000	1785500000	1662400000
P63261	ACTG	316940000000	66808000000	123220000000	126910000000	20	15847000000	3340400000	6161200000	6345400000	76462000000	76141000000	64804000000
P63279	UBC9	325490000	85618000	57696000	182180000	6	54248000	14270000	9616100	30363000	78052000	75414000	74849000
P67809	YBOX1	2731000000	385630000	622830000	1722600000	13	210080000	29664000	47910000	132510000	510430000	465510000	809170000
P67812	SC11A	214360000	59285000	71586000	83485000	10	21436000	5928500	7158600	8348500	60799000	47774000	45433000
P67870	CSK2B	638680000	185440000	185620000	267620000	10	63868000	18544000	18562000	26762000	202860000	129130000	128590000
P67936	TPM4	9920600000	1726900000	3746600000	4447100000	15	661370000	115120000	249770000	296480000	1837600000	2391700000	2499900000
P68133	ACTS	9812400000	3571800000	4044700000	2195900000	20	490620000	178590000	202240000	109790000	3574900000	2395000000	1199700000
P68036	UB2L3	1009100000	361170000	277340000	370560000	7	144150000	51595000	39620000	52937000	444630000	165550000	145170000
P68104	EF1A1	175980000000	37902000000	59376000000	78703000000	21	8380000000	1804900000	2827400000	3747700000	40494000000	40787000000	39501000000
P68363	TBA1B	99045000000	19039000000	39430000000	40576000000	21	4716400000	906640000	1877600000	1932200000	20914000000	23125000000	23926000000
P68366	TBA4A	57605000	15375000	20944000	21287000	21	2743100	732140	997310	1013600	0	0	12294000
P68371	TBB4B	16831000000	4837200000	5312000000	6681900000	20	841550000	241860000	265600000	334090000	4463700000	3559500000	3830000000
P68400	CSK21	1947100000	494730000	750570000	701760000	18	108170000	27485000	41699000	38987000	473200000	463370000	451050000
P68402	PA1B2	864570000	127870000	239680000	497020000	7	123510000	18267000	34241000	71002000	141160000	153150000	276320000
P69849	NOMO3	1315900000	231320000	526860000	557690000	65	20244000	3558800	8105500	8579900	280960000	307220000	307500000
P78310	CXAR	172990000	31420000	69764000	71809000	24	7208000	1309200	2906800	2992100	39183000	43390000	35640000
P78316	NOP14	27388000	0	21093000	6295500	38	720740	0	555070	165670	0	13702000	0
P78318	IGBP1	19544000	2004900	0	17539000	18	1085800	111380	0	974390	0	0	10130000
P78330	SERB	2433700000	635820000	684800000	1113100000	13	187210000	48909000	52677000	85620000	526060000	544030000	653430000
P78344	IF4G2	1557500000	273020000	580400000	704100000	50	31150000	5460300	11608000	14082000	301750000	381570000	369020000
P78346	RPP30	78582000	24005000	32557000	22020000	15	5238800	1600300	2170400	1468000	20699000	17046000	20128000
P78347	GTF2I	2719800000	378310000	881290000	1460200000	48	56662000	7881400	18360000	30420000	503110000	595280000	695750000
P78356	PI42B	10240000	0	5598600	4641800	19	538970	0	294670	244300	0	0	2680900
P78362	SRPK2	18254000	0	0	18254000	29	629460	0	0	629460	0	0	10543000
P78371	TCPB	8973700000	1495300000	3503800000	3974700000	32	280430000	46727000	109490000	124210000	1943900000	1940600000	2182400000
P78406	RAE1L	233320000	57759000	80116000	95448000	13	17948000	4443000	6162800	7342200	61443000	51313000	52174000
P78417	GSTO1	2017700000	382620000	771370000	863750000	14	144120000	27330000	55098000	61697000	418100000	489120000	475350000
P78504	JAG1	15231000	0	3378900	11852000	50	304610	0	67579	237030	0	0	6845000
P78524	DEN2B	3560900	0	3560900	0	55	64743	0	64743	0	0	2313200	0
P78527	PRKDC	23704000000	4459900000	8508900000	10735000000	220	107750000	20272000	38677000	48796000	5015500000	5412400000	5755000000
P78556	CCL20	43072000	9506600	17240000	16325000	3	14357000	3168900	5746600	5441800	0	0	9428800
P78560	CRADD	21824000	0	1393300	20431000	9	2424900	0	154810	2270100	0	905100	0
P80303	NUCB2	151330000	13121000	67549000	70662000	21	7206300	624800	3216600	3364900	31486000	33545000	32781000
P80365	DHI2	55844000	5050300	10795000	39999000	18	3102400	280570	599710	2222100	0	0	23101000
P80404	GABT	411400000	47123000	134020000	230260000	31	13271000	1520100	4323200	7427800	73634000	99612000	93927000
P82650	RT22	95134000	15023000	25977000	54134000	24	3963900	625960	1082400	2255600	16166000	24496000	22501000
P82663	RT25	48775000	7299200	8744200	32731000	9	5419400	811020	971580	3636800	10652000	0	15552000
P82673	RT35	56341000	12781000	19083000	24477000	15	3756100	852080	1272200	1631800	12371000	13354000	13589000
P82675	RT05	23633000	5776600	7684800	10172000	26	908960	222180	295570	391220	0	0	5874700
P82909	RT36	17325000	0	13490000	3834500	5	3465000	0	2698100	766910	0	8763500	0
P82914	RT15	23175000	0	13602000	9572600	15	1545000	0	906800	638170	0	0	5528700
P82930	RT34	102540000	3779100	45567000	53198000	12	8545300	314920	3797300	4433100	0	23641000	36685000
P82932	RT06	23945000	5517500	6085000	12342000	8	2993100	689690	760620	1542800	0	0	7128300
P82933	RT09	104130000	16206000	48979000	38949000	25	4165400	648230	1959200	1558000	21424000	20701000	28394000
P82979	SARNP	789650000	232700000	297550000	259390000	12	65804000	19392000	24796000	21616000	184150000	196120000	195540000
P83111	LACTB	383620000	55066000	208170000	120380000	25	15345000	2202700	8326700	4815300	92475000	108330000	59019000
P83436	COG7	2184400	2184400	0	0	41	53277	53277	0	0	2184400	0	0
P83731	RL24	1166900000	232470000	342090000	592320000	8	145860000	29059000	42762000	74040000	241610000	215400000	339790000
P83881	RL36A	650230000	129030000	104130000	417070000	4	162560000	32257000	26033000	104270000	130120000	0	239790000
P84085	ARF5	1184600000	199280000	496580000	488720000	11	107690000	18116000	45143000	44429000	251630000	304720000	247760000
P84090	ERH	386820000	111110000	138100000	137610000	5	77364000	22221000	27621000	27522000	74746000	119880000	85671000
P84095	RHOG	633840000	75109000	357790000	200940000	11	57622000	6828100	32527000	18267000	137410000	135660000	150510000
P84098	RL19	1265100000	422230000	369000000	473870000	6	210850000	70372000	61500000	78978000	237590000	253900000	444140000
P84101	SERF2	35913000	10986000	14893000	10033000	2	17956000	5493200	7446500	5016600	0	0	5794700
P84103	SRSF3	465760000	93590000	124570000	247600000	7	66537000	13370000	17796000	35371000	93696000	80627000	143190000
P85037	FOXK1	20523000	0	13136000	7387900	34	603630	0	386340	217290	0	8533000	0
P86791	CCZ1	69874000	8013900	21243000	40617000	30	2329100	267130	708100	1353900	13339000	13909000	18025000
P98082	DAB2	11461000	0	0	11461000	30	382030	0	0	382030	0	0	6619300
P98160	PGBM	0	0	0	0	185	0	0	0	0	0	0	0
P98161	PKD1	20877000	0	12245000	8632000	148	141060	0	82737	58325	0	7954500	0
P98175	RBM10	40227000	12554000	15976000	11698000	39	1031500	321890	409630	299950	9326400	8404000	11957000
P98179	RBM3	18142000	18142000	0	0	8	2267800	2267800	0	0	18142000	0	0
P98194	AT2C1	90455000	12734000	33635000	44087000	41	2206200	310580	820360	1075300	15906000	22192000	21948000
P99999	CYC	261740000	115460000	57774000	88508000	6	43623000	19243000	9628900	14751000	102130000	41960000	60014000
Q00013	EM55	0	0	0	0	25	0	0	0	0	0	0	0
Q00059	TFAM	264240000	61082000	113010000	90149000	16	16515000	3817600	7063200	5634300	75416000	64664000	46482000
Q00169	PIPNA	229490000	52447000	40974000	136070000	18	12749000	2913700	2276300	7559400	47644000	55203000	54805000
Q00325	MPCP	2576100000	651480000	912220000	1012400000	18	143120000	36193000	50679000	56246000	558000000	626990000	643810000
Q00341	VIGLN	3281700000	463920000	1376000000	1441700000	66	49723000	7029000	20849000	21844000	632300000	794260000	763930000
Q00403	TF2B	47016000	1756200	13911000	31349000	18	2612000	97566	772820	1741600	0	14558000	12584000
Q00534	CDK6	350210000	32277000	114030000	203900000	19	18432000	1698800	6001500	10732000	60907000	75965000	87246000
Q00535	CDK5	147290000	21663000	55643000	69987000	19	7752300	1140200	2928600	3683500	25171000	39197000	33863000
Q00587	BORG5	397110000	79921000	144390000	172790000	18	22061000	4440000	8021800	9599500	82144000	93220000	98154000
Q00610	CLH1	22069000000	4746700000	7802700000	9519300000	90	245210000	52741000	86697000	105770000	4605200000	5227200000	5481000000
Q00613	HSF1	7977200	0	3756900	4220300	21	379870	0	178900	200970	0	0	2437500
Q00653	NFKB2	156340000	37064000	73033000	46238000	41	3813100	904010	1781300	1127700	39999000	34616000	34328000
Q00688	FKBP3	2358300000	475730000	906550000	976020000	10	235830000	47573000	90655000	97602000	524720000	578290000	525330000
Q00765	REEP5	124450000	20003000	43250000	61195000	6	20741000	3333800	7208400	10199000	0	26941000	36499000
Q00796	DHSO	2037300000	423930000	766320000	847080000	21	97016000	20187000	36492000	40337000	494100000	430250000	486630000
Q00839	HNRPU	13813000000	3996200000	4093400000	5723300000	37	373320000	108010000	110630000	154680000	4289500000	2418000000	3238800000
Q01082	SPTB2	30428000000	7955200000	12254000000	10218000000	142	214280000	56023000	86297000	71960000	7376600000	8533700000	5895100000
Q01085	TIAR	272220000	65757000	88010000	118460000	16	17014000	4109800	5500600	7403600	68517000	69937000	52890000
Q01105	SET	5604000000	1093300000	2268300000	2242300000	9	622660000	121480000	252040000	249150000	1262700000	1178600000	1420600000
Q01130	SRSF2	1208900000	231130000	371630000	606120000	9	134320000	25681000	41292000	67347000	326610000	195300000	300710000
Q01415	GALK2	33857000	3926600	0	29930000	22	1539000	178480	0	1360500	0	0	17287000
Q01433	AMPD2	18170000	0	8544500	9625000	40	454240	0	213610	240620	0	5550600	0
Q01469	FABP5	108020000	27676000	37970000	42377000	8	13503000	3459500	4746200	5297100	22718000	26255000	27844000
Q01518	CAP1	3571600000	756310000	1151400000	1663900000	28	127560000	27011000	41122000	59426000	768550000	753260000	942500000
Q01581	HMCS1	2585800000	459800000	975970000	1150000000	27	95769000	17029000	36147000	42592000	512590000	588030000	654730000
Q01628	IFM3	366560000	71004000	108330000	187220000	4	91639000	17751000	27082000	46806000	79178000	80916000	89414000
Q01650	LAT1	236280000	53154000	86319000	96809000	18	13127000	2953000	4795500	5378300	62821000	53307000	49013000
Q01740	FMO1	50064000	2193100	26762000	21108000	28	1788000	78326	955800	753870	0	17385000	0
Q01780	EXOSX	282090000	46362000	120490000	115240000	55	5128800	842950	2190700	2095200	54375000	68554000	68259000
Q01844	EWS	522910000	131260000	207360000	184290000	17	30759000	7721300	12198000	10840000	121920000	137340000	113140000
Q01968	OCRL	74373000	0	28756000	45616000	45	1652700	0	639030	1013700	0	21355000	23672000
Q01970	PLCB3	76000000	7954000	37268000	30778000	54	1407400	147300	690140	569970	0	22306000	19680000
Q01995	TAGL	3085900	3085900	0	0	16	192870	192870	0	0	3085900	0	0
Q02040	AK17A	3683200	0	0	3683200	33	111610	0	0	111610	0	0	2127200
Q02127	PYRD	45554000	0	0	45554000	24	1898100	0	0	1898100	0	0	26310000
Q02218	ODO1	1186000000	285460000	385010000	515520000	45	26356000	6343700	8555900	11456000	282630000	243840000	306850000
Q02252	MMSA	62008000	3911100	38001000	20095000	28	2214600	139680	1357200	717690	0	18975000	17318000
Q02318	CP27A	143670000	10496000	57804000	75372000	27	5321200	388750	2140900	2791600	25661000	31658000	34259000
Q02539	H11	69016000	19803000	17651000	31563000	7	9859400	2828900	2521500	4509000	0	11283000	18412000
Q02543	RL18A	2007600000	611720000	598240000	797640000	9	223070000	67968000	66471000	88627000	516410000	424670000	519940000
Q02750	MP2K1	319550000	97943000	128010000	93593000	19	16818000	5154900	6737400	4925900	58391000	72786000	103980000
Q02790	FKBP4	5062800000	904340000	2017600000	2140900000	31	163320000	29172000	65084000	69061000	987160000	1171700000	1292600000
Q02809	PLOD1	480240000	112390000	207670000	160170000	44	10914000	2554400	4719800	3640300	91089000	127840000	109550000
Q02818	NUCB1	288990000	9074200	127170000	152740000	28	10321000	324080	4541800	5455200	0	84044000	86786000
Q02878	RL6	3826200000	1011100000	1041300000	1773800000	13	294320000	77774000	80103000	136450000	1057800000	721690000	932540000
Q02880	TOP2B	588390000	170610000	337520000	80258000	87	6763100	1961000	3879600	922510	198330000	169030000	68865000
Q02978	M2OM	603720000	127940000	246590000	229190000	17	35513000	7525900	14505000	13482000	121510000	152360000	146630000
Q03001	DYST	42853000	3719400	29030000	10104000	429	99891	8669.9	67669	23552	0	13730000	10964000
Q03111	ENL	24037000	0	10776000	13261000	22	1092600	0	489820	602770	0	0	7659000
Q03154	ACY1	21936000	4023600	12249000	5663500	23	953760	174940	532580	246240	0	7957300	0
Q03164	KMT2A	205840000	5630900	27810000	172400000	160	1286500	35193	173810	1077500	0	18065000	0
Q03169	TNAP2	45150000	6000500	22943000	16207000	38	1188200	157910	603760	426490	0	14904000	0
Q03252	LMNB2	1186400000	311590000	494970000	379850000	37	32065000	8421400	13378000	10266000	360080000	285730000	206710000
Q03426	KIME	191380000	30763000	90896000	69724000	18	10632000	1709000	5049800	3873500	34394000	51506000	44179000
Q03701	CEBPZ	81004000	5125800	44261000	31617000	48	1687600	106790	922110	658690	0	27394000	19619000
Q04206	TF65	215320000	36502000	84982000	93833000	21	10253000	1738200	4046800	4468200	43995000	53861000	48045000
Q04323	UBXN1	480890000	15334000	315410000	150140000	14	34349000	1095300	22530000	10725000	62368000	98375000	146200000
Q04446	GLGB	124630000	28494000	46522000	49611000	35	3560700	814110	1329200	1417400	27719000	31484000	28165000
Q04637	IF4G1	5249700000	796700000	2104200000	2348800000	68	77201000	11716000	30944000	34541000	1012200000	1194300000	1313700000
Q04724	TLE1	34668000	0	19157000	15511000	36	963000	0	532150	430850	0	10449000	10955000
Q04760	LGUL	1637200000	310130000	638080000	688960000	11	148830000	28194000	58007000	62633000	316870000	405830000	399850000
Q04837	SSBP	213760000	46821000	82116000	84823000	8	26720000	5852700	10265000	10603000	62837000	37969000	48349000
Q04917	1433F	3662000000	638810000	1231700000	1791500000	16	228870000	39925000	76981000	111970000	767730000	721650000	984240000
Q05048	CSTF1	346100000	84747000	150420000	110930000	18	19228000	4708200	8356700	6163000	78935000	90516000	77081000
Q05086	UBE3A	111150000	3953200	38526000	68669000	42	2646400	94123	917290	1635000	0	32492000	32195000
Q05397	FAK1	331910000	40427000	160360000	131130000	57	5823000	709240	2813300	2300500	54975000	90585000	74772000
Q05519	SRS11	257510000	25545000	74947000	157020000	12	21459000	2128700	6245600	13085000	0	62666000	76707000
Q05639	EF1A2	5091500000	733960000	1952500000	2405000000	21	242450000	34951000	92974000	114530000	856660000	1333800000	1200900000
Q05655	KPCD	15108000	0	8613800	6494300	37	408330	0	232800	175520	0	0	3750800
Q05682	CALD1	143320000	18567000	36318000	88438000	27	5308300	687650	1345100	3275500	25787000	30203000	37248000
Q05BQ5	MBTD1	0	0	0	0	25	0	0	0	0	0	0	0
Q06124	PTN11	940610000	172930000	388730000	378950000	38	24753000	4550800	10230000	9972400	213040000	211830000	219450000
Q06136	KDSR	38072000	4138000	6087000	27847000	15	2538100	275870	405800	1856500	0	0	16083000
Q06203	PUR1	39673000	5399900	17965000	16308000	25	1586900	215990	718620	652320	0	10548000	10541000
Q06210	GFPT1	1080700000	178540000	437940000	464190000	43	25132000	4152000	10185000	10795000	212210000	250160000	268750000
Q06265	EXOS9	155570000	5497700	94651000	55423000	16	9723300	343610	5915700	3464000	0	50895000	42601000
Q06323	PSME1	1221800000	252030000	487400000	482390000	15	81455000	16802000	32494000	32159000	267000000	295470000	284790000
Q06330	SUH	14206000	0	7997300	6209000	19	747700	0	420910	326790	0	0	3586100
Q06520	ST2A1	193250000	46102000	75472000	71681000	15	12884000	3073500	5031500	4778700	42012000	54992000	39525000
Q06546	GABPA	34365000	0	8240900	26124000	20	1718300	0	412050	1306200	0	0	15088000
Q06587	RING1	135620000	31328000	34767000	69529000	13	10433000	2409900	2674400	5348400	30152000	36883000	27035000
Q06830	PRDX1	9894300000	3025800000	3415700000	3452800000	15	659620000	201720000	227720000	230190000	2755500000	2358600000	2124700000
Q07020	RL18	5290200000	1860600000	1521900000	1907700000	7	755750000	265810000	217410000	272530000	1808200000	992450000	1150400000
Q07021	C1QBP	3620000000	443220000	1709100000	1467700000	13	278460000	34094000	131470000	112900000	556360000	768210000	1076600000
Q07065	CKAP4	5240500000	1030200000	2200200000	2010200000	38	137910000	27110000	57900000	52899000	1147900000	1259200000	1205600000
Q07157	ZO1	121560000	29818000	60815000	30924000	91	1335800	327670	668300	339830	32538000	33243000	21404000
Q07617	SPAG1	11537000	0	0	11537000	53	217690	0	0	217690	0	0	6663500
Q07666	KHDR1	2758500000	733650000	973950000	1050900000	11	250770000	66696000	88541000	95535000	815380000	602970000	554940000
Q07812	BAX	656310000	94108000	268180000	294020000	9	72923000	10456000	29798000	32668000	136510000	145330000	156290000
Q07817	B2CL1	94601000	0	59670000	34931000	9	10511000	0	6630000	3881200	0	28687000	30249000
Q07820	MCL1	30029000	5745600	0	24284000	13	2309900	441970	0	1868000	0	0	14025000
Q07866	KLC1	327260000	37711000	144520000	145030000	36	9090700	1047500	4014500	4028600	41910000	90924000	82524000
Q07955	SRSF1	626850000	253320000	174630000	198900000	13	48219000	19486000	13433000	15300000	268200000	98759000	113000000
Q07960	RHG01	2435400000	531740000	1019700000	883980000	27	90199000	19694000	37765000	32740000	591450000	571440000	524420000
Q08170	SRSF4	10265000	5038600	5226500	0	13	789620	387580	402040	0	0	3395200	0
Q08209	PP2BA	255890000	56592000	95268000	104030000	23	11126000	2460500	4142100	4523000	61497000	56072000	60992000
Q08211	DHX9	4709400000	1462800000	1811600000	1435000000	61	77203000	23980000	29698000	23525000	1381100000	1156000000	931240000
Q08257	QOR	1050400000	198250000	342560000	509590000	20	52520000	9912600	17128000	25480000	257450000	218300000	239360000
Q08357	S20A2	44164000	7349800	22215000	14599000	20	2208200	367490	1110700	729970	0	13007000	9855700
Q08378	GOGA3	18323000	0	4412500	13910000	83	220750	0	53163	167590	0	0	8033900
Q08379	GOGA2	60715000	3527400	21299000	35889000	46	1319900	76683	463030	780190	0	0	20728000
Q08380	LG3BP	923430000	143400000	353050000	426980000	26	35517000	5515500	13579000	16422000	152800000	205700000	260850000
Q08426	ECHP	54554000	3496600	43112000	7945200	46	1186000	76012	937220	172720	0	14765000	17830000
Q08722	CD47	155150000	23672000	76050000	55424000	10	15515000	2367200	7605000	5542400	32951000	43086000	29048000
Q08752	PPID	298450000	75508000	104930000	118010000	25	11938000	3020300	4197200	4720500	78615000	58972000	74246000
Q08945	SSRP1	633390000	279330000	102120000	251930000	30	21113000	9311000	3404100	8397700	230660000	113030000	147490000
Q08AM6	VAC14	38874000	12446000	8314400	18114000	39	996770	319120	213190	464460	0	0	10462000
Q08J23	NSUN2	1841500000	315950000	597480000	928100000	44	41853000	7180600	13579000	21093000	388850000	430610000	420660000
Q09028	RBBP4	2549200000	501370000	966250000	1081600000	14	182090000	35812000	69018000	77256000	550180000	638850000	564700000
Q09161	NCBP1	503680000	86520000	230690000	186470000	34	14814000	2544700	6785000	5484400	122850000	124230000	96993000
Q09472	EP300	25654000	0	10563000	15091000	71	361330	0	148780	212550	0	0	8715800
Q09666	AHNK	2637100000	294930000	890780000	1451400000	376	7013500	784380	2369100	3860000	410530000	548990000	697900000
Q09MP3	R51A2	17690000	17690000	0	0	64	276410	276410	0	0	15278000	0	0
Q0VDF9	HSP7E	115990000	3051300	29394000	83541000	27	4295800	113010	1088700	3094100	0	32618000	34727000
Q0VGL1	LTOR4	5961000	0	0	5961000	3	1987000	0	0	1987000	0	0	3442800
Q10469	MGAT2	17544000	0	6286600	11257000	21	835420	0	299360	536060	0	0	6501700
Q10471	GALT2	580290000	73732000	215910000	290640000	31	18719000	2378400	6964900	9375600	117490000	135570000	128800000
Q10472	GALT1	529950000	69461000	202740000	257750000	29	18274000	2395200	6991000	8887900	102030000	135080000	112910000
Q10567	AP1B1	851580000	113890000	303420000	434280000	44	19354000	2588300	6896000	9869900	173730000	176460000	211620000
Q10570	CPSF1	347360000	69892000	142690000	134770000	69	5034100	1012900	2068000	1953200	74719000	90536000	75170000
Q10713	MPPA	716130000	106370000	232630000	377130000	31	23101000	3431200	7504300	12166000	147810000	138700000	188800000
Q12765	SCRN1	1152100000	161320000	461400000	529420000	17	67773000	9489400	27141000	31142000	209380000	256460000	300980000
Q12768	WASC5	44013000	10156000	17594000	16263000	70	628750	145090	251350	232320	12809000	9188000	8981300
Q12769	NU160	434910000	47320000	166900000	220690000	60	7248400	788660	2781600	3678200	54562000	105120000	123510000
Q12774	ARHG5	13520000	2312400	11208000	0	81	166910	28548	138370	0	0	7280700	0
Q12788	TBL3	8448000	3008100	5439900	0	45	187730	66847	120890	0	0	3533800	0
Q12789	TF3C1	77393000	16359000	12676000	48357000	110	703570	148720	115240	439610	12037000	10801000	29685000
Q12792	TWF1	304030000	66708000	137990000	99325000	22	13819000	3032200	6272400	4514800	85789000	70485000	57441000
Q12797	ASPH	186110000	27231000	74854000	84021000	30	6203500	907710	2495100	2800700	31107000	47629000	45647000
Q12802	AKP13	18284000	0	16752000	1531800	120	152370	0	139600	12765	0	10882000	0
Q12824	SNF5	83606000	15584000	28678000	39344000	18	4644800	865770	1593200	2185800	16341000	0	21966000
Q12846	STX4	20609000	3760600	8175900	8672200	15	1373900	250710	545060	578150	0	5311200	0
Q12849	GRSF1	227870000	90209000	53016000	84648000	27	8439700	3341100	1963500	3135100	55778000	59838000	57921000
Q12872	SFSWA	12197000	2751200	4978400	4467300	37	329650	74358	134550	120740	0	0	2580100
Q12874	SF3A3	788000000	220910000	313880000	253220000	24	32833000	9204400	13078000	10551000	184940000	203540000	182570000
Q12888	TP53B	32998000	0	17133000	15865000	89	370770	0	192500	178260	0	11130000	0
Q12899	TRI26	18855000	1323800	7718400	9813000	27	698340	49031	285870	363440	0	5331800	5349700
Q12904	AIMP1	710720000	136680000	286400000	287640000	17	41807000	8039800	16847000	16920000	144290000	162080000	182490000
Q12905	ILF2	5057900000	1137900000	2239900000	1680100000	19	266210000	59889000	117890000	88425000	1328100000	1282300000	952910000
Q12906	ILF3	3880600000	948210000	1339800000	1592600000	37	104880000	25627000	36211000	43042000	1012400000	886250000	835480000
Q12907	LMAN2	1071400000	183830000	424870000	462720000	18	59523000	10213000	23604000	25707000	248070000	239690000	239320000
Q12929	EPS8	103230000	9143900	41507000	52581000	35	2949500	261250	1185900	1502300	26553000	22328000	17595000
Q12931	TRAP1	2069600000	443690000	819510000	806410000	40	51740000	11092000	20488000	20160000	512080000	457300000	462440000
Q12933	TRAF2	79718000	9784000	30497000	39438000	30	2657300	326130	1016600	1314600	0	16540000	26049000
Q12955	ANK3	174300000	20081000	71539000	82678000	230	757820	87309	311040	359470	31841000	36196000	46268000
Q12959	DLG1	40462000	0	12857000	27606000	37	1093600	0	347480	746100	0	0	15944000
Q12965	MYO1E	92187000	18377000	34730000	39079000	58	1589400	316850	598800	673780	0	20395000	24737000
Q12972	PP1R8	196290000	21626000	89868000	84800000	14	14021000	1544700	6419100	6057100	31925000	61127000	35929000
Q12974	TP4A2	19848000	0	10038000	9809700	10	1984800	0	1003800	980970	0	0	5665700
Q12979	ABR	40214000	0	13438000	26776000	44	913950	0	305400	608540	0	0	15465000
Q12996	CSTF3	272420000	39176000	106960000	126270000	37	7362600	1058800	2890900	3412800	52370000	52964000	76259000
Q13011	ECH1	1728400000	276970000	603730000	847720000	18	96024000	15387000	33541000	47096000	308670000	364340000	485760000
Q13033	STRN3	148670000	30613000	53814000	64247000	29	5126700	1055600	1855600	2215400	36364000	32704000	33610000
Q13042	CDC16	88099000	4086900	53489000	30524000	27	3262900	151370	1981100	1130500	0	34747000	0
Q13045	FLII	768670000	93124000	300740000	374800000	63	12201000	1478200	4773700	5949200	143300000	195930000	165720000
Q13049	TRI32	53665000	27228000	6080300	20357000	36	1490700	756320	168900	565470	25250000	0	13735000
Q13057	COASY	1011000000	144730000	340220000	526030000	22	45954000	6578600	15465000	23911000	208740000	198810000	262010000
Q13084	RM28	41991000	3784300	17083000	21124000	12	3499300	315360	1423600	1760300	0	10775000	12523000
Q13085	ACACA	940000000	136350000	337580000	466070000	120	7833400	1136300	2813200	3883900	205790000	195630000	223410000
Q13098	CSN1	428940000	66906000	164100000	197940000	18	23830000	3717000	9116600	10997000	80012000	92559000	115260000
Q13112	CAF1B	4849000	4849000	0	0	26	186500	186500	0	0	4849000	0	0
Q13123	RED	71304000	11484000	40176000	19644000	22	3241100	522020	1826200	892890	19208000	17250000	12471000
Q13126	MTAP	643730000	97891000	261980000	283860000	19	33881000	5152200	13789000	14940000	145850000	160230000	125940000
Q13131	AAPK1	162190000	22094000	47507000	92593000	28	5792700	789050	1696700	3306900	29693000	41421000	35319000
Q13136	LIPA1	228220000	8494700	93893000	125830000	59	3868100	143980	1591400	2132700	8502000	61733000	71927000
Q13144	EI2BE	158430000	25137000	57065000	76229000	29	5463100	866780	1967800	2628600	35267000	36582000	34385000
Q13148	TADBP	777510000	242860000	224530000	310120000	13	59809000	18682000	17272000	23855000	237140000	143810000	186880000
Q13151	ROA0	2148600000	667480000	751250000	729880000	13	165280000	51345000	57788000	56144000	646800000	451580000	322100000
Q13153	PAK1	18947000	3178500	11094000	4673600	26	728710	122250	426710	179750	0	7207000	0
Q13155	AIMP2	1036100000	210470000	397810000	427800000	17	60946000	12381000	23400000	25165000	261910000	222380000	231680000
Q13158	FADD	163020000	50141000	48696000	64183000	7	23289000	7163000	6956600	9169000	0	0	37069000
Q13162	PRDX4	634520000	123480000	230130000	280910000	16	39657000	7717300	14383000	17557000	121190000	139770000	174260000
Q13177	PAK2	1315700000	278550000	431430000	605690000	26	50602000	10713000	16594000	23296000	347890000	269900000	290840000
Q13185	CBX3	804140000	119580000	336290000	348260000	7	114880000	17083000	48042000	49751000	139130000	188690000	211370000
Q13188	STK3	24608000	2300500	0	22307000	28	878850	82159	0	796690	0	0	12884000
Q13190	STX5	110610000	23533000	50930000	36142000	18	6144800	1307400	2829500	2007900	23851000	31423000	22218000
Q13200	PSMD2	5000100000	1105700000	1762400000	2131900000	49	102040000	22566000	35968000	43509000	1126500000	1181900000	1170400000
Q13217	DNJC3	154050000	18395000	37950000	97707000	23	6697900	799790	1650000	4248100	23043000	26523000	49913000
Q13228	SBP1	586860000	132180000	164950000	289720000	31	18931000	4263900	5321000	9345900	123860000	127310000	155500000
Q13232	NDK3	51040000	6537700	12078000	32425000	10	5104000	653770	1207800	3242500	0	0	18727000
Q13242	SRSF9	9998700	9998700	0	0	15	666580	666580	0	0	9998700	0	0
Q13243	SRSF5	217340000	23085000	78683000	115580000	8	27168000	2885600	9835400	14447000	49340000	53765000	37845000
Q13247	SRSF6	485840000	159080000	117460000	209290000	15	32389000	10605000	7830700	13953000	151690000	96873000	107700000
Q13257	MD2L1	155960000	6406500	79751000	69807000	14	11140000	457610	5696500	4986200	0	40796000	51329000
Q13263	TIF1B	12844000000	2199400000	5076500000	5568500000	32	401380000	68730000	158640000	174010000	2777200000	2947100000	2983500000
Q13277	STX3	67699000	9895500	28053000	29750000	11	6154400	899590	2550200	2704600	0	19991000	15414000
Q13283	G3BP1	2311700000	486790000	952980000	871960000	22	105080000	22127000	43317000	39634000	543150000	581030000	485280000
Q13286	CLN3	32052000	0	6467000	25586000	10	3205200	0	646700	2558600	0	4201000	0
Q13308	PTK7	193590000	9697100	85086000	98805000	55	3519800	176310	1547000	1796400	23035000	49534000	49467000
Q13309	SKP2	63285000	0	7525500	55759000	21	3013600	0	358360	2655200	0	0	32204000
Q13310	PABP4	546150000	67704000	211240000	267200000	32	17067000	2115800	6601400	8350100	112150000	122770000	124340000
Q13330	MTA1	153630000	34770000	54319000	64539000	44	3491500	790230	1234500	1466800	40968000	33716000	32647000
Q13347	EIF3I	1189100000	243490000	407110000	538490000	19	62583000	12815000	21427000	28342000	281220000	283150000	254590000
Q13356	PPIL2	53018000	7411100	35526000	10081000	29	1828200	255550	1225000	347640	14158000	16331000	0
Q13362	2A5G	40227000	3604400	9269900	27352000	24	1676100	150180	386250	1139700	0	10822000	10998000
Q13363	CTBP1	1056100000	222770000	386080000	447300000	21	50293000	10608000	18385000	21300000	247820000	253640000	230450000
Q13393	PLD1	10535000	0	0	10535000	57	184830	0	0	184830	0	0	6084800
Q13404	UB2V1	67140000	17758000	24973000	24409000	10	6714000	1775800	2497300	2440900	0	0	14097000
Q13409	DC1I2	610110000	73283000	231100000	305730000	20	30506000	3664100	11555000	15287000	88308000	165050000	146620000
Q13416	ORC2	22130000	7900200	6956800	7272600	29	763090	272420	239890	250780	0	0	4200400
Q13418	ILK	583670000	100220000	245650000	237810000	24	24320000	4175800	10235000	9908700	140200000	123230000	133710000
Q13423	NNTM	1040800000	170160000	452570000	418070000	48	21683000	3544900	9428500	8709800	182250000	251150000	272210000
Q13425	SNTB2	3417600	0	0	3417600	29	117850	0	0	117850	0	0	1973900
Q13427	PPIG	28945000	6626700	16518000	5800500	22	1315700	301220	750810	263660	0	10730000	0
Q13428	TCOF	198380000	33356000	69935000	95092000	76	2610300	438900	920200	1251200	45576000	41785000	46347000
Q13435	SF3B2	4693800000	643490000	1850200000	2200100000	45	104310000	14300000	41115000	48891000	860030000	1160800000	1095200000
Q13438	OS9	125860000	13893000	31307000	80663000	33	3814000	421000	948700	2444300	26205000	28206000	26407000
Q13442	HAP28	163510000	33857000	45007000	84645000	7	23358000	4836700	6429600	12092000	30596000	34669000	46716000
Q13443	ADAM9	104790000	9686600	42497000	52604000	45	2328600	215260	944380	1169000	21124000	20176000	26375000
Q13445	TMED1	156230000	59969000	36213000	60051000	6	26039000	9994800	6035500	10009000	52044000	35352000	30780000
Q13451	FKBP5	318410000	24007000	139940000	154470000	29	10980000	827820	4825400	5326600	41863000	79627000	82637000
Q13469	NFAC2	50553000	12282000	21985000	16286000	40	1263800	307050	549640	407150	0	14282000	0
Q13485	SMAD4	55206000	6132400	20280000	28794000	19	2905600	322760	1067400	1515500	0	13616000	16188000
Q13488	VPP3	4236500	0	0	4236500	36	117680	0	0	117680	0	0	2446800
Q13492	PICAL	540900000	143050000	165320000	232530000	25	21636000	5722100	6612600	9301400	130680000	130280000	123790000
Q13501	SQSTM	557140000	98533000	176500000	282110000	20	27857000	4926700	8824900	14105000	122160000	120370000	133600000
Q13505	MTX1	279530000	67128000	113690000	98711000	25	11181000	2685100	4547600	3948400	99174000	57502000	41317000
Q13509	TBB3	418290000	81100000	142510000	194690000	20	20915000	4055000	7125300	9734500	101720000	71915000	112490000
Q13510	ASAH1	511030000	88339000	268610000	154080000	24	21293000	3680800	11192000	6419900	108610000	136580000	106640000
Q13523	PRP4B	129460000	28416000	77387000	23655000	41	3157500	693070	1887500	576950	31357000	38249000	22744000
Q13526	PIN1	52615000	9374900	9555000	33685000	10	5261500	937490	955500	3368500	0	0	19455000
Q13546	RIPK1	58762000	2446400	41193000	15123000	34	1728300	71954	1211600	444800	0	21795000	13699000
Q13547	HDAC1	795240000	179300000	231080000	384850000	21	37868000	8538300	11004000	18326000	179060000	172190000	200430000
Q13555	KCC2G	10467000	0	0	10467000	25	418680	0	0	418680	0	0	6045300
Q13557	KCC2D	448480000	156850000	165600000	126030000	26	17249000	6032500	6369400	4847300	110900000	132250000	94058000
Q13561	DCTN2	1162800000	180980000	434580000	547250000	20	58141000	9049000	21729000	27363000	205300000	288450000	285600000
Q13564	ULA1	335290000	24394000	119340000	191560000	23	14578000	1060600	5188600	8328500	0	79441000	108720000
Q13573	SNW1	24709000	0	24709000	0	25	988380	0	988380	0	0	16052000	0
Q13576	IQGA2	936490000	113770000	361150000	461560000	84	11149000	1354400	4299500	5494800	166660000	196630000	251670000
Q13586	STIM1	58641000	16335000	18626000	23680000	32	1832500	510470	582050	740010	13365000	15166000	13580000
Q13595	TRA2A	6638800	6638800	0	0	15	442590	442590	0	0	6638800	0	0
Q13596	SNX1	341080000	60417000	113230000	167430000	24	14212000	2517400	4718100	6976200	78887000	73001000	78787000
Q13601	KRR1	26833000	5215900	16416000	5200800	17	1578400	306820	965670	305930	0	10664000	0
[truncated: 2,249 more rows]
