# Supplementary material for: Proteomics reveals that cell density could affect the efficacy of drug treatment
Source: Biochem Biophys Rep. 2022 Dec 9;33:101403. doi: 10.1016/j.bbrep.2022.101403 (PMC9763681; doi:10.1016/j.bbrep.2022.101403)
Supplement: Multimedia component 2 [file mmc2.xlsx]

## Sheet: Sheet1
iBAQ 30	iBAQ 50	iBAQ 70	C: Only identified by site	C: Reverse	C: Potential contaminant	C: KEGG name	N: Peptides	N: Razor + unique peptides	N: Unique peptides	N: Sequence coverage [%]	N: Unique + razor sequence coverage [%]	N: Unique sequence coverage [%]	N: Mol. weight [kDa]	N: Q-value	N: Score	N: Intensity	N: iBAQ peptides	N: MS/MS count	T: Protein IDs	T: Majority protein IDs	T: Protein names	T: Gene names	T: id
23.8232	26.0561	26.0251					5	5	5	32.6	32.6	32.6	20.434	0	13.835	1070300000	7	17	A0A024RBG1;Q9NZJ9;Q96G61;Q8NFP7	A0A024RBG1;Q9NZJ9	Diphosphoinositol polyphosphate phosphohydrolase 2	NUDT4	0
24.4067	22.6802	22.8262					1	1	1	5.8	5.8	5.8	12.957	0.00026918	3.4636	181990000	5	3	A0A075B6P5;A0A087WW87;P01615;P01614	A0A075B6P5;A0A087WW87;P01615;P01614	Ig kappa chain V-II region FR;Ig kappa chain V-II region Cum	IGKV2D-28;IGKV2-40	1
23.6241	24.0926	23.8335					7	7	7	42.9	42.9	42.9	28.17	0	108.65	686500000	15	14	P0DPI2;A0A0B4J2D5	P0DPI2;A0A0B4J2D5			2
19.1575	19.9353	20.4551					7	6	6	16.9	15	15	64.098	0	11.904	72597000	24	12	A0AV96	A0AV96	RNA-binding protein 47	RBM47	4
22.2131	23.7906	23.9593				Ubiquitin mediated proteolysis	33	33	33	43.4	43.4	43.4	117.97	0	212.39	1998200000	56	91	A0AVT1	A0AVT1	Ubiquitin-like modifier-activating enzyme 6	UBA6	5
18.5476	18.7004	19.6448					5	5	5	7.1	7.1	7.1	102.36	0	15.87	74926000	46	8	A0FGR8	A0FGR8	Extended synaptotagmin-2	ESYT2	6
17.5903	21.7604	21.2778					10	10	10	20.1	20.1	20.1	71.639	0	28.601	232820000	37	19	A0MZ66	A0MZ66	Shootin-1	KIAA1598	7
18.7005	20.0327	19.5676					2	2	2	9.9	9.9	9.9	22.049	0	3.5981	27308000	12	7	A0PJW6	A0PJW6	Transmembrane protein 223	TMEM223	8
19.9787	21.8612	21.5958					6	6	6	14.4	14.4	14.4	67.867	0	44.321	200310000	25	14	A1L0T0	A1L0T0	Acetolactate synthase-like protein	ILVBL	9
NaN	NaN	16.2849					1	1	1	2.2	2.2	2.2	101.58	0.0012563	2.4959	3672900	46	1	A1X283	A1X283	SH3 and PX domain-containing protein 2B	SH3PXD2B	10
NaN	NaN	17.0563				Aminoacyl-tRNA biosynthesis	4	1	1	5.6	1.6	1.6	92.644	0.0041232	2.0635	5724200	42	0	A2RTX5	A2RTX5	Probable threonine--tRNA ligase 2, cytoplasmic	TARSL2	11
16.804	17.656	18.6424					8	8	8	5.4	5.4	5.4	214.82	0	10.882	81047000	111	11	A3KMH1	A3KMH1	von Willebrand factor A domain-containing protein 8	VWA8	12
NaN	16.4611	NaN					2	2	2	1.7	1.7	1.7	154.31	0.0010121	2.5924	5774000	64	2	A3KN83;Q9Y2G9	A3KN83;Q9Y2G9	Protein strawberry notch homolog 1;Protein strawberry notch homolog 2	SBNO1;SBNO2	13
NaN	18.2613	20.2426					2	2	2	8	8	8	42.932	0	5.8615	40425000	26	2	A4D1E9	A4D1E9	GTP-binding protein 10	GTPBP10	14
19.1835	NaN	19.6634				Endocytosis	1	1	1	3.4	3.4	3.4	38.658	0.0015015	2.4398	12832000	9	2	A5D8V6	A5D8V6	Vacuolar protein sorting-associated protein 37C	VPS37C	15
18.7644	20.8794	20.8651				RNA degradation	27	27	27	13	13	13	266.94	0	62.386	522680000	122	50	A5YKK6	A5YKK6	CCR4-NOT transcription complex subunit 1	CNOT1	16
16.8051	NaN	NaN					1	1	1	3.5	3.5	3.5	53.286	0.00051546	2.802	2061200	18	1	A5YM69	A5YM69	Rho guanine nucleotide exchange factor 35	ARHGEF35	17
18.3079	21.7112	21.3805					5	5	5	28.5	28.5	28.5	30.48	0	24.567	103810000	16	9	A6NCS6	A6NCS6	Uncharacterized protein C2orf72	C2orf72	18
22.1759	23.3628	23.1676				Glyoxylate and dicarboxylate metabolism	7	7	7	30.8	30.8	30.8	34.006	0	118.3	449050000	18	21	A6NDG6	A6NDG6	Phosphoglycolate phosphatase	PGP	19
17.7567	21.8899	22.21					7	7	7	37.4	37.4	37.4	33.62	0	77.827	152310000	17	13	A6NDU8	A6NDU8	UPF0600 protein C5orf51	C5orf51	20
21.9382	23.7319	24.1818				Gap junction;Pathogenic Escherichia coli infection;Phagosome	4	1	1	9.4	3.8	3.8	49.908	0	52.052	887550000	24	8	A6NHL2	A6NHL2	Tubulin alpha chain-like 3	TUBAL3	21
20.8451	21.4651	21.3802					3	1	1	11.1	3.3	3.3	34.803	0	4.2986	142650000	19	6	A6NHQ2	A6NHQ2	rRNA/tRNA 2-O-methyltransferase fibrillarin-like protein 1	FBLL1	22
17.3723	17.7515	18.5615					9	9	9	5.8	5.8	5.8	226.37	0	17.63	84716000	109	14	A6NHR9	A6NHR9	Structural maintenance of chromosomes flexible hinge domain-containing protein 1	SMCHD1	23
18.8413	19.8759	20.7076					3	3	3	18.7	18.7	18.7	28.136	0	14.643	47163000	15	6	A6NIH7;Q13432	A6NIH7	Protein unc-119 homolog B	UNC119B	24
20.4312	20.3461	21.0219					2	2	2	5.8	5.8	5.8	32.713	0.0075082	1.718	102390000	21	4	A6NIK2	A6NIK2	Leucine-rich repeat-containing protein 10B	LRRC10B	25
NaN	NaN	18.9717					2	2	2	9.9	9.9	9.9	43.553	0.007732	1.7028	9767900	19	3	A6NKF1	A6NKF1	SAC3 domain-containing protein 1	SAC3D1	26
NaN	18.9934	19.6277					1	1	1	10.6	10.6	10.6	13.171	0.0068542	1.778	10656000	8	2	A6ZKI3	A6ZKI3	Protein FAM127A	FAM127A	27
NaN	NaN	17.2604					2	2	2	2.9	2.9	2.9	125.09	0	7.8492	5338000	34	2	A8CG34	A8CG34	Nuclear envelope pore membrane protein POM 121C	POM121C	28
17.4482	19.8981	NaN					2	2	2	5.1	5.1	5.1	47.989	0	3.5906	17338000	15	5	Q9NQA3;C4AMC7;Q6VEQ5;A8K0Z3;A8MWX3	Q9NQA3;C4AMC7;Q6VEQ5;A8K0Z3;A8MWX3	WAS protein family homolog 6;Putative WAS protein family homolog 3;WAS protein family homolog 2;WAS protein family homolog 1;Putative WAS protein family homolog 4	WASH6P;WASH3P;WASH2P;WASH1;WASH4P	29
NaN	NaN	17.6595				Peroxisome	1	1	1	3.2	3.2	3.2	42.233	0.0055395	1.9797	3519600	17	1	A8MXV4	A8MXV4	Nucleoside diphosphate-linked moiety X motif 19, mitochondrial	NUDT19	30
18.8736	20.5782	19.5223					4	4	4	11	11	11	52.916	0	11.928	58775000	21	8	P0CG08;B7ZAQ6	P0CG08;B7ZAQ6	Golgi pH regulator B;Golgi pH regulator A	GPR89B;GPR89A	31
22.3154	23.2584	23.0459					5	5	5	3	3	3	205.42	0	143.8	2534800000	106	31	E9PAV3;Q13765;Q9BZK3	E9PAV3;Q13765	Nascent polypeptide-associated complex subunit alpha, muscle-specific form;Nascent polypeptide-associated complex subunit alpha	NACA	138
19.9628	20.385	20.9769					1	1	1	10.6	10.6	10.6	14.234	0.00051894	2.9404	26731000	6	3	E9PRG8	E9PRG8	Uncharacterized protein C11orf98	C11orf98	139
20.5743	22.609	22.3459					3	3	3	24.3	24.3	24.3	11.133	0	3.8093	66446000	5	7	L0R6Q1	L0R6Q1		SLC35A4	140
20.2421	21.0154	19.3629				Lysosome	2	2	2	5.8	5.8	5.8	39.58	0.00026961	3.4787	56478000	14	3	O00115	O00115	Deoxyribonuclease-2-alpha	DNASE2	141
22.1125	23.9622	23.7657				Ether lipid metabolism;Peroxisome	18	18	18	38.4	38.4	38.4	72.911	0	125.03	1229900000	35	48	O00116	O00116	Alkyldihydroxyacetonephosphate synthase, peroxisomal	AGPS	142
17.8535	20.2635	20.5001					11	11	10	16.3	16.3	15	79.954	0	22.944	104250000	35	21	O00139	O00139	Kinesin-like protein KIF2A	KIF2A	143
22.3832	24.5065	24.7694					17	7	7	48.7	20.4	20.4	49.129	0	63.953	1100100000	19	17	O00148	O00148	ATP-dependent RNA helicase DDX39A	DDX39A	144
22.7489	24.3148	23.8205					13	13	13	63.8	63.8	63.8	36.071	0	206.39	683700000	16	34	O00151	O00151	PDZ and LIM domain protein 1	PDLIM1	145
22.453	22.9926	23.2765				Biosynthesis of unsaturated fatty acids	7	7	7	25.5	25.5	25.5	41.796	0	47.107	484960000	20	38	O00154	O00154	Cytosolic acyl coenzyme A thioester hydrolase	ACOT7	146
22.2587	23.1463	22.8994					26	26	25	30.7	30.7	30	121.68	0	131.01	1239000000	56	61	O00159	O00159	Unconventional myosin-Ic	MYO1C	147
19.7662	21.8246	22.8684				SNARE interactions in vesicular transport	8	8	8	47.9	47.9	47.9	23.354	0	28.354	147160000	12	18	O00161	O00161	Synaptosomal-associated protein 23	SNAP23	148
17.83	19.7912	19.338					5	5	5	24.4	24.4	24.4	31.62	0	9.8668	30651000	17	10	O00165	O00165	HCLS1-associated protein X-1	HAX1	149
23.8184	25.2015	25.2815					13	13	13	55.8	55.8	55.8	37.636	0	140.72	1694900000	18	46	O00170	O00170	AH receptor-interacting protein	AIP	150
20.3622	21.3743	20.886					4	4	4	11.8	11.8	11.8	72.453	0	23.038	180120000	30	10	O00178	O00178	GTP-binding protein 1	GTPBP1	151
19.1671	19.9692	19.0619					6	6	6	12.2	12.2	12.2	67.764	0	14.641	64872000	30	18	O00186	O00186	Syntaxin-binding protein 3	STXBP3	152
NaN	NaN	20.1358					2	2	2	4.1	4.1	4.1	104.64	0.00076589	2.6814	57605000	50	2	O00192	O00192	Armadillo repeat protein deleted in velo-cardio-facial syndrome	ARVCF	153
23.4418	24.8017	25.5343					3	3	3	13.1	13.1	13.1	20.332	0	71.845	446160000	5	14	O00193	O00193	Small acidic protein	SMAP	154
20.057	20.8126	21.5065				Lysosome	17	17	17	17.9	17.9	17.9	121.32	0	49.785	325150000	55	40	O00203;Q13367	O00203	AP-3 complex subunit beta-1	AP3B1	155
NaN	21.8262	21.9225				Alzheimer's disease;Huntington's disease;Oxidative phosphorylation;Parkinson's disease	4	4	4	17.1	17.1	17.1	23.705	0	8.7676	100010000	13	6	O00217	O00217	NADH dehydrogenase [ubiquinone] iron-sulfur protein 8, mitochondrial	NDUFS8	156
NaN	NaN	NaN				Adipocytokine signaling pathway;B cell receptor signaling pathway;Neurotrophin signaling pathway;T cell receptor signaling pathway	1	1	1	2.2	2.2	2.2	52.863	0.0088167	1.6296	0	25	1	O00221	O00221	NF-kappa-B inhibitor epsilon	NFKBIE	157
24.674	25.9423	25.6463				Proteasome	24	24	24	63.5	63.5	63.5	47.463	0	283	3881600000	27	101	O00231	O00231	26S proteasome non-ATPase regulatory subunit 11	PSMD11	158
22.8201	24.5281	24.401				Proteasome	19	19	19	42.8	42.8	42.8	52.904	0	159.03	1343800000	25	55	O00232	O00232	26S proteasome non-ATPase regulatory subunit 12	PSMD12	159
19.9259	21.4372	18.5803					4	4	4	21.5	21.5	21.5	24.682	0	6.5011	50729000	12	3	O00233	O00233	26S proteasome non-ATPase regulatory subunit 9	PSMD9	160
23.0668	23.9805	24.1971					7	6	6	25.1	20.5	20.5	21.671	0	28.117	356560000	8	18	O00264	O00264	Membrane-associated progesterone receptor component 1	PGRMC1	161
20.4777	22.4557	22.117					20	20	20	27.6	27.6	27.6	121	0	134.1	599820000	51	54	O00267	O00267	Transcription elongation factor SPT5	SUPT5H	162
NaN	21.8079	21.8289				Apoptosis	6	6	6	23.3	23.3	23.3	36.521	0	16.62	133140000	18	12	O00273	O00273	DNA fragmentation factor subunit alpha	DFFA	163
17.1594	19.6823	20.0343				Huntington's disease	9	7	7	10.7	8.4	8.4	116.22	0	22.505	117500000	57	15	O00291	O00291	Huntingtin-interacting protein 1	HIP1	164
27.5926	28.4616	28.9209					14	14	14	79.3	79.3	79.3	26.922	0	323.31	16204000000	15	67	O00299	O00299	Chloride intracellular channel protein 1	CLIC1	165
24.3378	25.6682	25.4658				RNA transport	10	10	10	39.2	39.2	39.2	37.563	0	180.92	1813000000	15	38	O00303	O00303	Eukaryotic translation initiation factor 3 subunit F	EIF3F	166
20.5339	20.5085	20.8434				Citrate cycle (TCA cycle);Glycolysis / Gluconeogenesis;Pyruvate metabolism	9	9	9	25.7	25.7	25.7	54.122	0	33.104	122280000	25	17	O00330	O00330	Pyruvate dehydrogenase protein X component, mitochondrial	PDHX	167
19.2238	18.5594	NaN					2	2	2	3.2	3.2	3.2	82.577	0.0010139	2.6198	44935000	45	3	O00391	O00391	Sulfhydryl oxidase 1	QSOX1	168
18.3605	19.239	19.9713				Glycosphingolipid biosynthesis - ganglio series	2	2	2	4.9	4.9	4.9	60.908	0	10.451	41647000	21	6	O00400	O00400	Acetyl-coenzyme A transporter 1	SLC33A1	169
17.3239	19.7195	21.0189				Adherens junction;Bacterial invasion of epithelial cells;Chemokine signaling pathway;Fc gamma R-mediated phagocytosis;Pathogenic Escherichia coli infection;Regulation of actin cytoskeleton;Shigellosis	5	5	5	13.3	13.3	13.3	54.826	0	16.861	72500000	23	8	O00401	O00401	Neural Wiskott-Aldrich syndrome protein	WASL	170
24.5332	25.7268	25.8484					44	44	42	48	48	46.3	123.63	0	323.31	7852600000	56	161	O00410	O00410	Importin-5	IPO5	171
18.8675	21.58	20.5009					13	13	13	15.5	15.5	15.5	138.62	0	31.571	300730000	59	25	O00411	O00411	DNA-directed RNA polymerase, mitochondrial	POLRMT	172
20.0649	20.7864	21.0505				mRNA surveillance pathway;RNA transport	5	5	5	35.9	35.9	35.9	17.561	0	5.4089	55848000	11	7	O00422	O00422	Histone deacetylase complex subunit SAP18	SAP18	173
24.5848	24.9706	24.6938					22	20	20	45.9	42	42	63.704	0	289.02	2470200000	29	63	O00425	O00425	Insulin-like growth factor 2 mRNA-binding protein 3	IGF2BP3	174
21.4512	23.0548	22.9294				Bacterial invasion of epithelial cells;Endocrine and other factor-regulated calcium reabsorption;Endocytosis;Fc gamma R-mediated phagocytosis	21	21	21	35.2	35.2	35.2	81.876	0	214.33	978450000	50	55	O00429	O00429	Dynamin-1-like protein	DNM1L	175
21.899	22.4648	23.0259					9	9	9	36.6	36.6	36.6	39.336	0	45.751	346560000	19	31	O00442	O00442	RNA 3-terminal phosphate cyclase	RTCA	176
17.2369	17.4948	17.4505				Inositol phosphate metabolism;Phosphatidylinositol signaling system	7	7	7	4.6	4.6	4.6	190.68	0	10.405	48717000	94	10	O00443	O00443	Phosphatidylinositol 4-phosphate 3-kinase C2 domain-containing subunit alpha	PIK3C2A	177
20.0406	20.7148	21.2984					4	4	4	13.7	13.7	13.7	50.268	0	15.206	107570000	20	10	O00458	O00458	Interferon-related developmental regulator 1	IFRD1	178
17.8732	20.332	19.3628					7	7	7	13.1	13.1	13.1	81.879	0	25.049	87130000	39	14	O00461	O00461	Golgi integral membrane protein 4	GOLIM4	179
NaN	16.8042	18.5169				Lysosome;Other glycan degradation	4	4	4	4.8	4.8	4.8	100.89	0	5.9407	19581000	40	7	O00462	O00462	Beta-mannosidase	MANBA	180
15.4402	16.9678	15.9321				ECM-receptor interaction	3	3	3	1.9	1.9	1.9	217.32	0.0010124	2.5954	21165000	90	1	O00468	O00468	Agrin;Agrin N-terminal 110 kDa subunit;Agrin C-terminal 110 kDa subunit;Agrin C-terminal 90 kDa fragment;Agrin C-terminal 22 kDa fragment	AGRN	181
19.241	21.0777	21.5246				Lysine degradation	12	12	12	18.2	18.2	18.2	84.685	0	51.572	233990000	40	22	O00469	O00469	Procollagen-lysine,2-oxoglutarate 5-dioxygenase 2	PLOD2	182
16.0227	18.4663	19.5437					8	8	8	12.3	12.3	12.3	81.852	0	15.416	48914000	41	12	O00471	O00471	Exocyst complex component 5	EXOC5	183
24.2598	25.0919	24.9213				Alzheimer's disease;Huntington's disease;Oxidative phosphorylation;Parkinson's disease	4	4	4	46.9	46.9	46.9	9.3697	0	15.624	525730000	6	11	O00483	O00483	Cytochrome c oxidase subunit NDUFA4	NDUFA4	184
22.155	23.4129	23.3939				Proteasome	7	7	7	32.6	32.6	32.6	34.577	0	49.655	402900000	15	28	O00487	O00487	26S proteasome non-ATPase regulatory subunit 14	PSMD14	185
NaN	16.6254	18.5825					2	2	2	6.2	6.2	6.2	64.699	0	4.9847	13822000	28	4	O00499	O00499	Myc box-dependent-interacting protein 1	BIN1	186
20.4398	22.9654	23.0526					9	6	6	24	17.1	17.1	57.81	0	62.903	311310000	17	11	O00505	O00505	Importin subunit alpha-4	KPNA3	187
22.4983	23.0704	22.6289					12	12	12	30	30	30	57.13	0	49.479	657800000	31	32	O00515	O00515	Ladinin-1	LAD1	188
18.2061	22.1848	19.7017					9	9	9	17.7	17.7	17.7	68.002	0	28.067	171750000	29	19	O00541	O00541	Pescadillo homolog	PES1	189
18.5821	19.7204	NaN					2	2	2	9.4	9.4	9.4	32.444	0	9.0332	13819000	11	5	O00560	O00560	Syntenin-1	SDCBP	190
22.1477	23.7004	22.9938				Ribosome biogenesis in eukaryotes	19	19	19	42.8	42.8	42.8	66.049	0	136.81	825540000	31	51	O00567	O00567	Nucleolar protein 56	NOP56	191
23.973	24.3283	24.3952				RIG-I-like receptor signaling pathway	30	29	29	50.9	49.2	49.2	73.243	0	284.3	2324200000	39	92	O00571;O15523;Q9NQI0	O00571;O15523	ATP-dependent RNA helicase DDX3X;ATP-dependent RNA helicase DDX3Y	DDX3X;DDX3Y	192
17.088	16.6654	17.1786					3	3	3	10.2	10.2	10.2	42.026	0	3.5676	10182000	26	4	O00622	O00622	Protein CYR61	CYR61	193
24.0144	25.6616	26.1678					11	11	8	39.3	39.3	32.4	57.886	0	223.27	2326500000	16	35	O00629	O00629	Importin subunit alpha-3	KPNA4	194
20.7053	22.1656	22.6542					9	9	9	34.1	34.1	34.1	35.144	0	38.433	208240000	16	20	O00743	O00743	Serine/threonine-protein phosphatase 6 catalytic subunit;Serine/threonine-protein phosphatase 6 catalytic subunit, N-terminally processed	PPP6C	195
NaN	18.5418	19.9851				Purine metabolism;Pyrimidine metabolism	3	3	3	19.8	19.8	19.8	20.658	0	8.2495	17033000	12	5	O00746	O00746	Nucleoside diphosphate kinase, mitochondrial	NME4	196
19.423	16.6602	17.2252				Inositol phosphate metabolism;Phosphatidylinositol signaling system	3	3	3	2.2	2.2	2.2	184.77	0.00052411	3.078	81576000	85	3	O00750	O00750	Phosphatidylinositol 4-phosphate 3-kinase C2 domain-containing subunit beta	PIK3C2B	197
19.567	19.8944	21.0441				Lysosome;Other glycan degradation	8	8	8	10.6	10.6	10.6	113.74	0	22.696	195680000	50	15	O00754	O00754	Lysosomal alpha-mannosidase;Lysosomal alpha-mannosidase A peptide;Lysosomal alpha-mannosidase B peptide;Lysosomal alpha-mannosidase C peptide;Lysosomal alpha-mannosidase D peptide;Lysosomal alpha-mannosidase E peptide	MAN2B1	198
NaN	20.9585	22.1665				Ubiquitin mediated proteolysis	3	3	3	26.3	26.3	26.3	19.652	0	14.852	74198000	11	7	O00762	O00762	Ubiquitin-conjugating enzyme E2 C	UBE2C	199
22.404	23.4741	23.8564				Vitamin B6 metabolism	6	6	6	25	25	25	35.102	0	112.82	453460000	14	21	O00764	O00764	Pyridoxal kinase	PDXK	200
20.3008	21.723	21.3654				Biosynthesis of unsaturated fatty acids;PPAR signaling pathway	2	2	2	10.6	10.6	10.6	41.522	0	53.253	96912000	13	7	O00767	O00767	Acyl-CoA desaturase	SCD	201
15.7479	18.8659	18.6159					8	8	6	5.3	5.3	3.6	242.04	0	22.617	76632000	82	17	O14497	O14497	AT-rich interactive domain-containing protein 1A	ARID1A	202
21.0309	22.08	22.2771					6	6	6	25.2	25.2	25.2	26.534	0	14.706	151560000	13	14	O14530	O14530	Thioredoxin domain-containing protein 9	TXNDC9	203
19.2849	22.4807	22.3079				Alzheimer's disease;Cardiac muscle contraction;Huntington's disease;Oxidative phosphorylation;Parkinson's disease	2	2	2	40.4	40.4	40.4	12.615	0	17.026	81784000	7	5	O14548	O14548	Cytochrome c oxidase subunit 7A-related protein, mitochondrial	COX7A2L	204
21.8674	24.5762	25.1688				Alzheimer's disease;Huntington's disease;Oxidative phosphorylation;Parkinson's disease	3	3	3	15.4	15.4	15.4	17.417	0	31.547	465910000	7	10	O14561	O14561	Acyl carrier protein, mitochondrial	NDUFAB1	205
NaN	NaN	21.0952					1	1	1	5.4	5.4	5.4	23.973	0	3.7917	8960800	4	1	O14569	O14569	Cytochrome b561 domain-containing protein 2	CYB561D2	206
24.0613	25.1188	25.4028					9	9	9	43.8	43.8	43.8	34.482	0	185.48	1474500000	15	40	O14579	O14579	Coatomer subunit epsilon	COPE	207
20.22	21.5329	22.4788				Lysosome	23	23	23	24.5	24.5	24.5	130.16	0	87.181	515140000	51	45	O14617	O14617	AP-3 complex subunit delta-1	AP3D1	208
NaN	20.4365	20.0145				Amyotrophic lateral sclerosis (ALS)	3	3	3	8.8	8.8	8.8	29.04	0.001262	2.5448	32219000	13	4	O14618	O14618	Copper chaperone for superoxide dismutase	CCS	209
17.9182	19.4723	21.8443				Basal cell carcinoma;Melanogenesis;Notch signaling pathway;Pathways in cancer;Wnt signaling pathway	8	8	8	19.3	19.3	19.3	78.947	0	41.699	142210000	30	14	O14641;Q92997;P54792;O14640	O14641	Segment polarity protein dishevelled homolog DVL-2	DVL2	210
21.3408	23.452	23.1674				SNARE interactions in vesicular transport	4	4	4	31.1	31.1	31.1	24.775	0	22.619	211960000	9	10	O14653	O14653	Golgi SNAP receptor complex member 2	GOSR2	211
17.0059	18.7302	18.9224					4	4	4	13.6	13.6	13.6	37.808	0	5.909	18076000	17	7	O14656	O14656	Torsin-1A	TOR1A	212
18.0704	19.1581	17.8724					2	2	2	8	8	8	37.978	0	6.3207	18703000	17	5	O14657	O14657	Torsin-1B	TOR1B	213
NaN	18.5745	17.6089				SNARE interactions in vesicular transport	2	2	2	7.7	7.7	7.7	37.031	0.00026817	3.4061	10625000	18	2	O14662	O14662	Syntaxin-16	STX16	214
19.2612	20.7833	21.1185				Alzheimer's disease;Epithelial cell signaling in Helicobacter pylori infection	13	13	13	24.9	24.9	24.9	84.141	0	32.841	193100000	41	27	O14672	O14672	Disintegrin and metalloproteinase domain-containing protein 10	ADAM10	215
NaN	16.4929	NaN					20	1	1	12.2	0.7	0.7	198.92	0.0055262	1.9497	8484800	92	2	Q99666;O14715	Q99666;O14715	RANBP2-like and GRIP domain-containing protein 5/6;RANBP2-like and GRIP domain-containing protein 8	RGPD5;RGPD8	216
NaN	17.5058	20.0845				ErbB signaling pathway;Fc epsilon RI signaling pathway;GnRH signaling pathway;MAPK signaling pathway;Neurotrophin signaling pathway;Osteoclast differentiation;Protein processing in endoplasmic reticulum;T cell receptor signaling pathway;Toll-like receptor signaling pathway	3	3	3	9.8	9.8	9.8	47.484	0.00052233	3.0301	28553000	22	3	O14733	O14733	Dual specificity mitogen-activated protein kinase kinase 7	MAP2K7	217
NaN	19.6206	NaN				Glycerophospholipid metabolism;Inositol phosphate metabolism;Phosphatidylinositol signaling system	2	2	2	11.3	11.3	11.3	23.539	0.00026731	3.3493	5642600	7	3	O14735	O14735	CDP-diacylglycerol--inositol 3-phosphatidyltransferase	CDIPT	218
21.8865	23.5086	23.3574					5	5	5	44.8	44.8	44.8	14.285	0	27.361	265590000	10	18	O14737	O14737	Programmed cell death protein 5	PDCD5	219
21.4327	22.6856	22.8823				Cell cycle - yeast;RNA transport	13	13	13	27	27	27	72.683	0	57.301	553870000	32	23	O14744	O14744	Protein arginine N-methyltransferase 5;Protein arginine N-methyltransferase 5, N-terminally processed	PRMT5	220
23.2429	24.2669	24.951					14	14	14	45.8	45.8	45.8	38.868	0	94.19	1313500000	21	56	O14745	O14745	Na(+)/H(+) exchange regulatory cofactor NHE-RF1	SLC9A3R1	221
22.7198	23.4194	23.6378				Lysosome	5	5	5	12.4	12.4	12.4	61.247	0	69.591	748300000	24	20	O14773	O14773	Tripeptidyl-peptidase 1	TPP1	222
21.0111	21.6194	21.9424				Spliceosome	17	17	17	16	16	16	123.9	0	34.282	383970000	41	42	O14776;Q5VWI1	O14776	Transcription elongation regulator 1	TCERG1	223
NaN	NaN	16.8716					1	1	1	1.5	1.5	1.5	85.124	0.0088228	1.6341	4916300	41	3	O15066;O14782;Q9BVG8;Q9P2E2	O15066;O14782;Q9BVG8;Q9P2E2	Kinesin-like protein KIF3B;Kinesin-like protein KIF3B, N-terminally processed;Kinesin-like protein KIF3C;Kinesin-like protein KIFC3;Kinesin-like protein KIF17	KIF3B;KIF3C;KIFC3;KIF17	224
18.0126	16.5112	19.0187				Axon guidance	3	3	3	5.7	5.7	5.7	103.13	0	4.8145	36448000	41	5	O14786	O14786	Neuropilin-1	NRP1	225
19.0457	21.4452	21.8331					9	5	5	13.2	9	9	101.39	0	29.124	292430000	41	12	O14787	O14787	Transportin-2	TNPO2	226
25.8316	26.718	26.8236				Proteasome	14	14	14	56.9	56.9	56.9	27.887	0	240.45	4044300000	14	52	O14818;Q8TAA3	O14818	Proteasome subunit alpha type-7	PSMA7	227
23.5226	23.813	24.8347					7	7	7	37.5	37.5	37.5	38.287	0	202.42	567100000	10	29	O14828	O14828	Secretory carrier-associated membrane protein 3	SCAMP3	228
17.6659	17.9752	19.8579				Glutathione metabolism	10	10	10	12.4	12.4	12.4	137.46	0	33	75042000	53	18	O14841	O14841	5-oxoprolinase	OPLAH	229
22.8669	24.2713	23.759				Drug metabolism - cytochrome P450;Glutathione metabolism;Metabolism of xenobiotics by cytochrome P450	4	4	4	30.3	30.3	30.3	16.516	0	57.322	294660000	7	9	O14880	O14880	Microsomal glutathione S-transferase 3	MGST3	230
NaN	NaN	NaN				RNA transport	1	1	1	4.3	4.3	4.3	31.585	0.0036523	2.1216	0	13	1	O14893	O14893	Gem-associated protein 2	GEMIN2	231
21.678	22.5055	22.7462					8	8	8	36.6	36.6	36.6	36.049	0	64.63	245170000	15	17	O14908;Q8TF64	O14908	PDZ domain-containing protein GIPC1	GIPC1	232
20.5849	20.7923	21.2399					7	7	4	37.3	37.3	17.6	25.996	0	10.987	70384000	12	12	O14910;Q9HAP6	O14910	Protein lin-7 homolog A	LIN7A	233
NaN	17.1621	16.1406				Acute myeloid leukemia;Adipocytokine signaling pathway;Apoptosis;B cell receptor signaling pathway;Chagas disease (American trypanosomiasis);Chemokine signaling pathway;Chronic myeloid leukemia;Cytosolic DNA-sensing pathway;Epithelial cell signaling in Helicobacter pylori infection;Hepatitis C;Insulin signaling pathway;MAPK signaling pathway;Neurotrophin signaling pathway;NOD-like receptor signal…	2	2	2	3.4	3.4	3.4	86.563	0.0022321	2.3305	9631800	44	3	O14920	O14920	Inhibitor of nuclear factor kappa-B kinase subunit beta	IKBKB	234
NaN	22.8972	18.8898					2	2	2	12.9	12.9	12.9	21.943	0.00026831	3.4087	74677000	9	2	O14925;Q5SRD1	O14925;Q5SRD1	Mitochondrial import inner membrane translocase subunit Tim23;Putative mitochondrial import inner membrane translocase subunit Tim23B	TIMM23;TIMM23B	235
21.8936	23.5071	23.6664					9	9	9	30.1	30.1	30.1	49.512	0	73.983	466110000	16	25	O14929	O14929	Histone acetyltransferase type B catalytic subunit	HAT1	236
16.1616	17.227	20.8545				Tight junction	2	2	2	2.5	2.5	2.5	105.12	0.001255	2.4849	104010000	49	4	O14936	O14936	Peripheral plasma membrane protein CASK	CASK	237
21.5758	22.7037	22.9911				Alzheimer's disease;Cardiac muscle contraction;Huntington's disease;Oxidative phosphorylation;Parkinson's disease	3	3	3	32.9	32.9	32.9	9.9062	0	4.589	109770000	6	8	O14949	O14949	Cytochrome b-c1 complex subunit 8	UQCRQ	238
23.3886	26.0127	26.0363				Focal adhesion;Leukocyte transendothelial migration;Regulation of actin cytoskeleton;Tight junction;Vascular smooth muscle contraction	8	8	8	62.6	62.6	62.6	19.794	0	195.39	1327500000	9	35	P19105;O14950;P24844	P19105;O14950;P24844	Myosin regulatory light chain 12A;Myosin regulatory light chain 12B;Myosin regulatory light polypeptide 9	MYL12A;MYL12B;MYL9	239
18.941	22.4419	21.9211				Endocytosis;Phagosome	10	10	10	12.7	12.7	12.7	86.191	0	72.391	254300000	25	22	O14964	O14964	Hepatocyte growth factor-regulated tyrosine kinase substrate	HGS	240
19.0324	19.5315	20.3537				Oocyte meiosis	4	4	3	14.9	14.9	12.9	45.809	0	12.807	60579000	23	4	O14965	O14965	Aurora kinase A	AURKA	241
18.9664	20.6402	20.5721					4	4	4	10.3	10.3	10.3	70.038	0	10.587	125980000	34	9	O14967	O14967	Calmegin	CLGN	242
18.5782	19.382	18.5893				Focal adhesion;Long-term potentiation;Regulation of actin cytoskeleton;Vascular smooth muscle contraction	6	6	6	7.6	7.6	7.6	115.28	0	16.077	70513000	48	11	O14974	O14974	Protein phosphatase 1 regulatory subunit 12A	PPP1R12A	243
NaN	NaN	16.9178				Peroxisome;PPAR signaling pathway	2	2	2	3.5	3.5	3.5	70.311	0	8.0063	3590400	29	5	O14975	O14975	Very long-chain acyl-CoA synthetase	SLC27A2	244
18.7592	19.5979	20.3913					14	14	14	14	14	14	143.19	0	31.228	154140000	59	25	O14976	O14976	Cyclin-G-associated kinase	GAK	245
22.2162	21.9152	21.7436					6	5	5	11.4	9.5	9.5	46.437	0	17.952	246770000	20	15	O14979	O14979	Heterogeneous nuclear ribonucleoprotein D-like	HNRNPDL	246
23.6597	24.4927	24.76				Ribosome biogenesis in eukaryotes;RNA transport	36	36	36	44	44	44	123.38	0	323.31	3459400000	53	131	O14980	O14980	Exportin-1	XPO1	247
NaN	15.4224	16.7288					2	2	2	1.9	1.9	1.9	206.89	0.0029397	2.1752	12965000	85	2	O14981	O14981	TATA-binding protein-associated factor 172	BTAF1	248
NaN	15.3412	NaN					13	3	3	6.4	2.3	2.3	271.32	0	14.296	5272000	127	4	O15020	O15020	Spectrin beta chain, non-erythrocytic 2	SPTBN2	249
NaN	16.5272	20.7182					9	9	9	6.4	6.4	6.4	251.89	0	35.466	156480000	86	16	O15027	O15027	Protein transport protein Sec16A	SEC16A	250
18.6325	20.4508	20.3925				Axon guidance	28	28	28	19.4	19.4	19.4	205.12	0	57.542	289440000	90	53	O15031;O60486;Q9Y4D7;O43157	O15031	Plexin-B2	PLXNB2	251
20.9879	22.3308	21.9446				Spliceosome	14	14	14	20.7	20.7	20.7	118.29	0	57.689	444250000	39	35	O15042	O15042	U2 snRNP-associated SURP motif-containing protein	U2SURP	252
15.0869	16.2596	NaN				Lysine degradation	1	1	1	0.7	0.7	0.7	186.03	0.0014937	2.3765	8154500	72	4	O15047	O15047	Histone-lysine N-methyltransferase SETD1A	SETD1A	253
NaN	18.4544	18.338				Inositol phosphate metabolism;Phosphatidylinositol signaling system	5	5	5	5.5	5.5	5.5	165.54	0	17.608	45576000	66	9	O15056	O15056	Synaptojanin-2	SYNJ2	254
21.3492	22.6654	22.9312				Purine metabolism	16	16	16	20	20	20	144.73	0	221.31	1004700000	58	46	O15067	O15067	Phosphoribosylformylglycinamidine synthase	PFAS	255
19.0019	20.0398	20.2418					6	6	6	9.8	9.8	9.8	112.96	0	21.349	102340000	36	9	O15084;Q8N8A2	O15084	Serine/threonine-protein phosphatase 6 regulatory ankyrin repeat subunit A	ANKRD28	256
19.7567	20.5916	20.7069					6	6	6	14.1	14.1	14.1	67.315	0	15.79	137860000	33	13	O15091	O15091	Mitochondrial ribonuclease P protein 3	KIAA0391	257
21.7644	23.3515	21.6307				RNA degradation	3	3	3	30.1	30.1	30.1	15.179	0	9.6401	105080000	6	3	O15116	O15116	U6 snRNA-associated Sm-like protein LSm1	LSM1	258
16.2752	17.4358	18.3304				Lysosome	2	2	2	1.9	1.9	1.9	142.17	0	8.6479	26380000	45	2	O15118	O15118	Niemann-Pick C1 protein	NPC1	259
NaN	19.1115	NaN				Fat digestion and absorption;Glycerolipid metabolism;Glycerophospholipid metabolism	1	1	1	3.2	3.2	3.2	30.914	0.0096886	1.5819	6797100	12	1	O15120	O15120	1-acyl-sn-glycerol-3-phosphate acyltransferase beta	AGPAT2	260
NaN	20.3431	20.434				Sphingolipid metabolism	1	1	1	4.6	4.6	4.6	37.866	0	3.6149	27467000	10	4	O15121	O15121	Sphingolipid delta(4)-desaturase DES1	DEGS1	261
NaN	NaN	18.6288					2	2	2	10.7	10.7	10.7	37.92	0	10.023	6080400	15	2	O15126	O15126	Secretory carrier-associated membrane protein 1	SCAMP1	262
23.2208	24.4533	24.8141					2	2	2	9.7	9.7	9.7	36.648	0	323.31	497960000	8	11	O15127	O15127	Secretory carrier-associated membrane protein 2	SCAMP2	263
24.3111	24.8286	24.9792				Bacterial invasion of epithelial cells;Fc gamma R-mediated phagocytosis;Pathogenic Escherichia coli infection;Regulation of actin cytoskeleton;Shigellosis	13	13	12	43.8	43.8	37.6	40.949	0	96.526	1506300000	18	37	O15143	O15143	Actin-related protein 2/3 complex subunit 1B	ARPC1B	264
22.8509	24.542	24.3504				Bacterial invasion of epithelial cells;Fc gamma R-mediated phagocytosis;Pathogenic Escherichia coli infection;Regulation of actin cytoskeleton;Shigellosis	14	14	14	47.7	47.7	47.7	34.333	0	42.624	1067600000	20	38	O15144	O15144	Actin-related protein 2/3 complex subunit 2	ARPC2	265
25.1911	25.2295	25.1338				Bacterial invasion of epithelial cells;Fc gamma R-mediated phagocytosis;Pathogenic Escherichia coli infection;Regulation of actin cytoskeleton;Shigellosis	7	7	7	37.1	37.1	37.1	20.546	0	52.491	1144600000	10	20	O15145	O15145	Actin-related protein 2/3 complex subunit 3	ARPC3	266
NaN	22.9821	21.0001				SNARE interactions in vesicular transport	2	2	2	24.6	24.6	24.6	13.289	0	13.841	31147000	3	4	O15155	O15155	BET1 homolog	BET1	267
20.6287	21.6968	21.789				Cytosolic DNA-sensing pathway;Purine metabolism;Pyrimidine metabolism;RNA polymerase	6	6	6	22.3	22.3	22.3	39.249	0	25.708	146950000	17	15	O15160	O15160	DNA-directed RNA polymerases I and III subunit RPAC1	POLR1C	268
NaN	19.9087	19.6902					1	1	1	4.1	4.1	4.1	35.049	0.00052002	2.9764	16472000	9	2	O15162	O15162	Phospholipid scramblase 1	PLSCR1	269
NaN	18.8888	19.9822					7	7	6	9.4	9.4	8.7	116.83	0	26.161	88226000	58	15	O15164	O15164	Transcription intermediary factor 1-alpha	TRIM24	270
23.5496	25.0544	25.2153					9	9	8	39.5	39.5	35.4	23.818	0	63.648	774700000	9	24	O15173	O15173	Membrane-associated progesterone receptor component 2	PGRMC2	271
NaN	20.2405	20.1275				Glycerophospholipid metabolism;Peroxisome	7	7	7	13.8	13.8	13.8	77.187	0	14.984	92988000	39	12	O15228	O15228	Dihydroxyacetone phosphate acyltransferase	GNPAT	272
14.3066	NaN	14.9217				Amoebiasis;ECM-receptor interaction;Focal adhesion;Pathways in cancer;Small cell lung cancer;Toxoplasmosis	3	3	3	1.4	1.4	1.4	399.73	0	4.5496	9234200	180	4	O15230	O15230	Laminin subunit alpha-5	LAMA5	273
18.4578	20.2267	20.1823				alpha-Linolenic acid metabolism;Biosynthesis of unsaturated fatty acids;Fatty acid metabolism;Peroxisome;PPAR signaling pathway	8	8	8	17.7	17.7	17.7	77.628	0	18.332	116630000	42	11	O15254	O15254	Peroxisomal acyl-coenzyme A oxidase 3	ACOX3	274
23.1835	23.6815	24.0005					5	5	5	28.6	28.6	28.6	22.958	0	50.073	318100000	8	19	O15258	O15258	Protein RER1	RER1	275
23.083	24.4381	25.178					4	4	4	14.9	14.9	14.9	30.394	0	20.209	765330000	11	14	O15260	O15260	Surfeit locus protein 4	SURF4	276
20.7218	22.2396	22.0803				Amyotrophic lateral sclerosis (ALS);Chagas disease (American trypanosomiasis);Epithelial cell signaling in Helicobacter pylori infection;Fc epsilon RI signaling pathway;GnRH signaling pathway;Hepatitis C;ko05152;Leishmaniasis;Leukocyte transendothelial migration;MAPK signaling pathway;MAPK signaling pathway - yeast;Neurotrophin signaling pathway;NOD-like receptor signaling pathway;Osteoclast diff…	12	12	11	37	37	32.6	42.089	0	49.076	233430000	21	26	O15264	O15264	Mitogen-activated protein kinase 13	MAPK13	277
NaN	22.4859	22.8144				Sphingolipid metabolism	8	8	8	23.5	23.5	23.5	52.743	0	97.591	278250000	21	18	O15269	O15269	Serine palmitoyltransferase 1	SPTLC1	278
19.2029	20.578	19.4033				Other types of O-glycan biosynthesis	10	10	10	13.7	13.7	13.7	116.92	0	36.408	143110000	50	22	O15294	O15294	UDP-N-acetylglucosamine--peptide N-acetylglucosaminyltransferase 110 kDa subunit	OGT	279
20.6816	21.9835	22.3384				Amino sugar and nucleotide sugar metabolism;Fructose and mannose metabolism	7	7	7	32.9	32.9	32.9	28.082	0	17.957	178100000	16	20	O15305	O15305	Phosphomannomutase 2	PMM2	280
19.1564	19.6388	19.7031					5	5	5	12	12	12	68.86	0	24.049	51846000	23	10	O15321	O15321	Transmembrane 9 superfamily member 1	TM9SF1	281
23.9126	24.4645	24.5316					5	5	5	20.5	20.5	20.5	22.98	0	29.165	379150000	6	22	O15347	O15347	High mobility group protein B3	HMGB3	282
21.4192	23.4699	24.1781					10	10	10	27.1	27.1	27.1	59.271	0	71.951	835070000	25	38	O15355	O15355	Protein phosphatase 1G	PPM1G	283
22.9986	24.693	24.8125				RNA transport	14	14	14	42.7	42.7	42.7	63.972	0	175.39	1624200000	25	52	O15371	O15371	Eukaryotic translation initiation factor 3 subunit D	EIF3D	284
23.661	24.5909	23.7976				Measles;RNA transport	14	14	14	43.5	43.5	43.5	39.93	0	73.984	1062300000	20	53	O15372	O15372	Eukaryotic translation initiation factor 3 subunit H	EIF3H	285
20.1529	21.9677	21.9303				Pantothenate and CoA biosynthesis;Valine, leucine and isoleucine biosynthesis;Valine, leucine and isoleucine degradation	11	11	11	32.4	32.4	32.4	44.287	0	50.222	176010000	19	21	O15382	O15382	Branched-chain-amino-acid aminotransferase, mitochondrial	BCAT2	286
NaN	NaN	20.2381					1	1	1	5.4	5.4	5.4	41.347	0.00507	1.9999	16077000	13	1	O15391;P25490	O15391;P25490	Transcription factor YY2;Transcriptional repressor protein YY1	YY2;YY1	287
16.0435	18.446	19.2692					9	8	8	10.8	9.8	9.8	119.94	0	15.744	51767000	49	13	O15397	O15397	Importin-8	IPO8	288
23.0096	23.8945	24.2431				Phagosome;SNARE interactions in vesicular transport	7	7	7	39.5	39.5	39.5	29.815	0	106.89	482850000	11	22	O15400	O15400	Syntaxin-7	STX7	289
19.1744	21.3079	21.9906					5	5	5	13.8	13.8	13.8	49.469	0	13.268	132390000	18	11	O15427	O15427	Monocarboxylate transporter 4	SLC16A3	290
NaN	20.6461	23.5644				Mineral absorption	2	2	2	15.8	15.8	15.8	21.09	0	7.7846	28091000	2	4	O15431	O15431	High affinity copper uptake protein 1	SLC31A1	291
17.816	19.5322	20.3457					3	3	3	9.8	9.8	9.8	54.985	0	12.582	46429000	20	9	O15446	O15446	DNA-directed RNA polymerase I subunit RPA34	CD3EAP	292
NaN	20.4921	20.5745				Arginine and proline metabolism	5	5	5	12.5	12.5	12.5	60.901	0	32.48	91091000	30	11	O15460	O15460	Prolyl 4-hydroxylase subunit alpha-2	P4HA2	293
24.3077	24.705	24.407				SNARE interactions in vesicular transport	10	10	10	56.6	56.6	56.6	22.417	0	61.446	985050000	14	34	O15498	O15498	Synaptobrevin homolog YKT6	YKT6	294
21.8166	22.9729	22.6615				Bacterial invasion of epithelial cells;Fc gamma R-mediated phagocytosis;Pathogenic Escherichia coli infection;Regulation of actin cytoskeleton;Shigellosis	2	2	2	20.5	20.5	20.5	16.32	0	14.228	185600000	10	11	O15511	O15511	Actin-related protein 2/3 complex subunit 5	ARPC5	295
NaN	NaN	NaN				Aldosterone-regulated sodium reabsorption;Endometrial cancer;Focal adhesion;Insulin signaling pathway;mTOR signaling pathway;Non-small cell lung cancer;PPAR signaling pathway;Prostate cancer	1	1	1	3.5	3.5	3.5	44.765	0.0086147	1.6631	0	20	1	Q6A1A2;O15530	Q6A1A2;O15530	Putative 3-phosphoinositide-dependent protein kinase 2;3-phosphoinositide-dependent protein kinase 1	PDPK2P;PDPK1	296
20.3037	18.3051	19.1335				NOD-like receptor signaling pathway	1	1	1	1.2	1.2	1.2	86.443	0.0053063	1.9911	94310000	43	4	O15553	O15553	Pyrin	MEFV	297
25.0185	25.329	25.288				Spliceosome	33	33	32	44.2	44.2	43	90.932	0	226.74	4567000000	39	155	O43143	O43143	Pre-mRNA-splicing factor ATP-dependent RNA helicase DHX15	DHX15	298
18.0977	20.6354	20.6204				mRNA surveillance pathway	7	7	7	19.1	19.1	19.1	54.843	0	45.458	88032000	25	15	O43148	O43148	mRNA cap guanine-N7 methyltransferase	RNMT	299
NaN	16.4708	21.9868					6	6	6	8.3	8.3	8.3	122.07	0	16.997	212350000	50	7	O43156	O43156	TELO2-interacting protein 1 homolog	TTI1	300
19.6816	NaN	NaN					1	1	1	3.1	3.1	3.1	50.714	0.00051921	2.9496	21023000	25	0	O43159	O43159	Ribosomal RNA-processing protein 8	RRP8	301
24.3161	25.151	25.519					5	5	5	59.3	59.3	59.3	16.694	0	119.45	637350000	6	19	O43169	O43169	Cytochrome b5 type B	CYB5B	302
21.4338	22.265	22.1789				Spliceosome	12	12	12	28.5	28.5	28.5	58.449	0	52.868	378630000	30	36	O43172	O43172	U4/U6 small nuclear ribonucleoprotein Prp4	PRPF4	303
24.6003	25.2708	25.6335				Glycine, serine and threonine metabolism;Methane metabolism	20	20	20	40.2	40.2	40.2	56.65	0	323.31	2831300000	24	88	O43175	O43175	D-3-phosphoglycerate dehydrogenase	PHGDH	304
22.3972	22.4425	NaN				Alzheimer's disease;Huntington's disease;Oxidative phosphorylation;Parkinson's disease	1	1	1	8.6	8.6	8.6	20.108	0.0029419	2.1801	101010000	9	4	O43181	O43181	NADH dehydrogenase [ubiquinone] iron-sulfur protein 4, mitochondrial	NDUFS4	305
21.1982	22.3079	22.679				Phagosome;Vasopressin-regulated water reabsorption	10	9	9	29.1	26.4	26.4	54.099	0	37.779	372150000	26	21	O43237	O43237	Cytoplasmic dynein 1 light intermediate chain 2	DYNC1LI2	306
23.5905	24.193	24.5512				Proteasome	26	26	26	52.8	52.8	52.8	60.977	0	259.11	1917400000	34	86	O43242	O43242	26S proteasome non-ATPase regulatory subunit 3	PSMD3	307
17.3751	17.6738	19.0136					1	1	1	3.8	3.8	3.8	41.373	0.00052466	3.0897	9991600	11	4	O43251;Q9NWB1	O43251;Q9NWB1	RNA binding protein fox-1 homolog 2;RNA binding protein fox-1 homolog 1	RBFOX2;RBFOX1	308
16.8178	19.6006	19.9042				Purine metabolism;Selenocompound metabolism;Sulfur metabolism	5	5	5	8.7	8.7	8.7	70.832	0	9.7893	62427000	33	10	O43252	O43252	Bifunctional 3-phosphoadenosine 5-phosphosulfate synthase 1;Sulfate adenylyltransferase;Adenylyl-sulfate kinase	PAPSS1	309
18.944	20.8054	21.4134					8	8	8	12.8	12.8	12.8	88.828	0	89.688	210330000	41	19	O43264	O43264	Centromere/kinetochore protein zw10 homolog	ZW10	310
19.8913	21.752	20.7855					14	14	14	31.8	31.8	31.8	58.397	0	30.407	145170000	23	35	O43278	O43278	Kunitz-type protease inhibitor 1	SPINT1	311
21.1124	22.1329	22.1256				Spliceosome	19	19	19	30.2	30.2	30.2	90.254	0	70.368	434790000	38	40	O43290	O43290	U4/U6.U5 tri-snRNP-associated protein 1	SART1	312
17.2384	19.9347	20.1431				Glycosylphosphatidylinositol(GPI)-anchor biosynthesis	6	6	6	9	9	9	67.622	0	9.9263	43980000	19	11	O43292	O43292	Glycosylphosphatidylinositol anchor attachment 1 protein	GPAA1	313
NaN	17.3759	19.4775				Bladder cancer;Pathways in cancer	3	3	3	8.6	8.6	8.6	52.535	0	4.8726	18002000	20	3	O43293	O43293	Death-associated protein kinase 3	DAPK3	314
NaN	15.8819	15.1624					2	2	2	2.9	2.9	2.9	88.604	0.0075029	1.7142	4561600	47	2	O43299	O43299	AP-5 complex subunit zeta-1	AP5Z1	315
NaN	18.1958	15.6108					2	2	2	3.2	3.2	3.2	140.41	0	7.3616	22068000	63	3	O43314	O43314	Inositol hexakisphosphate and diphosphoinositol-pentakisphosphate kinase 2	PPIP5K2	316
24.1576	24.9793	25.2732					11	11	11	70.7	70.7	70.7	19.81	0	127.36	1108100000	12	38	O43324	O43324	Eukaryotic translation elongation factor 1 epsilon-1	EEF1E1	317
19.9956	19.9996	20.9382				mRNA surveillance pathway	6	6	5	21	21	18.8	39.124	0	10.467	53338000	13	5	O43347	O43347	RNA-binding protein Musashi homolog 1	MSI1	318
23.703	25.2568	25.6323					27	27	21	43.8	43.8	34.9	70.942	0	153.17	3595800000	34	89	O43390	O43390	Heterogeneous nuclear ribonucleoprotein R	HNRNPR	319
19.6209	21.8079	21.9636				Spliceosome	11	11	11	17.1	17.1	17.1	77.528	0	40.432	282720000	33	23	O43395	O43395	U4/U6 small nuclear ribonucleoprotein Prp3	PRPF3	320
21.5207	23.4507	24.2052					9	9	9	50.2	50.2	50.2	32.251	0	98.54	507220000	15	33	O43396	O43396	Thioredoxin-like protein 1	TXNL1	321
23.4052	25.0231	25.5169					11	11	11	61.7	61.7	61.7	22.237	0	323.31	1118600000	12	49	O43399	O43399	Tumor protein D54	TPD52L2	322
21.377	18.7672	19.4999					4	4	4	22.9	22.9	22.9	23.773	0	5.4336	43020000	11	7	O43402	O43402	ER membrane protein complex subunit 8	EMC8	323
NaN	20.0278	NaN					1	1	1	4.4	4.4	4.4	41.878	0	4.6325	21380000	20	0	O43427	O43427	Acidic fibroblast growth factor intracellular-binding protein	FIBP	324
NaN	NaN	15.3491				RNA transport;Viral myocarditis	7	2	2	5	1.9	1.9	176.65	0.0014955	2.3935	3506200	84	2	O43432	O43432	Eukaryotic translation initiation factor 4 gamma 3	EIF4G3	325
19.7154	18.2607	19.6373				Spliceosome	2	2	2	10.7	10.7	10.7	19.208	0.0005156	2.804	21895000	11	5	O43447	O43447	Peptidyl-prolyl cis-trans isomerase H	PPIH	326
16.8946	NaN	NaN				Parkinson's disease	1	1	1	2.6	2.6	2.6	48.84	0.0066683	1.8506	2802300	23	3	O43464	O43464	Serine protease HTRA2, mitochondrial	HTRA2	327
22.966	23.9147	24.2053					8	8	8	32.6	32.6	32.6	39.589	0	155.45	650250000	15	21	O43488;Q8NHP1	O43488	Aflatoxin B1 aldehyde reductase member 2	AKR7A2	328
20.3837	20.3912	21.0427					10	10	10	16.9	16.9	16.9	97.201	0	47.891	196140000	40	22	O43490	O43490	Prominin-1	PROM1	329
20.9462	22.3738	23.0333				Tight junction	22	22	22	26.9	26.9	26.9	112.59	0	123.26	882160000	55	54	O43491;Q9Y2J2;Q9H4G0	O43491	Band 4.1-like protein 2	EPB41L2	330
NaN	NaN	19.6009					4	4	4	8.9	8.9	8.9	45.879	0	5.3861	18288000	23	4	O43493	O43493	Trans-Golgi network integral membrane protein 2	TGOLN2	331
NaN	20.569	20.8789					2	2	2	36.3	36.3	36.3	9.6138	0.00026802	3.4031	17419000	5	2	O43504	O43504	Ragulator complex protein LAMTOR5	LAMTOR5	332
NaN	21.5627	20.9218				Glycosaminoglycan biosynthesis - keratan sulfate;Glycosphingolipid biosynthesis - lacto and neolacto series	5	5	5	16.9	16.9	16.9	47.119	0	36.78	96595000	19	10	O43505	O43505	Beta-1,4-glucuronyltransferase 1	B4GAT1	333
20.322	22.4904	22.7951					7	7	7	49.5	49.5	49.5	22.092	0	82.285	130330000	9	12	O43583	O43583	Density-regulated protein	DENR	334
20.6737	21.8208	21.7455				RNA transport	17	17	17	21.4	21.4	21.4	109.96	0	60.846	400180000	45	41	O43592	O43592	Exportin-T	XPOT	335
21.6649	27.0884	24.2668					6	6	6	43.7	43.7	43.7	19.108	0	27.334	1329700000	8	25	O43598	O43598	2-deoxynucleoside 5-phosphate N-hydrolase 1	DNPH1	336
22.3097	23.7348	23.972					16	16	16	38.5	38.5	38.5	51.355	0	122.06	1032800000	29	42	O43615	O43615	Mitochondrial import inner membrane translocase subunit TIM44	TIMM44	337
20.0481	20.9114	22.228					3	3	3	14.4	14.4	14.4	20.274	0	4.5157	71719000	9	7	O43617	O43617	Trafficking protein particle complex subunit 3	TRAPPC3	338
19.0591	21.5182	21.9575				Endocytosis	6	6	6	24.3	24.3	24.3	25.104	0	28.006	68599000	9	11	O43633	O43633	Charged multivesicular body protein 2a	CHMP2A	339
20.7512	20.6693	21.6527					2	2	2	9	9	9	27.563	0	5.8535	80753000	12	9	O43657	O43657	Tetraspanin-6	TSPAN6	340
20.5373	22.4234	21.2931				Spliceosome	9	9	9	27.2	27.2	27.2	57.193	0	24.254	291490000	30	16	O43660	O43660	Pleiotropic regulator 1	PLRG1	341
18.0275	19.2847	19.371					5	5	5	8.7	8.7	8.7	71.606	0	8.2786	50684000	32	11	O43663	O43663	Protein regulator of cytokinesis 1	PRC1	342
23.1353	23.6173	23.5302					6	6	6	14.4	14.4	14.4	50.75	0	51.427	478750000	14	20	O43670	O43670	BUB3-interacting and GLEBS motif-containing protein ZNF207	ZNF207	343
21.7775	22.1866	22.8821				Alzheimer's disease;Huntington's disease;Oxidative phosphorylation;Parkinson's disease	3	3	3	16.9	16.9	16.9	21.75	0	7.4346	128790000	8	10	O43674	O43674	NADH dehydrogenase [ubiquinone] 1 beta subcomplex subunit 5, mitochondrial	NDUFB5	344
20.7422	21.5119	21.948				Alzheimer's disease;Huntington's disease;Oxidative phosphorylation;Parkinson's disease	2	2	2	18.4	18.4	18.4	11.402	0.0010173	2.6504	52740000	6	4	O43676	O43676	NADH dehydrogenase [ubiquinone] 1 beta subcomplex subunit 3	NDUFB3	345
23.5025	24.1029	24.6946					7	7	7	27	27	27	38.792	0	39.926	855820000	15	22	O43681	O43681	ATPase ASNA1	ASNA1	346
24.5082	24.7352	25.2293				Cell cycle;Cell cycle - yeast	11	11	11	43.3	43.3	43.3	37.154	0	66.096	1366900000	15	35	O43684	O43684	Mitotic checkpoint protein BUB3	BUB3	347
26.5214	27.079	26.5799				Adherens junction;Amoebiasis;Arrhythmogenic right ventricular cardiomyopathy (ARVC);Focal adhesion;Leukocyte transendothelial migration;Regulation of actin cytoskeleton;Systemic lupus erythematosus;Tight junction	60	60	41	67.5	67.5	48	104.85	0	323.31	18612000000	55	307	O43707	O43707	Alpha-actinin-4	ACTN4	348
18.2459	NaN	19.0087				Drug metabolism - cytochrome P450;Glutathione metabolism;Metabolism of xenobiotics by cytochrome P450;Styrene degradation;Tyrosine metabolism	1	1	1	6.5	6.5	6.5	24.212	0.00052438	3.0849	7544600	9	3	O43708	O43708	Maleylacetoacetate isomerase	GSTZ1	349
15.4384	18.7339	18.1156					4	4	4	6.5	6.5	6.5	85.852	0	5.957	38985000	51	10	O43719	O43719	HIV Tat-specific factor 1	HTATSF1	350
20.4741	22.2634	23.0554				Lysosome	22	22	22	30.4	30.4	30.4	91.35	0	83.346	532270000	35	39	O43747	O43747	AP-1 complex subunit gamma-1	AP1G1	351
NaN	NaN	17.9122				SNARE interactions in vesicular transport	1	1	1	4.3	4.3	4.3	29.176	0.0005164	2.826	2959900	12	1	O43752	O43752	Syntaxin-6	STX6	352
21.4909	22.0143	22.9489					4	4	4	16.1	16.1	16.1	24.81	0	9.5463	106960000	7	7	O43760	O43760	Synaptogyrin-2	SYNGR2	353
24.0953	24.7828	25.2766					10	10	10	35.5	35.5	35.5	34.063	0	139.56	1049200000	12	37	O43765	O43765	Small glutamine-rich tetratricopeptide repeat-containing protein alpha	SGTA	354
20.2776	20.4367	22.3493					3	2	2	30.6	21.5	21.5	13.389	0	8.7021	72304000	9	8	O43768	O43768	Alpha-endosulfine	ENSA	355
18.7581	20.9765	20.0459					6	6	6	19.6	19.6	19.6	32.943	0	9.9029	61014000	17	13	O43772	O43772	Mitochondrial carnitine/acylcarnitine carrier protein	SLC25A20	356
24.5518	25.6572	25.658				Aminoacyl-tRNA biosynthesis	21	21	21	46.4	46.4	46.4	62.942	0	228.88	2870000000	22	82	O43776	O43776	Asparagine--tRNA ligase, cytoplasmic	NARS	357
21.4774	22.5424	22.5209					28	28	25	31.5	31.5	28.2	131.98	0	186.67	932870000	62	72	O43795	O43795	Unconventional myosin-Ib	MYO1B	358
22.7686	23.2881	23.69				mRNA surveillance pathway	7	7	7	39.2	39.2	39.2	26.227	0	35.316	432900000	14	25	O43809	O43809	Cleavage and polyadenylation specificity factor subunit 5	NUDT21	359
22.0182	22.5118	22.1338					6	6	6	20.1	20.1	20.1	45.283	0	23.091	252110000	17	11	O43813	O43813	LanC-like protein 1	LANCL1	360
17.5677	18.6677	NaN					2	2	2	5.9	5.9	5.9	51.84	0.00076609	2.6846	14046000	23	3	O43818	O43818	U3 small nucleolar RNA-interacting protein 2	RRP9	361
NaN	19.6222	22.2767					2	2	2	7.1	7.1	7.1	29.81	0	4.2552	82431000	14	3	O43819	O43819	Protein SCO2 homolog, mitochondrial	SCO2	362
18.0721	20.8797	21.2769					5	5	5	11.1	11.1	11.1	76.107	0	12.822	128140000	27	10	O43823	O43823	A-kinase anchor protein 8	AKAP8	363
17.7932	18.5148	18.4818				Carbohydrate digestion and absorption	1	1	1	3	3	3	46.36	0.00052192	3.0056	11613000	12	4	O43826	O43826	Glucose-6-phosphate translocase	SLC37A4	364
19.5871	22.9149	22.9197				Citrate cycle (TCA cycle)	9	9	9	33.2	33.2	33.2	42.183	0	31.728	349230000	21	19	O43837	O43837	Isocitrate dehydrogenase [NAD] subunit beta, mitochondrial	IDH3B	365
19.4286	20.993	21.2804					16	16	16	17.1	17.1	17.1	131.7	0	41.178	266980000	50	30	O43847	O43847	Nardilysin	NRD1	366
22.3842	24.6303	25.0121					14	14	14	49.8	49.8	49.8	37.106	0	122.1	1044500000	16	34	O43852	O43852	Calumenin	CALU	367
18.384	19.7732	19.8555				Cysteine and methionine metabolism	5	5	5	12.6	12.6	12.6	58.951	0	16.735	56855000	26	9	O43865;Q96HN2	O43865;Q96HN2	Putative adenosylhomocysteinase 2;Putative adenosylhomocysteinase 3	AHCYL1;AHCYL2	368
16.1505	20.2721	16.4136					7	6	6	7	6.2	6.2	122.95	0	9.5869	86999000	61	10	O43896;Q96L93;Q12756;O60333	O43896	Kinesin-like protein KIF1C	KIF1C	369
NaN	19.9019	18.2355					2	2	2	12.5	12.5	12.5	34.945	0	8.4874	23189000	18	3	O43903	O43903	Growth arrest-specific protein 2	GAS2	370
18.4931	19.169	17.4761				Cell cycle;Cell cycle - yeast;Meiosis - yeast	3	3	3	9.9	9.9	9.9	50.282	0	6.7181	28519000	25	7	O43913	O43913	Origin recognition complex subunit 5	ORC5	371
NaN	20.99	NaN				Alzheimer's disease;Huntington's disease;Oxidative phosphorylation;Parkinson's disease	2	2	2	22.6	22.6	22.6	12.517	0.00027012	3.5137	12496000	6	3	O43920	O43920	NADH dehydrogenase [ubiquinone] iron-sulfur protein 5	NDUFS5	372
20.9061	21.0577	21.378				Cell cycle;Cell cycle - yeast	10	10	10	21.4	21.4	21.4	71.689	0	27.915	178700000	26	22	O60216;Q9H4I0	O60216	Double-strand-break repair protein rad21 homolog	RAD21	374
NaN	20.1924	20.3799					2	2	2	22.7	22.7	22.7	10.998	0	6.9908	12814000	5	4	O60220	O60220	Mitochondrial import inner membrane translocase subunit Tim8 A	TIMM8A	375
17.4282	18.9158	20.2228				Spliceosome	8	7	7	10.2	9.3	9.3	119.26	0	13.437	94732000	50	12	O60231	O60231	Putative pre-mRNA-splicing factor ATP-dependent RNA helicase DHX16	DHX16	376
19.4638	21.892	22.5292					7	7	7	62.8	62.8	62.8	21.474	0	23.433	128020000	12	13	O60232	O60232	Sjoegren syndrome/scleroderma autoantigen 1	SSSCA1	377
NaN	15.3077	NaN					1	1	1	1	1	1	160.6	0.00076746	2.7158	2798500	69	1	O60244	O60244	Mediator of RNA polymerase II transcription subunit 14	MED14	378
21.2684	22.2918	22.326					13	13	12	51.2	51.2	47.4	40.925	0	33.751	297120000	23	26	O60256	O60256	Phosphoribosyl pyrophosphate synthase-associated protein 2	PRPSAP2	379
20.8111	20.6247	20.9398					18	18	14	19.3	19.3	16.2	121.9	0	51.484	300740000	55	40	O60264	O60264	SWI/SNF-related matrix-associated actin-dependent regulator of chromatin subfamily A member 5	SMARCA5	380
18.3794	19.8247	20.431					15	15	15	16.6	16.6	16.6	146.2	0	32.071	179780000	67	24	O60271;Q9UPT6	O60271	C-Jun-amino-terminal kinase-interacting protein 4	SPAG9	381
16.1326	NaN	18.2331				Ubiquitin mediated proteolysis	2	2	2	5.1	5.1	5.1	60.752	0	3.598	10259000	27	3	O60291	O60291	E3 ubiquitin-protein ligase MGRN1	MGRN1	382
17.0721	19.3536	19.4051				Spliceosome	13	13	12	11.4	11.4	10.9	171.29	0	34.738	102130000	68	28	O60306	O60306	Intron-binding protein aquarius	AQR	383
21.1702	21.9306	22.4844					28	28	28	33.8	33.8	33.8	111.63	0	85.721	660160000	54	60	O60313	O60313	Dynamin-like 120 kDa protein, mitochondrial;Dynamin-like 120 kDa protein, form S1	OPA1	384
NaN	16.7848	16.4331					2	2	2	2.2	2.2	2.2	218.4	0	7.5182	15709000	78	4	O60318	O60318	Germinal-center associated nuclear protein	MCM3AP	385
20.0051	20.9637	20.8937					11	11	11	18.8	18.8	18.8	92.902	0	29.406	186690000	37	27	O60341	O60341	Lysine-specific histone demethylase 1A	KDM1A	386
21.0223	20.8357	20.874					8	1	1	52.6	7.3	7.3	15.529	0.0066603	1.8485	59230000	10	3	O60361	O60361	Putative nucleoside diphosphate kinase	NME2P1	387
20.3027	20.6426	21.0079				Biosynthesis of unsaturated fatty acids	7	7	7	18.5	18.5	18.5	51.964	0	17.677	110860000	22	17	O60427	O60427	Fatty acid desaturase 1	FADS1	388
NaN	17.7788	19.5128					15	15	15	11.4	11.4	11.4	204.74	0	65.333	109940000	113	20	O60437	O60437	Periplakin	PPL	389
20.5971	22.0359	22.4168					8	8	8	20.8	20.8	20.8	54.554	0	36.278	275650000	24	19	O60443	O60443	Non-syndromic hearing impairment protein 5	DFNA5	390
23.6166	24.9924	25.2598				Adipocytokine signaling pathway;Fatty acid metabolism;Peroxisome;PPAR signaling pathway	25	23	23	49.1	45	45	79.187	0	263.93	3024500000	35	76	O60488	O60488	Long-chain-fatty-acid--CoA ligase 4	ACSL4	391
20.8042	20.9915	22.2624					6	6	6	34.6	34.6	34.6	18.762	0	7.6048	89468000	10	11	O60493;Q9UMY4	O60493	Sorting nexin-3	SNX3	392
NaN	NaN	16.8225					1	1	1	2.5	2.5	2.5	75.34	0.0014996	2.435	4404200	38	1	O60504	O60504	Vinexin	SORBS3	393
24.9756	25.0722	25.6032					25	19	19	48.3	39.3	39.3	69.602	0	323.31	3815600000	32	89	O60506	O60506	Heterogeneous nuclear ribonucleoprotein Q	SYNCRIP	394
19.0385	17.6659	18.2807					2	2	2	7.6	7.6	7.6	42.188	0	3.5915	20232000	19	4	O60507	O60507	Protein-tyrosine sulfotransferase 1	TPST1	395
NaN	15.7026	17.0764					5	3	3	5.4	3.7	3.7	124.71	0	6.6162	10534000	55	4	O60518	O60518	Ran-binding protein 6	RANBP6	396
NaN	NaN	16.2743					1	1	1	0.9	0.9	0.9	122.95	0.0055288	1.9586	3962800	50	1	O60524	O60524	Nuclear export mediator factor NEMF	NEMF	397
20.0261	22.1385	21.9934				Amino sugar and nucleotide sugar metabolism;Fructose and mannose metabolism	8	8	8	27.4	27.4	27.4	41.949	0	24.148	256360000	26	17	O60547	O60547	GDP-mannose 4,6 dehydratase	GMDS	398
NaN	NaN	17.789					1	1	1	3.6	3.6	3.6	80.684	0.0010142	2.6208	5888500	26	1	O60563	O60563	Cyclin-T1	CCNT1	399
17.7464	19.9019	20.3723				Cell cycle	12	12	12	14.5	14.5	14.5	119.54	0	28.448	145740000	57	20	O60566	O60566	Mitotic checkpoint serine/threonine-protein kinase BUB1 beta	BUB1B	400
20.4329	21.3169	21.2356				Lysine degradation;Other types of O-glycan biosynthesis	16	16	16	27.1	27.1	27.1	84.784	0	55.77	279370000	43	41	O60568	O60568	Procollagen-lysine,2-oxoglutarate 5-dioxygenase 3	PLOD3	401
18.8596	20.4196	20.9935				Focal adhesion;Regulation of actin cytoskeleton;Shigellosis	15	15	15	13.4	13.4	13.4	141.35	0	40.061	237960000	60	34	O60610	O60610	Protein diaphanous homolog 1	DIAPH1	402
NaN	20.8087	NaN					1	1	1	9.7	9.7	9.7	18.092	0	6.0557	16530000	9	1	O60613	O60613	15 kDa selenoprotein	2022-09-15	403
16.5659	1900-01-19 13:40:22	19.3642				Tight junction	8	8	8	12.8	12.8	12.8	85.566	0	17.745	54250000	35	15	O60645	O60645	Exocyst complex component 3	EXOC3	404
25.3637	26.5533	26.8132					24	24	24	73.3	73.3	73.3	47.074	0	323.31	6748900000	26	112	O60664	O60664	Perilipin-3	PLIN3	405
17.7571	20.24	19.0604				Cell cycle - yeast;Meiosis - yeast	1	1	1	3.2	3.2	3.2	31.827	0.0086227	1.6666	32106000	16	3	O60671	O60671	Cell cycle checkpoint protein RAD1	RAD1	406
19.0191	20.7219	21.0217					5	5	5	10.7	10.7	10.7	59.902	0	14.793	100970000	23	12	O60678	O60678	Protein arginine N-methyltransferase 3	PRMT3	407
17.1746	20.027	19.8217					9	3	1	20.5	8.2	2.6	60.029	0	19.692	49288000	23	6	O60684	O60684	Importin subunit alpha-7	KPNA6	408
25.7275	26.2315	26.7482				Amino sugar and nucleotide sugar metabolism;Ascorbate and aldarate metabolism;Pentose and glucuronate interconversions;Starch and sucrose metabolism	26	26	26	64.2	64.2	64.2	55.023	0	323.31	6918000000	28	103	O60701	O60701	UDP-glucose 6-dehydrogenase	UGDH	409
23.7221	24.7047	24.6715				Adherens junction;Leukocyte transendothelial migration	32	32	32	43.1	43.1	43.1	108.17	0	323.31	3259300000	48	88	O60716	O60716	Catenin delta-1	CTNND1	410
NaN	NaN	NaN					1	1	1	6.3	6.3	6.3	31.938	0.0024697	2.2602	0	9	1	O60725	O60725	Protein-S-isoprenylcysteine O-methyltransferase	ICMT	411
19.8474	21.4425	20.8785					12	10	10	27.6	23.5	23.5	58.47	0	57.379	154470000	27	24	O60749	O60749	Sorting nexin-2	SNX2	412
19.6551	21.5054	23.2663				N-Glycan biosynthesis	7	7	7	28.8	28.8	28.8	29.634	0	28.221	222270000	16	18	O60762	O60762	Dolichol-phosphate mannosyltransferase subunit 1	DPM1	413
21.9792	23.1338	23.2991					23	23	23	32.8	32.8	32.8	107.89	0	166.97	1017300000	43	61	O60763;REV__Q5VZ89	O60763	General vesicular transport factor p115	USO1	414
NaN	21.5781	20.7049					1	1	1	11.7	11.7	11.7	15.139	0	8.6202	29041000	6	3	O60783	O60783	28S ribosomal protein S14, mitochondrial	MRPS14	415
20.9185	22.8967	22.536					10	10	10	27	27	27	53.818	0	56.803	285710000	18	27	O60784	O60784	Target of Myb protein 1	TOM1	416
28.7819	29.5685	29.1278				Systemic lupus erythematosus	7	7	2	46.8	46.8	7.9	13.989	0	194.3	12910000000	7	54	Q99879;Q99877;Q93079;Q5QNW6;P62807;P58876;P57053;O60814;Q99880;Q96A08;A0A2R8Y619	Q99879;Q99877;Q93079;Q5QNW6;P62807;P58876;P57053;O60814;Q99880	Histone H2B type 1-M;Histone H2B type 1-N;Histone H2B type 1-H;Histone H2B type 2-F;Histone H2B type 1-C/E/F/G/I;Histone H2B type 1-D;Histone H2B type F-S;Histone H2B type 1-K;Histone H2B type 1-L	HIST1H2BM;HIST1H2BN;HIST1H2BH;HIST2H2BF;HIST1H2BC;HIST1H2BD;H2BFS;HIST1H2BK;HIST1H2BL	417
15.8476	16.5077	20.2122				Fructose and mannose metabolism	5	5	3	10.3	10.3	6.3	58.476	0	5.662	47841000	35	6	O60825;P16118;Q16877	O60825	6-phosphofructo-2-kinase/fructose-2,6-bisphosphatase 2;6-phosphofructo-2-kinase;Fructose-2,6-bisphosphatase	PFKFB2	418
NaN	20.4831	18.5855					2	2	2	12.8	12.8	12.8	18.273	0.00076864	2.7302	16731000	9	7	O60830	O60830	Mitochondrial import inner membrane translocase subunit Tim17-B	TIMM17B	419
22.7766	23.2881	23.1504				Ribosome biogenesis in eukaryotes	17	17	17	41.6	41.6	41.6	57.673	0	119.54	828890000	31	46	O60832	O60832	H/ACA ribonucleoprotein complex subunit 4	DKC1	420
23.028	23.4129	23.9968				RNA transport	31	31	31	28.9	28.9	28.9	138.83	0	312.05	1823100000	50	82	O60841	O60841	Eukaryotic translation initiation factor 5B	EIF5B	421
22.7133	22.7582	23.1273					5	5	5	35.1	35.1	35.1	16.368	0	14.505	208200000	9	17	O60869	O60869	Endothelial differentiation-related factor 1	EDF1	422
22.0087	22.3135	23.0879				Protein processing in endoplasmic reticulum	11	11	11	35.2	35.2	35.2	45.745	0	48.132	403650000	22	28	O60884	O60884	DnaJ homolog subfamily A member 2	DNAJA2	423
NaN	17.2459	19.5831					5	3	3	4	2.4	2.4	152.22	0	5.8282	45161000	48	8	O60885;P25440	O60885	Bromodomain-containing protein 4	BRD4	424
23.9415	24.5588	24.8028					2	2	2	15.6	15.6	15.6	19.116	0	28.106	420550000	6	4	O60888	O60888	Protein CutA	CUTA	425
18.5558	20.7699	20.6216					5	5	5	22.5	22.5	22.5	31.691	0	7.2472	49227000	13	8	O60921	O60921	Checkpoint protein HUS1	HUS1	426
NaN	18.2058	17.6742				Homologous recombination	4	4	4	6.6	6.6	6.6	84.958	0	5.7351	21483000	42	6	O60934	O60934	Nibrin	NBN	427
15.4377	19.1637	19.5799				mRNA surveillance pathway	3	3	3	7.7	7.7	7.7	68.556	0	9.4535	42460000	30	5	O60942	O60942	mRNA-capping enzyme;Polynucleotide 5-triphosphatase;mRNA guanylyltransferase	RNGTT	428
17.118	17.6852	17.9987				ABC transporters	2	2	2	3.1	3.1	3.1	82.64	0.000518	2.892	20907000	34	6	O75027	O75027	ATP-binding cassette sub-family B member 7, mitochondrial	ABCB7	429
17.755	NaN	19.588					2	2	2	7.6	7.6	7.6	46.432	0	7.9375	19177000	19	4	O75063	O75063	Glycosaminoglycan xylosylkinase	FAM20B	430
25.535	26.0912	26.0605					29	29	29	63.5	63.5	63.5	66.193	0	323.31	5702700000	30	125	O75083	O75083	WD repeat-containing protein 1	WDR1	431
16.8568	19.4225	20.0483				Axon guidance;Chemokine signaling pathway;Focal adhesion;Leukocyte transendothelial migration;Pathogenic Escherichia coli infection;Regulation of actin cytoskeleton;Shigellosis;TGF-beta signaling pathway;Vascular smooth muscle contraction;Wnt signaling pathway	16	16	16	13.8	13.8	13.8	160.9	0	33.099	152450000	80	24	O75116;Q13464	O75116	Rho-associated protein kinase 2	ROCK2	432
15.2798	16.5607	16.2091					7	3	3	6.9	3.1	3.1	141.06	0	15.107	16128000	76	6	O75122	O75122	CLIP-associating protein 2	CLASP2	433
NaN	16.0841	20.6035					2	2	2	2.3	2.3	2.3	135.62	0	4.0528	106410000	64	3	O75128	O75128	Protein cordon-bleu	COBL	434
22.3692	23.1105	22.2863					13	13	12	24.4	24.4	22.7	60.13	0	36.912	470130000	24	35	O75131;Q96FN4;Q8IYJ1;Q96A23;O95741;Q9HCH3;Q9UBL6	O75131	Copine-3	CPNE3	435
NaN	17.9064	17.5722					1	1	1	4.1	4.1	4.1	56.571	0.00052219	3.0134	10573000	24	2	O75143	O75143	Autophagy-related protein 13	ATG13	436
16.8889	18.3113	19.1353					10	10	8	12.2	12.2	9.9	119.39	0	24.93	64415000	63	14	O75146	O75146	Huntingtin-interacting protein 1-related protein	HIP1R	437
16.676	19.3045	20.294					9	9	8	11.8	11.8	10.4	113.68	0	16.626	101890000	50	21	O75150	O75150	E3 ubiquitin-protein ligase BRE1B	RNF40	438
17.1142	17.8027	NaN					3	3	3	5.9	5.9	5.9	89.13	0.00026546	3.2483	15561000	42	4	O75152	O75152	Zinc finger CCCH domain-containing protein 11A	ZC3H11A	439
19.9472	21.6591	22.3981					29	29	29	31.8	31.8	31.8	146.67	0	111.87	669790000	68	62	O75153;Q9Y5I4	O75153	Clustered mitochondria protein homolog	CLUH	440
NaN	NaN	18.18					1	1	1	1.7	1.7	1.7	79.227	0	4.5457	3563800	12	3	O75157	O75157	TSC22 domain family protein 2	TSC22D2	441
NaN	18.3982	19.148					15	15	15	9.3	9.3	9.3	254.41	0	34.289	103760000	112	21	O75165	O75165	DnaJ homolog subfamily C member 13	DNAJC13	442
19.1361	21.1471	21.0945					8	8	8	10.9	10.9	10.9	104.94	0	29.78	251740000	49	16	O75170	O75170	Serine/threonine-protein phosphatase 6 regulatory subunit 2	PPP6R2	443
18.195	20.3426	19.891				RNA degradation	4	4	4	6.9	6.9	6.9	81.871	0	8.2582	49437000	19	8	O75175	O75175	CCR4-NOT transcription complex subunit 3	CNOT3	444
18.5093	19.5191	20.1308					14	14	6	8	8	3.2	274.25	0	61.047	199990000	88	27	O75179	O75179	Ankyrin repeat domain-containing protein 17	ANKRD17	445
18.1921	NaN	19.9593					2	2	2	8.5	8.5	8.5	35.509	0	4.8904	17145000	13	3	O75208	O75208	Ubiquinone biosynthesis protein COQ9, mitochondrial	COQ9	446
22.1185	22.9175	23.564				Glutathione metabolism	7	7	7	43.1	43.1	43.1	21.007	0	61.63	323400000	13	19	O75223	O75223	Gamma-glutamylcyclotransferase	GGCT	447
20.727	21.3343	26.1054				Alzheimer's disease;Huntington's disease;Oxidative phosphorylation;Parkinson's disease	3	3	3	14.1	14.1	14.1	23.563	0	22.772	765750000	10	7	O75251	O75251	NADH dehydrogenase [ubiquinone] iron-sulfur protein 7, mitochondrial	NDUFS7	448
21.3653	22.8936	23.0896				Alzheimer's disease;Huntington's disease;Oxidative phosphorylation;Parkinson's disease	16	16	16	47.5	47.5	47.5	52.545	0	92.616	485490000	25	45	O75306	O75306	NADH dehydrogenase [ubiquinone] iron-sulfur protein 2, mitochondrial	NDUFS2	449
NaN	20.184	20.2825					5	5	5	12.4	12.4	12.4	50.925	0	15.691	64132000	26	10	O75312	O75312	Zinc finger protein ZPR1	ZPR1	450
21.9618	23.8964	23.4765					8	6	6	25.2	22.4	22.4	33.742	0	32.317	501930000	16	29	O75323	O75323	Protein NipSnap homolog 2	GBAS	451
23.3051	24.1408	24.6588					6	6	6	42.4	42.4	42.4	21.868	0	38.414	608850000	11	22	O75340	O75340	Programmed cell death protein 6	PDCD6	452
21.8851	20.9983	22.7206					4	4	4	34.3	34.3	34.3	12.855	0	6.7735	77276000	6	8	O75347	O75347	Tubulin-specific chaperone A	TBCA	453
22.7018	22.8581	23.2147				Collecting duct acid secretion;Epithelial cell signaling in Helicobacter pylori infection;Oxidative phosphorylation;Phagosome;Rheumatoid arthritis;Vibrio cholerae infection	2	2	2	22	22	22	13.757	0	83.989	169110000	7	6	O75348;O95670	O75348;O95670	V-type proton ATPase subunit G 1;V-type proton ATPase subunit G 2	ATP6V1G1;ATP6V1G2	454
19.9499	22.0035	21.9908				Endocytosis	7	5	5	22.5	18	18	49.301	0	29.729	234620000	25	15	O75351	O75351	Vacuolar protein sorting-associated protein 4B	VPS4B	455
25.5992	26.3022	26.8115					3	3	3	13.8	13.8	13.8	26.638	0	16.393	1005400000	4	10	O75352	O75352	Mannose-P-dolichol utilization defect 1 protein	MPDU1	456
17.4219	18.1849	18.9761				Purine metabolism;Pyrimidine metabolism	3	3	3	10	10	10	47.517	0	12.283	20775000	21	6	O75356	O75356	Ectonucleoside triphosphate diphosphohydrolase 5	ENTPD5	457
22.5956	23.8554	21.7536				Systemic lupus erythematosus	9	9	7	34.7	34.7	27.7	39.617	0	31.914	450920000	18	25	O75367	O75367	Core histone macro-H2A.1	H2AFY	458
23.9063	24.8314	25.1035				Focal adhesion;MAPK signaling pathway	113	103	100	55.8	52.6	50.9	278.16	0	323.31	11591000000	142	367	O75369	O75369	Filamin-B	FLNB	459
15.7809	16.4158	16.5915					1	1	1	0.7	0.7	0.7	270.21	0.0005168	2.8405	31522000	130	0	O75376	O75376	Nuclear receptor corepressor 1	NCOR1	460
NaN	19.9911	20.8221				Peroxisome	2	2	2	6.4	6.4	6.4	41.236	0	4.0855	43440000	15	5	O75381	O75381	Peroxisomal membrane protein PEX14	PEX14	461
25.2142	25.9795	26.3234				Citrate cycle (TCA cycle);Glyoxylate and dicarboxylate metabolism	14	14	14	29.2	29.2	29.2	51.712	0	146.37	3592100000	19	66	O75390	O75390	Citrate synthase, mitochondrial	CS	462
NaN	21.0427	21.8614					2	2	2	38.5	38.5	38.5	7.6191	0.00027034	3.5307	17910000	3	3	O75394	O75394	39S ribosomal protein L33, mitochondrial	MRPL33	463
23.5888	24.4886	24.886				Phagosome;SNARE interactions in vesicular transport	10	10	10	42.8	42.8	42.8	24.593	0	157.32	940280000	14	24	O75396	O75396	Vesicle-trafficking protein SEC22b	SEC22B	464
19.7586	20.953	21.0078				Spliceosome	4	4	4	4.7	4.7	4.7	108.8	0	27.391	165840000	33	5	O75400	O75400	Pre-mRNA-processing factor 40 homolog A	PRPF40A	465
NaN	16.1994	17.0603					4	4	3	6.5	6.5	5.5	87.793	0	12.469	9112500	43	5	O75410	O75410	Transforming acidic coiled-coil-containing protein 1	TACC1	466
NaN	NaN	19.3965				Purine metabolism;Pyrimidine metabolism	1	1	1	7	7	7	21.142	0.00076785	2.7238	8281400	12	0	O75414	O75414	Nucleoside diphosphate kinase 6	NME6	467
NaN	NaN	15.4377					1	1	1	2.3	2.3	2.3	73.449	0.0015	2.4369	1509000	34	2	O75427	O75427	Leucine-rich repeat and calponin homology domain-containing protein 4	LRCH4	468
18.5131	22.4451	22.8773					4	4	4	24.3	24.3	24.3	29.763	0	19.62	151680000	11	10	O75431	O75431	Metaxin-2	MTX2	469
21.8765	23.1032	22.8369					10	10	9	36.1	36.1	36.1	38.169	0	43.985	386700000	19	23	O75436	O75436	Vacuolar protein sorting-associated protein 26A	VPS26A	470
20.621	23.2392	22.9887				Alzheimer's disease;Huntington's disease;Oxidative phosphorylation;Parkinson's disease	2	2	2	32.8	32.8	32.8	6.9611	0	12.314	59511000	3	6	O75438	O75438	NADH dehydrogenase [ubiquinone] 1 beta subcomplex subunit 1	NDUFB1	471
21.8069	22.3398	23.0178					13	12	12	29.7	28.2	28.2	54.366	0	63.754	454230000	26	30	O75439	O75439	Mitochondrial-processing peptidase subunit beta	PMPCB	472
16.3446	16.7755	17.9672					3	3	3	4.4	4.4	4.4	110.3	0	7.9213	23034000	51	3	O75448	O75448	Mediator of RNA polymerase II transcription subunit 24	MED24	473
22.117	23.3593	22.8985					14	13	13	30.6	29.1	29.1	60.103	0	77.319	647570000	28	32	O75475	O75475	PC4 and SFRS1-interacting protein	PSIP1	474
19.3606	22.2846	21.6305					9	6	6	30.7	21.8	21.8	39.171	0	29.35	180570000	20	13	O75477	O75477	Erlin-1	ERLIN1	475
NaN	16.6968	NaN					1	1	1	2.7	2.7	2.7	62.411	0.0012557	2.4869	2974500	28	2	O75487	O75487	Glypican-4;Secreted glypican-4	GPC4	476
22.9993	23.5085	24.5404				Alzheimer's disease;Huntington's disease;Oxidative phosphorylation;Parkinson's disease	10	10	10	46.2	46.2	46.2	30.241	0	108.94	760230000	17	34	O75489	O75489	NADH dehydrogenase [ubiquinone] iron-sulfur protein 3, mitochondrial	NDUFS3	477
NaN	NaN	18.2807				Spliceosome	1	1	1	4.6	4.6	4.6	31.3	0.0066698	1.8514	2865900	9	1	O75494	O75494	Serine/arginine-rich splicing factor 10	SRSF10	478
17.5688	19.4633	19.8907					1	1	1	6.2	6.2	6.2	23.565	0.00026759	3.371	13225000	7	4	O75496	O75496	Geminin	GMNN	479
23.5367	24.359	24.7136				Fatty acid metabolism;Peroxisome	14	14	14	42.6	42.6	42.6	43.585	0	323.31	1162800000	19	39	O75521	O75521	Enoyl-CoA delta isomerase 2, mitochondrial	ECI2	480
NaN	NaN	NaN					1	1	1	2.9	2.9	2.9	50.197	0.0055328	1.9642	0	25	1	O75530	O75530	Polycomb protein EED	EED	481
22.8546	24.143	24.9415					1	1	1	27	27	27	10.058	0	19.141	349990000	6	4	O75531	O75531	Barrier-to-autointegration factor;Barrier-to-autointegration factor, N-terminally processed	BANF1	482
22.9015	23.8854	23.7317				Spliceosome	38	38	38	36.7	36.7	36.7	145.83	0	293.32	2310200000	62	102	O75533	O75533	Splicing factor 3B subunit 1	SF3B1	483
21.1257	22.1689	22.6939					28	28	28	38.5	38.5	38.5	88.884	0	204.71	634250000	46	59	O75534	O75534	Cold shock domain-containing protein E1	CSDE1	484
21.4159	20.3573	21.8617					4	4	4	17.9	17.9	17.9	34.404	0	18.702	111330000	14	11	O75569	O75569	Interferon-inducible double-stranded RNA-dependent protein kinase activator A	PRKRA	485
21.72	22.194	22.2357					4	4	4	35.4	35.4	35.4	19.343	0	87.764	105530000	8	13	O75607	O75607	Nucleoplasmin-3	NPM3	486
21.291	20.5386	21.8308				Glycerophospholipid metabolism	3	3	3	16.5	16.5	16.5	24.669	0	7.38	93830000	12	8	O75608	O75608	Acyl-protein thioesterase 1	LYPLA1	487
20.0053	20.8844	20.8865					5	5	5	16	16	16	48.349	0	20.051	108390000	22	13	O75616	O75616	GTPase Era, mitochondrial	ERAL1	488
22.5247	23.8546	23.5899				Spliceosome	67	67	67	39.4	39.4	39.4	244.5	0	323.31	3991800000	118	183	O75643	O75643	U5 small nuclear ribonucleoprotein 200 kDa helicase	SNRNP200	489
NaN	16.96	NaN				Sulfur relay system	1	1	1	3.3	3.3	3.3	47.744	0.0066572	1.839	3569700	28	1	O75648	O75648	Mitochondrial tRNA-specific 2-thiouridylase 1	TRMU	490
21.8765	22.8444	22.6868					8	8	8	38.6	38.6	38.6	31.444	0	36.477	290120000	16	23	O75663	O75663	TIP41-like protein	TIPRL	491
18.5333	20.8723	21.3741					8	8	8	24.6	24.6	24.6	52.988	0	13.776	75252000	15	16	O75674	O75674	TOM1-like protein 1	TOM1L1	492
20.4494	22.1014	21.9754				MAPK signaling pathway	9	7	7	26.9	22.3	22.3	52.642	0	51.576	221210000	22	19	O75688	O75688	Protein phosphatase 1B	PPM1B	493
15.4199	17.7879	16.9317					8	8	8	4	4	4	318.38	0	15.832	54532000	138	16	O75691	O75691	Small subunit processome component 20 homolog	UTP20	494
21.5403	23.5652	23.4321				RNA transport	28	28	28	28	28	28	155.2	0	226	1526500000	57	89	O75694	O75694	Nuclear pore complex protein Nup155	NUP155	495
NaN	18.4091	19.3636					2	2	2	7.8	7.8	7.8	38.971	0	4.8728	19431000	19	3	O75764	O75764	Transcription elongation factor A protein 3	TCEA3	496
19.7826	21.6415	21.836					7	7	7	24.3	24.3	24.3	42.075	0	50.807	182090000	23	19	O75781	O75781	Paralemmin-1	PALM	497
17.3491	20.0269	20.2166					3	3	3	11.9	11.9	11.9	39.134	0	9.8948	39259000	16	7	O75794	O75794	Cell division cycle protein 123 homolog	CDC123	498
18.4348	21.6128	21.5572				Ribosome biogenesis in eukaryotes;RNA transport	2	2	2	24.3	24.3	24.3	15.651	0	6.3539	33236000	5	4	O75817	O75817	Ribonuclease P protein subunit p20	POP7	499
NaN	19.4823	17.4868				Ribosome biogenesis in eukaryotes;RNA transport	3	3	3	14.3	14.3	14.3	41.833	0	6.6267	17406000	19	2	O75818	O75818	Ribonuclease P protein subunit p40	RPP40	500
23.6139	25.0256	25.0935				RNA transport	13	13	13	48.1	48.1	48.1	35.611	0	206.91	1573100000	19	38	O75821	O75821	Eukaryotic translation initiation factor 3 subunit G	EIF3G	501
23.8495	24.6335	25.1016				RNA transport	11	11	11	36.8	36.8	36.8	29.062	0	123.42	1080000000	14	33	O75822	O75822	Eukaryotic translation initiation factor 3 subunit J	EIF3J	502
18.9248	21.8915	21.3029					5	5	5	35	35	35	24.428	0	25.745	83702000	12	11	O75832	O75832	26S proteasome non-ATPase regulatory subunit 10	PSMD10	503
NaN	17.9679	19.2008					4	4	4	6.5	6.5	6.5	87.116	0	7.0942	31782000	37	6	O75843	O75843	AP-1 complex subunit gamma-like 2	AP1G2	504
22.3393	23.8103	23.8358					9	9	9	23.2	23.2	23.2	54.812	0	42.592	664760000	19	27	O75844	O75844	CAAX prenyl protease 1 homolog	ZMPSTE24	505
25.7016	26.5559	26.7418				Carbon fixation pathways in prokaryotes;Citrate cycle (TCA cycle);Glutathione metabolism;Peroxisome	25	25	24	68.6	68.6	66.4	46.659	0	251.11	6636200000	25	117	O75874	O75874	Isocitrate dehydrogenase [NADP] cytoplasmic	IDH1	506
NaN	NaN	17.4352					2	2	2	4.7	4.7	4.7	61.863	0	4.5094	5139300	29	3	O75879	O75879	Glutamyl-tRNA(Gln) amidotransferase subunit B, mitochondrial	GATB	507
21.5377	22.4284	23.0687					6	6	6	18.9	18.9	18.9	33.814	0	44.482	279790000	16	17	O75880	O75880	Protein SCO1 homolog, mitochondrial	SCO1	508
15.5507	15.9231	17.9243					3	3	3	2.9	2.9	2.9	158.54	0	9.3971	22968000	64	6	O75882	O75882	Attractin	ATRN	509
NaN	18.9911	19.9015				Endocytosis;Jak-STAT signaling pathway	5	3	3	10.7	7	7	58.164	0	4.4162	36011000	24	3	O75886	O75886	Signal transducing adapter molecule 2	STAM2	510
NaN	NaN	18.9746				Fat digestion and absorption;Glycerolipid metabolism;Retinol metabolism	2	2	2	7.2	7.2	7.2	55.278	0	7.538	7727200	15	3	O75907	O75907	Diacylglycerol O-acyltransferase 1	DGAT1	511
20.2679	20.379	20.9352					4	4	4	12.1	12.1	12.1	64.239	0	11.405	92625000	20	10	O75909	O75909	Cyclin-K	CCNK	512
20.0926	20.8291	21.836				Retinol metabolism	3	3	3	13.2	13.2	13.2	33.548	0	8.5136	87421000	13	9	O75911	O75911	Short-chain dehydrogenase/reductase 3	DHRS3	513
19.6958	23.3196	23.9246					4	4	4	24.5	24.5	24.5	21.614	0	26.668	136210000	5	11	O75915	O75915	PRA1 family protein 3	ARL6IP5	514
NaN	17.0556	17.1724				Hepatitis C;Jak-STAT signaling pathway;Pathways in cancer;Small cell lung cancer;Ubiquitin mediated proteolysis	1	1	1	2.4	2.4	2.4	68.24	0	4.0408	8517900	30	3	O75928;O75925	O75928;O75925	E3 SUMO-protein ligase PIAS2;E3 SUMO-protein ligase PIAS1	PIAS2;PIAS1	515
21.5609	21.3906	20.5112				Spliceosome	5	5	5	30.7	30.7	30.7	26.131	0	21.295	95386000	13	13	O75934	O75934	Pre-mRNA-splicing factor SPF27	BCAS2	516
19.1859	21.6825	21.8307					5	5	5	30.1	30.1	30.1	21.119	0	28.566	84611000	11	12	O75935	O75935	Dynactin subunit 3	DCTN3	517
22.5725	23.069	23.6971					7	7	7	37.9	37.9	37.9	29.841	0	32.019	372280000	13	18	O75937	O75937	DnaJ homolog subfamily C member 8	DNAJC8	518
22.4268	23.0204	23.2352				Spliceosome	3	3	3	25.2	25.2	25.2	26.711	0	114.29	216180000	9	11	O75940	O75940	Survival of motor neuron-related-splicing factor 30	SMNDC1	519
22.4404	22.9884	23.6187				Alzheimer's disease;Huntington's disease;Oxidative phosphorylation;Parkinson's disease	6	6	6	28.6	28.6	28.6	18.491	0	13.743	268940000	10	13	O75947	O75947	ATP synthase subunit d, mitochondrial	ATP5H	520
21.1274	22.3688	21.9895				Insulin signaling pathway	13	13	13	40	40	40	47.355	0	61.128	320510000	27	40	O75955	O75955	Flotillin-1	FLOT1	521
24.5422	25.362	24.8493				Oxidative phosphorylation	6	6	6	47.6	47.6	47.6	11.428	0	42.839	586690000	6	19	O75964	O75964	ATP synthase subunit g, mitochondrial	ATP5L	522
20.5513	21.974	22.5158					22	22	22	21	21	21	152.93	0	78.671	827380000	71	56	O75976	O75976	Carboxypeptidase D	CPD	523
21.8841	22.4885	22.7658					8	8	8	29	29	29	37.432	0	33.308	303960000	18	27	O76003	O76003	Glutaredoxin-3	GLRX3	524
22.6596	22.2836	23.0907					11	11	11	32.2	32.2	32.2	54.972	0	44.451	454620000	22	34	O76021	O76021	Ribosomal L1 domain-containing protein 1	RSL1D1	525
16.5895	16.8427	19.6009				Protein processing in endoplasmic reticulum	2	2	2	2.1	2.1	2.1	100.29	0.006654	1.8312	37418000	37	3	O76024	O76024	Wolframin	WFS1	526
NaN	19.3272	20.459					4	4	4	13.3	13.3	13.3	38.363	0	6.6223	48280000	23	6	O76027	O76027	Annexin A9	ANXA9	527
20.4393	21.4794	21.603				Cell cycle - Caulobacter	17	17	17	34.1	34.1	34.1	69.223	0	42.836	293700000	39	37	O76031	O76031	ATP-dependent Clp protease ATP-binding subunit clpX-like, mitochondrial	CLPX	528
20.8988	20.5615	21.1968				Steroid biosynthesis	4	4	4	9.1	9.1	9.1	46.405	0	5.3153	64969000	11	10	O76062	O76062	Delta(14)-sterol reductase	TM7SF2	529
18.0132	20.7762	21.6725					5	5	5	22.4	22.4	22.4	37.84	0	21.977	86444000	16	12	O76071	O76071	Probable cytosolic iron-sulfur protein assembly protein CIAO1	CIAO1	530
21.8199	23.0753	22.9158				Protein export	22	22	22	44.3	44.3	44.3	74.605	0	152.35	674970000	33	59	O76094	O76094	Signal recognition particle subunit SRP72	SRP72	531
19.4514	20.5392	19.9163					1	1	1	8.9	8.9	8.9	16.358	0.00076394	2.6597	29072000	9	4	O76095	O76095	Protein JTB	JTB	532
18.5654	22.4597	23.131					9	8	8	37.2	34.4	34.4	31.121	0	28.419	260820000	17	15	O94760	O94760	N(G),N(G)-dimethylarginine dimethylaminohydrolase 1	DDAH1	533
18.8079	20.0639	21.1752				Glycosaminoglycan biosynthesis - chondroitin sulfate;Glycosaminoglycan biosynthesis - heparan sulfate	5	5	5	22.4	22.4	22.4	37.121	0	8.1229	66689000	17	10	O94766	O94766	Galactosylgalactosylxylosylprotein 3-beta-glucuronosyltransferase 3	B3GAT3	534
21.6227	23.7107	23.0357					24	24	22	49.9	49.9	48.4	75.022	0	70.781	1150000000	45	58	O94776	O94776	Metastasis-associated protein MTA2	MTA2	535
NaN	NaN	17.6424					2	1	1	2.6	1.7	1.7	100.47	0.0031793	2.1617	7365300	36	0	O94806;Q15139	O94806;Q15139	Serine/threonine-protein kinase D3;Serine/threonine-protein kinase D1	PRKD3;PRKD1	536
NaN	17.1775	15.1638					3	3	3	2.2	2.2	2.2	200.55	0	8.3686	16830000	91	4	O94822	O94822	E3 ubiquitin-protein ligase listerin	LTN1	537
22.4115	24.1376	24.0742					19	19	19	42.9	42.9	42.9	67.454	0	228.82	1292600000	31	60	O94826	O94826	Mitochondrial import receptor subunit TOM70	TOMM70A	538
16.0001	19.066	15.8295					9	9	9	11.6	11.6	11.6	116.2	0	15.151	41701000	62	13	O94832	O94832	Unconventional myosin-Id	MYO1D	539
NaN	19.4318	19.011					3	3	3	6.1	6.1	6.1	66.194	0	7.0216	21004000	17	7	O94842;O15405;Q96NM4;O94900	O94842;O15405	TOX high mobility group box family member 4;TOX high mobility group box family member 3	TOX4;TOX3	540
20.4799	20.9643	20.7337				Protein processing in endoplasmic reticulum	8	8	8	12	12	12	113.01	0	29.853	210080000	40	13	O94855	O94855	Protein transport protein Sec24D	SEC24D	541
20.7367	21.988	22.1361					21	21	21	30.6	30.6	30.6	89.594	0	77.571	494260000	47	51	O94874	O94874	E3 UFM1-protein ligase 1	UFL1	542
15.7275	16.0405	NaN					2	2	2	2	2	2	100.05	0.0059737	1.9051	4258100	35	2	O94880	O94880	PHD finger protein 14	PHF14	543
19.5191	21.1255	21.5294					5	5	5	13.9	13.9	13.9	54.862	0	20.229	139520000	23	10	O94888	O94888	UBX domain-containing protein 7	UBXN7	544
21.4661	19.8696	22.0839					5	5	5	24.7	24.7	24.7	30.344	0	18.158	116200000	14	17	O94903	O94903	Proline synthase co-transcribed bacterial homolog protein	PROSC	545
22.9478	23.4624	23.9226					12	12	9	44	44	34.8	37.839	0	69.974	746540000	21	34	O94905	O94905	Erlin-2	ERLIN2	546
20.8055	22.1887	22.2174				Spliceosome	24	24	24	28.4	28.4	28.4	106.92	0	71.777	643410000	56	59	O94906	O94906	Pre-mRNA-processing factor 6	PRPF6	547
21.523	22.3823	21.2167				Wnt signaling pathway	5	5	5	25.2	25.2	25.2	28.671	0	17.888	141930000	13	11	O94907;Q9UBU2	O94907	Dickkopf-related protein 1	DKK1	548
21.242	22.9705	23.946				Alanine, aspartate and glutamate metabolism;Arginine and proline metabolism;D-Glutamine and D-glutamate metabolism;Nitrogen metabolism;Proximal tubule bicarbonate reclamation	15	15	15	32.3	32.3	32.3	73.46	0	269.35	940100000	35	48	O94925	O94925	Glutaminase kidney isoform, mitochondrial	GLS	549
21.0295	20.4463	NaN					1	1	1	1.8	1.8	1.8	69.413	0.0066493	1.8244	110640000	31	2	O94955	O94955	Rho-related BTB domain-containing protein 3	RHOBTB3	550
NaN	17.8187	18.3263					1	1	1	1	1	1	159.76	0.0070472	1.731	45348000	81	2	O94964;Q9Y4B5	O94964;Q9Y4B5	Protein SOGA1;N-terminal form;C-terminal 80 kDa form;Microtubule cross-linking factor 1	SOGA1;MTCL1	551
16.2009	18.3352	17.9263					5	5	5	7.8	7.8	7.8	145.65	0	14.035	39963000	61	8	O94966	O94966	Ubiquitin carboxyl-terminal hydrolase 19	USP19	552
20.6877	21.7477	21.211				Endocrine and other factor-regulated calcium reabsorption;Endocytosis;Huntington's disease	24	15	15	31.7	20.2	20.2	103.96	0	154.14	374250000	49	44	O94973	O94973	AP-2 complex subunit alpha-2	AP2A2	553
21.6538	22.7401	22.9008				Protein processing in endoplasmic reticulum	24	24	24	25.2	25.2	25.2	133.01	0	101.18	852400000	47	67	O94979	O94979	Protein transport protein Sec31A	SEC31A	554
21.0623	23.7023	23.1934					7	7	7	38.4	38.4	38.4	40.623	0	107.7	330590000	13	18	O94992;Q96MH2	O94992	Protein HEXIM1	HEXIM1	555
NaN	18.8078	18.0355				Cell cycle;p53 signaling pathway;Progesterone-mediated oocyte maturation	2	2	2	4.5	4.5	4.5	45.281	0.0066477	1.8185	16006000	22	3	O95067	O95067	G2/mitotic-specific cyclin-B2	CCNB2	556
18.4457	19.8035	19.368					1	1	1	5.1	5.1	5.1	32.011	0	3.9286	15590000	8	4	O95070	O95070	Protein YIF1A	YIF1A	557
NaN	15.763	17.3593				Ubiquitin mediated proteolysis	4	4	4	2.1	2.1	2.1	309.35	0	9.2402	29311000	131	7	O95071	O95071	E3 ubiquitin-protein ligase UBR5	UBR5	558
NaN	18.4374	NaN					2	2	2	6.2	6.2	6.2	48.962	0	4.3188	5324900	15	1	O95081	O95081	Arf-GAP domain and FG repeat-containing protein 2	AGFG2	559
18.6286	21.4661	18.7266					5	5	4	6.5	6.5	5.9	125.87	0	8.5058	119550000	32	8	O95104	O95104	Splicing factor, arginine/serine-rich 15	SCAF4	560
22.121	22.9547	22.6739				Alzheimer's disease;Huntington's disease;Oxidative phosphorylation;Parkinson's disease	2	2	2	24.2	24.2	24.2	15.489	0	15.762	155060000	8	7	O95139	O95139	NADH dehydrogenase [ubiquinone] 1 beta subcomplex subunit 6	NDUFB6	561
NaN	NaN	18.6631					2	2	2	3.4	3.4	3.4	86.401	0.0070771	1.7645	17019000	41	2	O95140	O95140	Mitofusin-2	MFN2	562
15.4532	19.3016	17.0353				Protein processing in endoplasmic reticulum;Ubiquitin mediated proteolysis	5	5	5	7.3	7.3	7.3	146.18	0	11.195	52000000	63	8	O95155	O95155	Ubiquitin conjugation factor E4 B	UBE4B	563
NaN	20.8057	21.0916					3	3	3	8.7	8.7	8.7	34.114	0	5.6683	52878000	13	9	O95159	O95159	Zinc finger protein-like 1	ZFPL1	564
18.1805	20.0462	20.6165					15	15	15	16.1	16.1	16.1	150.25	0	50.762	188200000	63	37	O95163	O95163	Elongator complex protein 1	IKBKAP	565
NaN	NaN	21.6323				Regulation of autophagy	1	1	1	9.4	9.4	9.4	13.918	0.00052165	2.9969	9752200	3	1	O95166	O95166	Gamma-aminobutyric acid receptor-associated protein	GABARAP	566
20.6377	20.2511	23.6715				Alzheimer's disease;Huntington's disease;Oxidative phosphorylation;Parkinson's disease	3	3	3	50	50	50	9.2787	0	8.3609	64963000	4	6	O95167	O95167	NADH dehydrogenase [ubiquinone] 1 alpha subcomplex subunit 3	NDUFA3	567
20.3657	23.0641	23.4343				Alzheimer's disease;Huntington's disease;Oxidative phosphorylation;Parkinson's disease	3	3	3	31	31	31	15.208	0	11.568	107280000	5	7	O95168	O95168	NADH dehydrogenase [ubiquinone] 1 beta subcomplex subunit 4	NDUFB4	568
23.513	19.8018	20.8234				SNARE interactions in vesicular transport	2	2	2	17.2	17.2	17.2	12.805	0.005988	1.9175	88442000	6	2	O95183	O95183	Vesicle-associated membrane protein 5	VAMP5	569
21.9209	22.8794	22.988					3	3	3	5.6	5.6	5.6	112.61	0	47.849	920240000	46	15	O95197	O95197	Reticulon-3	RTN3	570
23.2846	24.1488	24.6769					23	23	23	38	38	38	83.353	0	241.12	2170000000	39	68	O95202	O95202	LETM1 and EF-hand domain-containing protein 1, mitochondrial	LETM1	571
18.2148	19.6668	19.9991					6	6	6	22.1	22.1	22.1	39.007	0	11.669	56796000	26	11	O95210	O95210	Starch-binding domain-containing protein 1	STBD1	572
19.7845	20.8754	19.2288					6	6	6	18.5	18.5	18.5	37.404	0	12.789	61940000	18	9	O95218	O95218	Zinc finger Ran-binding domain-containing protein 2	ZRANB2	573
17.6338	18.5265	21.1269					6	6	6	16.7	16.7	16.7	51.908	0	13.999	74642000	26	7	O95219	O95219	Sorting nexin-4	SNX4	574
22.0031	23.3635	23.6086					8	8	8	23.1	23.1	23.1	51.466	0	146.01	527930000	19	24	O95232	O95232	Luc7-like protein 3	LUC7L3	575
16.4627	17.4336	19.0314					5	5	5	9.4	9.4	9.4	100.28	0	11.374	39355000	49	8	O95235	O95235	Kinesin-like protein KIF20A	KIF20A	576
NaN	16.5742	18.0211					4	4	4	3.7	3.7	3.7	139.88	0	4.3715	21815000	60	4	O95239;Q2VIQ3	O95239	Chromosome-associated kinesin KIF4A	KIF4A	577
19.0954	19.8127	21.182				SNARE interactions in vesicular transport	5	5	5	20.8	20.8	20.8	28.612	0	13.547	61764000	16	8	O95249	O95249	Golgi SNAP receptor complex member 1	GOSR1	578
17.3906	18.2016	NaN					3	3	3	7.4	7.4	7.4	70.642	0	9.6651	13252000	28	5	O95251	O95251	Histone acetyltransferase KAT7	KAT7	579
NaN	19.0067	NaN					2	2	2	9.4	9.4	9.4	40.262	0	14.275	6320700	12	2	O95273	O95273	Cyclin-D1-binding protein 1	CCNDBP1	580
22.8994	24.1254	24.8527					10	10	10	48.6	48.6	48.6	27.228	0	51.543	846330000	15	30	O95292	O95292	Vesicle-associated membrane protein-associated protein B/C	VAPB	581
20.5997	21.6962	21.8517					4	4	4	41.9	41.9	41.9	14.874	0	36.882	78944000	9	12	O95295	O95295	SNARE-associated protein Snapin	SNAPIN	582
17.7866	20.3863	19.9809				Cell adhesion molecules (CAMs)	2	2	2	9.3	9.3	9.3	29.082	0	6.3172	26314000	10	6	O95297	O95297	Myelin protein zero-like protein 1	MPZL1	583
21.1534	21.4476	22.2178				Alzheimer's disease;Huntington's disease;Oxidative phosphorylation;Parkinson's disease	2	2	2	16.8	16.8	16.8	14.187	0.002947	2.1957	80562000	8	6	O95298	O95298	NADH dehydrogenase [ubiquinone] 1 subunit C2	NDUFC2	584
19.5852	21.6224	21.829				Alzheimer's disease;Huntington's disease;Oxidative phosphorylation;Parkinson's disease	6	6	6	22.3	22.3	22.3	40.75	0	47.885	154810000	20	13	O95299	O95299	NADH dehydrogenase [ubiquinone] 1 alpha subcomplex subunit 10, mitochondrial	NDUFA10	585
20.4574	21.0268	21.6402					7	7	7	13.3	13.3	13.3	63.083	0	12.453	171120000	25	17	O95302;Q75LS8	O95302	Peptidyl-prolyl cis-trans isomerase FKBP9	FKBP9	586
24.0679	25.0918	25.1842				Pentose phosphate pathway	10	10	10	55.8	55.8	55.8	27.547	0	118.98	1189100000	13	57	O95336	O95336	6-phosphogluconolactonase	PGLS	587
NaN	NaN	NaN				ABC transporters;Bile secretion	1	1	1	1.3	1.3	1.3	146.41	0.0043584	2.0427	0	66	1	O95342	O95342	Bile salt export pump	ABCB11	588
20.6322	22.097	22.6142				Cell cycle - yeast	31	31	31	28.9	28.9	28.9	135.65	0	90.865	814520000	65	79	O95347	O95347	Structural maintenance of chromosomes protein 2	SMC2	589
17.8843	19.6755	19.7069				Regulation of autophagy	1	1	1	1.8	1.8	1.8	77.959	0.0014981	2.4271	73535000	38	3	O95352	O95352	Ubiquitin-like modifier-activating enzyme ATG7	ATG7	590
24.0816	23.3015	24.8269				Glycerophospholipid metabolism	5	5	5	33.8	33.8	33.8	24.737	0	57.91	694230000	12	14	O95372	O95372	Acyl-protein thioesterase 2	LYPLA2	591
23.8859	24.72	24.8598					23	23	22	28.2	28.2	27.3	119.52	0	323.31	3090600000	42	87	O95373	O95373	Importin-7	IPO7	592
NaN	NaN	18.8136					3	3	3	8.5	8.5	8.5	57.818	0	3.722	11519000	25	3	O95376	O95376	E3 ubiquitin-protein ligase ARIH2	ARIH2	593
18.5654	NaN	NaN					1	1	1	7.1	7.1	7.1	23.003	0.00051813	2.903	3879100	10	1	O95379	O95379	Tumor necrosis factor alpha-induced protein 8	TNFAIP8	594
16.8955	16.7205	NaN				Spliceosome	1	1	1	2.9	2.9	2.9	68.386	0	7.0465	7356800	32	1	O95391	O95391	Pre-mRNA-splicing factor SLU7	SLU7	595
22.5449	23.0672	23.9901				Amino sugar and nucleotide sugar metabolism	18	18	18	41.5	41.5	41.5	59.851	0	124.15	915560000	29	47	O95394	O95394	Phosphoacetylglucosamine mutase	PGM3	596
25.6189	NaN	25.8873				Neuroactive ligand-receptor interaction	1	1	1	6.5	6.5	6.5	14.295	0.0050712	2.0008	795190000	7	5	O95399	O95399	Urotensin-2	UTS2	597
20.5899	21.3549	20.6979					3	3	3	10.3	10.3	10.3	37.646	0	6.0294	77497000	13	7	O95400	O95400	CD2 antigen cytoplasmic tail-binding protein 2	CD2BP2	598
22.8346	25.4714	25.3722					1	1	1	17.4	17.4	17.4	16.699	0	50.591	194870000	2	4	O95406	O95406	Protein cornichon homolog 1	CNIH1	599
18.9261	20.9588	20.8593				Glycosylphosphatidylinositol(GPI)-anchor biosynthesis	1	1	1	1.7	1.7	1.7	105.81	0.0027027	2.1986	128720000	29	5	O95427	O95427	GPI ethanolamine phosphate transferase 1	PIGN	600
23.3948	25.4368	25.4109					15	15	15	54.1	54.1	54.1	38.274	0	220.51	2021200000	20	50	O95433	O95433	Activator of 90 kDa heat shock protein ATPase homolog 1	AHSA1	601
18.1846	18.8896	23.6436				RNA degradation	7	7	7	12.2	12.2	12.2	73.45	0	13.822	402760000	29	11	O95453	O95453	Poly(A)-specific ribonuclease PARN	PARN	602
20.6667	21.8805	22.1886					4	4	4	17.4	17.4	17.4	32.854	0	18.691	154580000	15	9	O95456	O95456	Proteasome assembly chaperone 1	PSMG1	603
17.7144	20.2185	20.7709				Sphingolipid metabolism	5	5	5	12	12	12	63.523	0	11.754	87057000	27	7	O95470	O95470	Sphingosine-1-phosphate lyase 1	SGPL1	604
NaN	18.7743	19.4822				Pentose phosphate pathway	4	4	4	7.8	7.8	7.8	88.892	0	16.951	49591000	42	8	O95479	O95479	GDH/6PGL endoplasmic bifunctional protein;Glucose 1-dehydrogenase;6-phosphogluconolactonase	H6PD	605
20.3237	21.1704	21.8492				Protein processing in endoplasmic reticulum	13	13	13	17.3	17.3	17.3	119.75	0	41.076	275660000	37	27	O95486	O95486	Protein transport protein Sec24A	SEC24A	606
17.9286	20.1134	21.3215				Protein processing in endoplasmic reticulum	11	11	11	11.5	11.5	11.5	137.42	0	47.85	140160000	35	23	O95487	O95487	Protein transport protein Sec24B	SEC24B	607
19.2721	NaN	NaN				Pantothenate and CoA biosynthesis	1	1	1	1.8	1.8	1.8	57.011	0.0066619	1.8488	13295000	21	1	O95497	O95497	Pantetheinase	VNN1	608
NaN	NaN	17.3585				Nicotinate and nicotinamide metabolism	2	2	2	8.3	8.3	8.3	49.228	0.00026903	3.4454	2688800	16	3	O95544	O95544	NAD kinase	NADK	609
20.6578	20.9907	22.1552					1	1	1	6.2	6.2	6.2	17.779	0	12.374	58862000	7	6	O95562	O95562	Vesicle transport protein SFT2B	SFT2D2	610
22.4978	24.6473	25.3174					6	6	6	43.3	43.3	43.3	14.279	0	16.433	592100000	8	15	O95563	O95563	Mitochondrial pyruvate carrier 2	MPC2	611
19.2095	22.0016	22.4058					5	5	5	24.8	24.8	24.8	27.873	0	11.6	155430000	15	6	O95571	O95571	Persulfide dioxygenase ETHE1, mitochondrial	ETHE1	612
24.54	25.671	26.1369				Adipocytokine signaling pathway;Fatty acid metabolism;Peroxisome;PPAR signaling pathway	27	27	25	50.7	50.7	46.7	80.419	0	323.31	5003100000	33	109	O95573	O95573	Long-chain-fatty-acid--CoA ligase 3	ACSL3	613
14.9558	18.5403	17.4247				Purine metabolism;Pyrimidine metabolism;RNA polymerase	8	8	8	6.9	6.9	6.9	194.81	0	19.211	55360000	94	11	O95602	O95602	DNA-directed RNA polymerase I subunit RPA1	POLR1A	614
17.1706	19.0812	18.7581					2	2	2	11.5	11.5	11.5	26.499	0.0005298	3.2076	17183000	15	6	O95619	O95619	YEATS domain-containing protein 4	YEATS4	615
17.957	18.5175	19.8554				Endocytosis	4	4	4	13	13	13	48.076	0	7.0552	36300000	23	7	O95630	O95630	STAM-binding protein	STAMBP	616
21.1944	22.418	20.0771				mRNA surveillance pathway	5	5	5	26.8	26.8	26.8	30.255	0	10.711	145750000	16	16	O95639	O95639	Cleavage and polyadenylation specificity factor subunit 4	CPSF4	617
NaN	19.4485	19.6112				Glycerophospholipid metabolism;Phosphatidylinositol signaling system	1	1	1	4.3	4.3	4.3	51.417	0	14.923	25777000	17	3	O95674	O95674	Phosphatidate cytidylyltransferase 2	CDS2	618
NaN	19.4151	19.5142					1	1	1	4	4	4	43.064	0	7.3775	23166000	16	2	O95684	O95684	FGFR1 oncogene partner	FGFR1OP	619
18.7191	20.3445	19.3876				Pancreatic secretion	5	4	3	24.2	21	17.4	24.267	0	4.9765	34284000	14	9	O95716	O95716	Ras-related protein Rab-3D	RAB3D	620
17.1085	19.8829	20.3646				SNARE interactions in vesicular transport	3	3	3	17.4	17.4	17.4	28.97	0	11.511	31957000	13	6	O95721	O95721	Synaptosomal-associated protein 29	SNAP29	621
20.3731	22.0793	21.7851					8	8	7	18.4	18.4	17.1	58.022	0	38.238	235080000	25	19	O95747	O95747	Serine/threonine-protein kinase OSR1	OXSR1	622
19.7734	20.8879	21.5929				Terpenoid backbone biosynthesis	6	6	6	22.7	22.7	22.7	34.87	0	14.244	107990000	18	17	O95749	O95749	Geranylgeranyl pyrophosphate synthase	GGPS1	623
17.8628	19.8911	20.3027				Protein processing in endoplasmic reticulum	13	9	9	19.5	13.5	13.5	94.511	0	24.951	130220000	52	23	O95757	O95757	Heat shock 70 kDa protein 4L	HSPA4L	624
22.7522	23.2476	24.1084					11	8	8	32.2	27.7	27.7	59.689	0	104.98	596890000	17	25	O95758	O95758	Polypyrimidine tract-binding protein 3	PTBP3	625
21.0672	23.4491	22.863				RNA degradation;Spliceosome	4	4	4	46.9	46.9	46.9	10.403	0	8.9983	148950000	7	10	O95777	O95777	U6 snRNA-associated Sm-like protein LSm8	LSM8	626
22.1401	23.4534	22.82				Endocrine and other factor-regulated calcium reabsorption;Endocytosis;Huntington's disease	27	27	18	34.4	34.4	23.3	107.54	0	140.42	1246200000	53	70	O95782	O95782	AP-2 complex subunit alpha-1	AP2A1	627
15.2654	16.9099	15.4914					3	3	3	3.6	3.6	3.6	178.67	0	6.1683	16270000	78	4	O95785	O95785	Protein Wiz	WIZ	628
22.4947	22.4829	23.7851					20	20	19	44	44	42.6	63.182	0	148.61	839250000	32	57	O95793	O95793	Double-stranded RNA-binding protein Staufen homolog 1	STAU1	629
21.1092	22.1362	22.7487					8	8	8	30.4	30.4	30.4	47.173	0	43.934	250540000	18	15	O95810	O95810	Serum deprivation-response protein	SDPR	630
19.6162	20.8764	21.2093				Protein processing in endoplasmic reticulum	5	5	5	30.3	30.3	30.3	23.772	0	14.29	72144000	14	10	O95816	O95816	BAG family molecular chaperone regulator 2	BAG2	631
17.5798	19.1521	20.065					6	6	6	17	17	17	61.594	0	22.068	63764000	34	10	O95817	O95817	BAG family molecular chaperone regulator 3	BAG3	632
19.7099	22.5938	22.3583				MAPK signaling pathway	29	29	21	30.3	30.3	23.6	142.1	0	141.08	703620000	56	53	O95819	O95819	Mitogen-activated protein kinase kinase kinase kinase 4	MAP4K4	633
NaN	NaN	NaN				beta-Alanine metabolism;Peroxisome;Propanoate metabolism	1	1	1	3	3	3	55.003	0	3.5727	0	28	1	O95822	O95822	Malonyl-CoA decarboxylase, mitochondrial	MLYCD	634
21.3222	NaN	16.1389					3	3	3	10.3	10.3	10.3	38.696	0.00051467	2.7692	51188000	19	4	O95825	O95825	Quinone oxidoreductase-like protein 1	CRYZL1	635
24.6315	25.1753	25.8277				Apoptosis	22	22	22	44.9	44.9	44.9	66.9	0	323.31	3826500000	31	69	O95831	O95831	Apoptosis-inducing factor 1, mitochondrial	AIFM1	636
23.675	25.7422	24.9849				Cell adhesion molecules (CAMs);Hepatitis C;Leukocyte transendothelial migration;Tight junction	6	6	6	28.4	28.4	28.4	22.744	0	242.94	821790000	8	13	O95832	O95832	Claudin-1	CLDN1	637
17.9968	18.6556	19.2694					4	4	4	8.8	8.8	8.8	70.678	0	11.566	37887000	29	8	O95834	O95834	Echinoderm microtubule-associated protein-like 2	EML2	638
22.2331	22.1142	23.5589					4	4	4	25.5	25.5	25.5	22.147	0	15.091	152790000	7	8	O95857;Q12999	O95857	Tetraspanin-13	TSPAN13	639
24.2121	24.9435	25.1801				Sulfur metabolism	14	14	14	51	51	51	33.392	0	172.43	1794300000	20	51	O95861	O95861	3(2),5-bisphosphate nucleotidase 1	BPNT1	640
24.6551	25.0773	25.5428					13	13	12	61.8	61.8	58.9	29.644	0	132.07	1881900000	17	42	O95865	O95865	N(G),N(G)-dimethylarginine dimethylaminohydrolase 2	DDAH2	641
NaN	17.4965	16.0741					2	2	2	3.8	3.8	3.8	63.243	0.0068737	1.7999	7109500	28	3	O95870	O95870	Abhydrolase domain-containing protein 16A	ABHD16A	642
21.7891	22.5962	23.1323				Glutathione metabolism	5	5	5	31.4	31.4	31.4	19.206	0	10.624	191590000	10	13	O95881	O95881	Thioredoxin domain-containing protein 12	TXNDC12	643
NaN	NaN	NaN					1	1	1	3.4	3.4	3.4	32.844	0.0077265	1.7012	0	15	2	O95983	O95983	Methyl-CpG-binding domain protein 3	MBD3	644
NaN	20.5551	22.029					4	4	4	31.4	31.4	31.4	19.471	0	22.392	52381000	9	6	O95989	O95989	Diphosphoinositol polyphosphate phosphohydrolase 1	NUDT3	645
23.2013	24.086	24.056				Alzheimer's disease;Huntington's disease;Oxidative phosphorylation;Parkinson's disease	6	6	6	43	43	43	20.776	0	36.814	493840000	11	21	O96000	O96000	NADH dehydrogenase [ubiquinone] 1 beta subcomplex subunit 10	NDUFB10	646
20.5397	21.738	21.674					7	7	7	18.5	18.5	18.5	76.096	0	26.165	225940000	27	15	O96005	O96005	Cleft lip and palate transmembrane protein 1	CLPTM1	647
24.2087	25.1927	25.3537				Amyotrophic lateral sclerosis (ALS)	7	7	7	35.5	35.5	35.5	37.893	0	197.52	1006100000	10	36	O96008	O96008	Mitochondrial import receptor subunit TOM40 homolog	TOMM40	648
NaN	NaN	NaN				Peroxisome	1	1	1	4.6	4.6	4.6	28.431	0.0097155	1.5944	0	14	1	O96011	O96011	Peroxisomal membrane protein 11B	PEX11B	649
19.5611	20.8754	21.3044				Axon guidance;ErbB signaling pathway;Focal adhesion;Regulation of actin cytoskeleton;Renal cell carcinoma;T cell receptor signaling pathway	8	8	8	24.4	24.4	24.4	64.071	0	24.187	126880000	24	13	O96013;Q9P286	O96013	Serine/threonine-protein kinase PAK 4	PAK4	650
24.3141	23.4487	23.8482					10	10	10	31.9	31.9	31.9	47.46	0	115.87	948170000	20	31	O96019;O94805	O96019	Actin-like protein 6A	ACTL6A	651
NaN	NaN	19.8178				Alzheimer's disease;Cardiac muscle contraction;Huntington's disease;Oxidative phosphorylation;Parkinson's disease	1	1	1	2.4	2.4	2.4	42.717	0.0041242	2.0657	5544900	6	2	P00156	P00156	Cytochrome b	MT-CYB	652
24.3948	25.0877	25.0032					6	6	6	56	56	56	15.33	0	22.677	548060000	6	28	P00167	P00167	Cytochrome b5	CYB5A	653
27.8942	28.7482	28.7089				Cysteine and methionine metabolism;Glycolysis / Gluconeogenesis;Propanoate metabolism;Pyruvate metabolism	18	18	17	49.4	49.4	45.8	36.688	0	288.75	20504000000	18	108	P00338;Q6ZMR3;P07864	P00338	L-lactate dehydrogenase A chain	LDHA	654
28.7151	29.8624	30.061				Retinol metabolism	33	33	30	71.3	71.3	68.1	54.861	0	323.31	60885000000	24	256	P00352	P00352	Retinal dehydrogenase 1	ALDH1A1	655
26.1325	26.8474	27.3614				Alanine, aspartate and glutamate metabolism;Arginine and proline metabolism;D-Glutamine and D-glutamate metabolism;Nitrogen metabolism;Proximal tubule bicarbonate reclamation	29	29	8	54.7	54.7	19.2	61.397	0	323.31	12102000000	33	166	P00367	P00367	Glutamate dehydrogenase 1, mitochondrial	GLUD1	656
19.8104	19.9015	20.2082				Folate biosynthesis;One carbon pool by folate	1	1	1	8.6	8.6	8.6	21.452	0	5.389	40433000	13	3	P00374	P00374	Dihydrofolate reductase	DHFR	657
25.0816	26.1513	26.6783				Amino sugar and nucleotide sugar metabolism	13	13	13	57.5	57.5	57.5	34.234	0	323.31	3044000000	14	55	P00387	P00387	NADH-cytochrome b5 reductase 3;NADH-cytochrome b5 reductase 3 membrane-bound form;NADH-cytochrome b5 reductase 3 soluble form	CYB5R3	658
24.3121	24.9164	25.4665				Glutathione metabolism	18	18	18	55.4	55.4	55.4	56.256	0	206.74	2273700000	23	53	P00390	P00390	Glutathione reductase, mitochondrial	GSR	659
23.2204	23.8682	NaN				Alzheimer's disease;Cardiac muscle contraction;Huntington's disease;Oxidative phosphorylation;Parkinson's disease	4	4	4	19.4	19.4	19.4	25.565	0	19.583	200680000	8	6	P00403	P00403	Cytochrome c oxidase subunit 2	MT-CO2	660
18.3864	20.8475	22.2407				Phenylalanine metabolism;Phenylalanine, tyrosine and tryptophan biosynthesis	11	11	11	33.4	33.4	33.4	51.861	0	51.08	208370000	29	21	P00439	P00439	Phenylalanine-4-hydroxylase	PAH	661
24.1544	26.6827	26.5236				Amyotrophic lateral sclerosis (ALS);Huntington's disease;Peroxisome;Prion diseases	6	6	6	58.4	58.4	58.4	15.936	0	280.29	1782900000	8	26	P00441	P00441	Superoxide dismutase [Cu-Zn]	SOD1	662
19.8806	18.2295	18.8557				Porphyrin and chlorophyll metabolism	5	1	1	5.6	1.8	1.8	122.2	0	13.453	82111000	47	5	P00450	P00450	Ceruloplasmin	CP	663
18.4695	NaN	18.5107				Complement and coagulation cascades	1	1	1	2.2	2.2	2.2	83.266	0	5.6274	27249000	37	2	P00488	P00488	Coagulation factor XIII A chain	F13A1	664
24.9535	25.8205	25.7254				Nicotinate and nicotinamide metabolism;Purine metabolism;Pyrimidine metabolism	15	15	15	68.5	68.5	68.5	32.118	0	323.31	2650100000	18	60	P00491	P00491	Purine nucleoside phosphorylase	PNP	665
23.4594	24.0184	24.0528				Drug metabolism - other enzymes;Purine metabolism	10	10	10	56	56	56	24.579	0	40.499	597100000	13	35	P00492	P00492	Hypoxanthine-guanine phosphoribosyltransferase	HPRT1	666
25.2256	26.132	26.5818				Alanine, aspartate and glutamate metabolism;Arginine and proline metabolism;Cysteine and methionine metabolism;Fat digestion and absorption;Phenylalanine metabolism;Phenylalanine, tyrosine and tryptophan biosynthesis;Tyrosine metabolism	26	26	26	66.3	66.3	66.3	47.517	0	323.31	5543300000	26	106	P00505	P00505	Aspartate aminotransferase, mitochondrial	GOT2	667
20.7018	23.0586	22.4121				Adherens junction;Bladder cancer;Calcium signaling pathway;Cytokine-cytokine receptor interaction;Dorso-ventral axis formation;Endocytosis;Endometrial cancer;Epithelial cell signaling in Helicobacter pylori infection;ErbB signaling pathway;Focal adhesion;Gap junction;Glioma;GnRH signaling pathway;Hepatitis C;MAPK signaling pathway;MAPK signaling pathway - fly;Melanoma;Non-small cell lung cancer;P…	18	18	18	24.4	24.4	24.4	134.28	0	79.115	961350000	60	39	P00533;P04626;Q15303	P00533	Epidermal growth factor receptor	EGFR	668
27.0437	27.9549	28.0816				Carbon fixation in photosynthetic organisms;Glycolysis / Gluconeogenesis	28	28	28	66.4	66.4	66.4	44.614	0	323.31	18430000000	27	127	P00558;P07205	P00558	Phosphoglycerate kinase 1	PGK1	669
21.1219	21.4583	21.3734				Purine metabolism	5	5	5	28.4	28.4	28.4	21.635	0	8.6457	86680000	11	11	P00568;Q9Y6K8	P00568	Adenylate kinase isoenzyme 1	AK1	670
21.6988	19.3295	17.1692				African trypanosomiasis	3	3	3	7.4	7.4	7.4	45.205	0	4.5001	92622000	22	6	P00738;P00739	P00738;P00739	Haptoglobin;Haptoglobin alpha chain;Haptoglobin beta chain;Haptoglobin-related protein	HP;HPR	671
19.6469	NaN	19.0923				Complement and coagulation cascades	1	1	1	2.6	2.6	2.6	51.778	0.0010101	2.564	27597000	20	2	P00740	P00740	Coagulation factor IX;Coagulation factor IXa light chain;Coagulation factor IXa heavy chain	F9	672
17.1287	17.0365	NaN				Complement and coagulation cascades	3	3	3	5.9	5.9	5.9	54.731	0.00026824	3.4076	7221000	26	5	P00742	P00742	Coagulation factor X;Factor X light chain;Factor X heavy chain;Activated factor Xa heavy chain	F10	673
23.5647	24.3439	24.5605				Alzheimer's disease;Huntington's disease;Oxidative phosphorylation;Parkinson's disease	1	1	1	4.4	4.4	4.4	24.817	0	17.776	116890000	2	7	P00846	P00846	ATP synthase subunit a	MT-ATP6	674
23.3533	24.4776	24.3349				Alanine, aspartate and glutamate metabolism;Arginine and proline metabolism	17	17	17	45.9	45.9	45.9	46.53	0	72.907	1160000000	21	45	P00966	P00966	Argininosuccinate synthase	ASS1	675
21.2398	22.6375	22.8493				Complement and coagulation cascades	10	10	10	28.9	28.9	28.9	46.736	0	29.82	364270000	22	20	P01009	P01009	Alpha-1-antitrypsin;Short peptide from AAT	SERPINA1	676
19.9829	21.1549	21.6778				Hypertrophic cardiomyopathy (HCM);Renin-angiotensin system;Vascular smooth muscle contraction	6	6	6	15.1	15.1	15.1	53.154	0	37.07	134520000	20	19	P01019	P01019	Angiotensinogen;Angiotensin-1;Angiotensin-2;Angiotensin-3;Angiotensin-4;Angiotensin 1-9;Angiotensin 1-7;Angiotensin 1-5;Angiotensin 1-4	AGT	677
NaN	NaN	16.5312				Complement and coagulation cascades	9	3	3	6.6	3.3	3.3	163.29	0	5.2308	6819100	72	3	P01023	P01023	Alpha-2-macroglobulin	A2M	678
21.4154	22.3855	22.9196				Chagas disease (American trypanosomiasis);Complement and coagulation cascades;ko05152;Leishmaniasis;Phagosome;Staphylococcus aureus infection;Systemic lupus erythematosus	47	38	38	34.9	30.4	30.4	187.15	0	227.28	1572300000	97	99	P01024	P01024	Complement C3;Complement C3 beta chain;C3-beta-c;Complement C3 alpha chain;C3a anaphylatoxin;Acylation stimulating protein;Complement C3b alpha chain;Complement C3c alpha chain fragment 1;Complement C3dg fragment;Complement C3g fragment;Complement C3d fragment;Complement C3f fragment;Complement C3c alpha chain fragment 2	C3	679
21.3413	22.209	22.2641				Acute myeloid leukemia;Aldosterone-regulated sodium reabsorption;Axon guidance;B cell receptor signaling pathway;Bladder cancer;Chemokine signaling pathway;Chronic myeloid leukemia;Colorectal cancer;Dorso-ventral axis formation;Endometrial cancer;ErbB signaling pathway;Fc epsilon RI signaling pathway;Gap junction;Glioma;GnRH signaling pathway;Hepatitis C;Insulin signaling pathway;Long-term depres…	3	3	3	16.9	16.9	16.9	21.229	0	5.4589	125420000	10	10	P01111;P01116;P01112	P01111;P01116	GTPase NRas;GTPase KRas;GTPase KRas, N-terminally processed	NRAS;KRAS	680
15.2284	17.9697	17.634				Bile secretion;Endocytosis;Hepatitis C;Toxoplasmosis	3	3	3	4.4	4.4	4.4	95.375	0	4.7883	22931000	46	5	P01130	P01130	Low-density lipoprotein receptor	LDLR	681
NaN	19.9069	18.9778					2	2	2	13.9	13.9	13.9	20.14	0	8.3927	13494000	9	3	P01344	P01344	Insulin-like growth factor II;Insulin-like growth factor II;Insulin-like growth factor II Ala-25 Del;Preptin	IGF2	682
NaN	20.1716	19.8718					1	1	1	6.3	6.3	6.3	18.098	0.0014959	2.4048	17123000	8	3	P01591	P01591	Immunoglobulin J chain	IGJ	683
21.1011	NaN	NaN				African trypanosomiasis;Malaria	3	1	1	23.8	10.9	10.9	15.998	0	8.9703	24744000	11	1	P68871;P02042	P68871;P02042	Hemoglobin subunit beta;LVV-hemorphin-7;Spinorphin;Hemoglobin subunit delta	HBB;HBD	684
24.6963	25.1377	25.0317				Arrhythmogenic right ventricular cardiomyopathy (ARVC);Dilated cardiomyopathy;Hypertrophic cardiomyopathy (HCM)	39	39	37	62.3	62.3	61	74.139	0	323.31	4034300000	41	119	P02545;REV__Q5VX52	P02545	Prelamin-A/C;Lamin-A/C	LMNA	685
NaN	18.5173	18.754				African trypanosomiasis;Fat digestion and absorption;PPAR signaling pathway;Vitamin digestion and absorption	4	3	3	18.7	12.7	12.7	30.777	0	5.625	14711000	18	5	P02647	P02647	Apolipoprotein A-I;Proapolipoprotein A-I;Truncated apolipoprotein A-I	APOA1	686
24.4645	25.3214	25.823				Alzheimer's disease	19	19	15	63.4	63.4	51.7	36.154	0	323.31	2737600000	22	65	P02649	P02649	Apolipoprotein E	APOE	687
NaN	20.0653	23.0415				PPAR signaling pathway	2	2	2	10	10	10	11.175	0	7.2931	48653000	5	4	P02652	P02652	Apolipoprotein A-II;Proapolipoprotein A-II;Truncated apolipoprotein A-II	APOA2	688
NaN	21.3775	NaN					2	2	2	21.7	21.7	21.7	9.3318	0.00026925	3.4649	8173100	3	5	P02654	P02654	Apolipoprotein C-I;Truncated apolipoprotein C-I	APOC1	689
24.2551	NaN	23.5862				PPAR signaling pathway	1	1	1	16.2	16.2	16.2	10.852	0	78.744	228310000	7	3	P02656	P02656	Apolipoprotein C-III	APOC3	690
17.168	18.4161	19.218				Complement and coagulation cascades	5	5	5	6.2	6.2	6.2	94.972	0	11.854	43167000	39	9	P02671	P02671	Fibrinogen alpha chain;Fibrinopeptide A;Fibrinogen alpha chain	FGA	691
20.9908	22.5437	22.5939				Complement and coagulation cascades;Staphylococcus aureus infection	10	10	10	32.5	32.5	32.5	51.511	0	100.55	406790000	28	30	P02679	P02679	Fibrinogen gamma chain	FGG	692
20.4276	19.5887	19.6039				Amoebiasis;Bacterial invasion of epithelial cells;ECM-receptor interaction;Focal adhesion;Pathways in cancer;Regulation of actin cytoskeleton;Small cell lung cancer	13	13	13	7.1	7.1	7.1	272.32	0	49.511	302560000	101	33	P02751	P02751	Fibronectin;Anastellin;Ugl-Y1;Ugl-Y2;Ugl-Y3	FN1	693
22.2656	21.1381	21.9761					4	4	4	18.9	18.9	18.9	23.01	0	7.1255	114750000	10	7	P02753	P02753	Retinol-binding protein 4;Plasma retinol-binding protein(1-182);Plasma retinol-binding protein(1-181);Plasma retinol-binding protein(1-179);Plasma retinol-binding protein(1-176)	RBP4	694
20.471	22.633	21.4611					5	4	4	19.6	17.6	17.6	38.999	0	18.235	173520000	16	15	P02760	P02760	Protein AMBP;Alpha-1-microglobulin;Inter-alpha-trypsin inhibitor light chain;Trypstatin	AMBP	695
17.9908	20.7572	20.9123					3	3	3	15.9	15.9	15.9	23.511	0	6.5416	40063000	10	7	P02763;P19652	P02763	Alpha-1-acid glycoprotein 1	ORM1	696
19.1609	20.8817	22.2485					7	4	4	19.3	13.9	13.9	39.34	0	30.732	97510000	13	10	P02765	P02765	Alpha-2-HS-glycoprotein;Alpha-2-HS-glycoprotein chain A;Alpha-2-HS-glycoprotein chain B	AHSG	697
21.3318	22.1126	23.2199					19	13	13	45.6	33.8	33.8	52.917	0	87.601	474420000	28	39	P02774	P02774	Vitamin D-binding protein	GC	698
23.9953	24.7243	24.8196				Endocytosis;Hematopoietic cell lineage;Phagosome	32	32	32	49.7	49.7	49.7	84.87	0	304.61	2888000000	39	122	P02786;Q9UP52	P02786	Transferrin receptor protein 1;Transferrin receptor protein 1, serum form	TFRC	699
23.04	23.4962	23.3543				Mineral absorption	25	23	23	41.1	39	39	77.063	0	158.84	1278400000	41	73	P02787	P02787	Serotransferrin	TF	700
19.8615	19.6934	19.123					1	1	1	2.8	2.8	2.8	51.676	0.00052715	3.1414	54540000	23	5	P02790	P02790	Hemopexin	HPX	701
20.0739	20.877	21.0841				Oxidative phosphorylation;Parkinson's disease	1	1	1	6.3	6.3	6.3	35.66	0.00026745	3.3575	31514000	6	3	P03886	P03886	NADH-ubiquinone oxidoreductase chain 1	MT-ND1	702
NaN	19.1976	19.2794				Oxidative phosphorylation;Parkinson's disease	1	1	1	2.8	2.8	2.8	67.026	0	3.9218	14851000	12	3	P03915	P03915	NADH-ubiquinone oxidoreductase chain 5	MT-ND5	703
22.4436	24.4059	24.7883				Alzheimer's disease;Huntington's disease;Oxidative phosphorylation;Parkinson's disease	3	3	3	48.5	48.5	48.5	7.9916	0	9.3034	170720000	3	17	P03928	P03928	ATP synthase protein 8	MT-ATP8	704
19.1301	18.813	20.5237				ECM-receptor interaction;Focal adhesion	5	3	3	16.5	11.5	11.5	54.305	0	6.2128	61002000	24	5	P04004	P04004	Vitronectin;Vitronectin V65 subunit;Vitronectin V10 subunit;Somatomedin-B	VTN	705
24.8471	25.7297	25.8653				Amyotrophic lateral sclerosis (ALS);Methane metabolism;Peroxisome;Tryptophan metabolism	21	21	21	47.4	47.4	47.4	59.755	0	309.58	4261500000	29	85	P04040	P04040	Catalase	CAT	706
NaN	17.9172	17.9017				Acute myeloid leukemia;B cell receptor signaling pathway;Bladder cancer;Chemokine signaling pathway;Chronic myeloid leukemia;Colorectal cancer;Endometrial cancer;ErbB signaling pathway;Fc epsilon RI signaling pathway;Fc gamma R-mediated phagocytosis;Focal adhesion;Gap junction;Glioma;GnRH signaling pathway;Hepatitis C;Insulin signaling pathway;ko05152;Long-term depression;Long-term potentiation;M…	3	2	2	6.2	4.3	4.3	73.051	0	3.8774	18219000	37	4	P04049	P04049	RAF proto-oncogene serine/threonine-protein kinase	RAF1	707
21.6243	23.3306	23.2204				Lysosome;Other glycan degradation;Sphingolipid metabolism	10	10	10	23.1	23.1	23.1	59.716	0	133.71	635990000	27	28	P04062	P04062	Glucosylceramidase	GBA	708
27.9415	28.671	28.6652				Carbon fixation in photosynthetic organisms;Fructose and mannose metabolism;Glycolysis / Gluconeogenesis;Pentose phosphate pathway	24	24	19	83.5	83.5	69.8	39.42	0	323.31	25549000000	23	127	P04075;P05062	P04075	Fructose-bisphosphate aldolase A	ALDOA	709
20.1062	21.2749	21.1886					5	5	5	20.2	20.2	20.2	38.714	0	43.976	121120000	20	10	P04083	P04083	Annexin A1	ANXA1	710
18.4823	19.6113	19.8859				Fat digestion and absorption;Vitamin digestion and absorption	25	25	22	6.9	6.9	6.1	515.6	0	64.104	536130000	251	51	P04114	P04114	Apolipoprotein B-100;Apolipoprotein B-48	APOB	711
22.9587	23.4763	24.4744				Huntington's disease;Peroxisome	7	7	7	39.2	39.2	39.2	24.75	0	89.97	474450000	11	18	P04179	P04179	Superoxide dismutase [Mn], mitochondrial	SOD2	712
17.2362	19.5853	20.9586				Arginine and proline metabolism	6	6	6	16.9	16.9	16.9	48.534	0	8.4032	59577000	20	10	P04181	P04181	Ornithine aminotransferase, mitochondrial;Ornithine aminotransferase, hepatic form;Ornithine aminotransferase, renal form	OAT	713
22.672	23.4401	23.6194				Drug metabolism - other enzymes;Pyrimidine metabolism	7	7	7	38.9	38.9	38.9	25.468	0	38.086	402360000	13	23	P04183	P04183	Thymidine kinase, cytosolic	TK1	714
17.8931	18.3491	19.0294				Antigen processing and presentation;ko05152	1	1	1	4.7	4.7	4.7	33.515	0	3.6494	14462000	13	4	P04233	P04233	HLA class II histocompatibility antigen gamma chain	CD74	715
20.5569	21.6726	22.1396				Gap junction;Pathogenic Escherichia coli infection;Phagosome	22	4	2	62.6	12.2	6.3	49.585	0	104.47	190120000	20	12	P04350	P04350	Tubulin beta-4A chain	TUBB4A	717
29.8501	30.6531	30.8028				Alzheimer's disease;Glycolysis / Gluconeogenesis	18	18	18	70.4	70.4	70.4	36.053	0	323.31	77000000000	17	260	P04406;O14556	P04406	Glyceraldehyde-3-phosphate dehydrogenase	GAPDH	718
21.4721	23.197	22.9939				Alanine, aspartate and glutamate metabolism;Arginine and proline metabolism	12	12	12	32.1	32.1	32.1	51.657	0	94.868	501080000	24	30	P04424	P04424	Argininosuccinate lyase	ASL	719
NaN	22.241	21.6269				Allograft rejection;Antigen processing and presentation;Autoimmune thyroid disease;Cell adhesion molecules (CAMs);Endocytosis;Graft-versus-host disease;Natural killer cell mediated cytotoxicity;Phagosome;Type I diabetes mellitus;Viral myocarditis	7	7	4	23	23	12.9	40.84	0	36.981	172110000	21	16	P04439;P01893;P01889;P13747	P04439	HLA class I histocompatibility antigen, A-3 alpha chain	HLA-A	720
23.7598	25.4738	25.6288					9	9	9	65.7	65.7	65.7	28.315	0	323.31	1239500000	11	28	P04632;Q96L46	P04632	Calpain small subunit 1	CAPNS1	721
27.6516	28.3731	28.3348				Amoebiasis;MAPK signaling pathway;VEGF signaling pathway	13	13	13	72.2	72.2	72.2	22.782	0	323.31	12559000000	14	73	P04792	P04792	Heat shock protein beta-1	HSPB1	722
NaN	16.9807	18.8129				Metabolism of xenobiotics by cytochrome P450;Retinol metabolism;Steroid hormone biosynthesis;Tryptophan metabolism	2	2	2	7.4	7.4	7.4	58.165	0.0079495	1.6883	15336000	26	1	P04798	P04798	Cytochrome P450 1A1	CYP1A1	723
NaN	20.0239	20.4397				One carbon pool by folate;Pyrimidine metabolism	3	3	3	17.3	17.3	17.3	35.716	0	15.072	39813000	16	5	P04818	P04818	Thymidylate synthase	TYMS	724
25.2628	26.5562	26.1641				N-Glycan biosynthesis;Protein processing in endoplasmic reticulum;Various types of N-glycan biosynthesis	29	29	29	56.8	56.8	56.8	68.569	0	323.31	7922800000	37	129	P04843	P04843	Dolichyl-diphosphooligosaccharide--protein glycosyltransferase subunit 1	RPN1	725
24.7858	26.4581	26.2775				N-Glycan biosynthesis;Protein processing in endoplasmic reticulum;Various types of N-glycan biosynthesis	18	18	18	39.6	39.6	39.6	69.283	0	323.31	4656500000	23	64	P04844	P04844	Dolichyl-diphosphooligosaccharide--protein glycosyltransferase subunit 2	RPN2	726
23.1531	24.1945	24.2999				Axon guidance;Chagas disease (American trypanosomiasis);Chemokine signaling pathway;Gap junction;Gastric acid secretion;Leukocyte transendothelial migration;Long-term depression;Melanogenesis;Progesterone-mediated oocyte maturation;Tight junction;Toxoplasmosis	13	13	8	47.9	47.9	33	40.45	0	68.075	836070000	17	45	P04899;P11488;P09471;P19087;A8MTJ3	P04899	Guanine nucleotide-binding protein G(i) subunit alpha-2	GNAI2	727
27.7136	28.8738	27.7892				Systemic lupus erythematosus	3	1	1	27.3	14.8	14.8	13.936	0	99.84	4719800000	5	3	Q99878;Q96KK5;Q9BTM1;Q16777;Q93077;Q7L7L0;Q6FI13;P20671;P0C0S8;P04908;Q96QV6;P16104;Q8IUE6	Q99878;Q96KK5;Q9BTM1;Q16777;Q93077;Q7L7L0;Q6FI13;P20671;P0C0S8;P04908;Q96QV6;P16104	Histone H2A type 1-J;Histone H2A type 1-H;Histone H2A.J;Histone H2A type 2-C;Histone H2A type 1-C;Histone H2A type 3;Histone H2A type 2-A;Histone H2A type 1-D;Histone H2A type 1;Histone H2A type 1-B/E;Histone H2A type 1-A;Histone H2AX	HIST1H2AJ;HIST1H2AH;H2AFJ;HIST2H2AC;HIST1H2AC;HIST3H2A;HIST2H2AA3;HIST1H2AD;HIST1H2AG;HIST1H2AB;HIST1H2AA;H2AFX	728
NaN	NaN	17.1584				Bile secretion;Gastric acid secretion;Pancreatic secretion;Salivary secretion	3	3	3	2.5	2.5	2.5	137.01	0.00026991	3.496	7314100	50	3	P04920	P04920	Anion exchange protein 2	SLC4A2	729
23.6694	24.8453	24.78				Aldosterone-regulated sodium reabsorption;Bile secretion;Carbohydrate digestion and absorption;Cardiac muscle contraction;Endocrine and other factor-regulated calcium reabsorption;Gastric acid secretion;Mineral absorption;Pancreatic secretion;Protein digestion and absorption;Proximal tubule bicarbonate reclamation;Salivary secretion	36	36	32	42.2	42.2	38.6	112.89	0	323.31	3253100000	45	129	P05023;P13637;P50993;Q13733;P20648	P05023	Sodium/potassium-transporting ATPase subunit alpha-1	ATP1A1	730
23.1039	24.5104	24.8765				Aldosterone-regulated sodium reabsorption;Bile secretion;Carbohydrate digestion and absorption;Cardiac muscle contraction;Endocrine and other factor-regulated calcium reabsorption;Gastric acid secretion;Mineral absorption;Pancreatic secretion;Protein digestion and absorption;Proximal tubule bicarbonate reclamation;Salivary secretion	6	6	6	28.4	28.4	28.4	35.061	0	53.282	764570000	12	29	P05026	P05026	Sodium/potassium-transporting ATPase subunit beta-1	ATP1B1	731
17.2952	20.3169	21.1971				Alzheimer's disease	8	8	8	13.8	13.8	13.8	86.942	0	30.682	135490000	35	17	P05067	P05067	Amyloid beta A4 protein;N-APP;Soluble APP-alpha;Soluble APP-beta;C99;Beta-amyloid protein 42;Beta-amyloid protein 40;C83;P3(42);P3(40);C80;Gamma-secretase C-terminal fragment 59;Gamma-secretase C-terminal fragment 57;Gamma-secretase C-terminal fragment 50;C31	APP	732
24.3904	25.8646	25.9827				Arginine and proline metabolism;Ascorbate and aldarate metabolism;beta-Alanine metabolism;Chloroalkane and chloroalkene degradation;Fatty acid metabolism;Glycerolipid metabolism;Glycolysis / Gluconeogenesis;Histidine metabolism;Limonene and pinene degradation;Lysine degradation;Pentose and glucuronate interconversions;Propanoate metabolism;Pyruvate metabolism;Tryptophan metabolism;Valine, leucine…	23	20	19	54.9	51.8	50.3	56.381	0	323.31	3436100000	23	76	P05091	P05091	Aldehyde dehydrogenase, mitochondrial	ALDH2	733
25.0269	25.3601	25.9126					5	5	5	47	47	47	10.659	0	51.652	561670000	4	15	P05114	P05114	Non-histone chromosomal protein HMG-14	HMGN1	734
26.7596	27.7354	27.5982				Calcium signaling pathway;Huntington's disease;Parkinson's disease	16	16	7	43.3	43.3	19.8	32.852	0	145.13	10265000000	19	86	P05141;Q9H0C2	P05141	ADP/ATP translocase 2;ADP/ATP translocase 2, N-terminally processed	SLC25A5	735
19.0731	18.1827	20.2276				RIG-I-like receptor signaling pathway	2	2	2	20	20	20	17.887	0	4.6277	24923000	12	3	P05161	P05161	Ubiquitin-like protein ISG15	ISG15	736
19.2144	20.7029	20.1055				Carbon fixation pathways in prokaryotes;Glyoxylate and dicarboxylate metabolism;Propanoate metabolism;Valine, leucine and isoleucine degradation	10	10	10	17.6	17.6	17.6	80.058	0	26.866	158390000	46	26	P05165	P05165	Propionyl-CoA carboxylase alpha chain, mitochondrial	PCCA	737
20.6647	21.5523	22.4648				Carbon fixation pathways in prokaryotes;Glyoxylate and dicarboxylate metabolism;Propanoate metabolism;Valine, leucine and isoleucine degradation	12	12	12	30.6	30.6	30.6	58.215	0	63.276	315790000	30	28	P05166	P05166	Propionyl-CoA carboxylase beta chain, mitochondrial	PCCB	738
23.9227	25.227	25.3062				Hepatitis C;Measles;Protein processing in endoplasmic reticulum;RNA transport	18	18	18	56.5	56.5	56.5	36.112	0	278.23	2126500000	22	60	P05198	P05198	Eukaryotic translation initiation factor 2 subunit 1	EIF2S1	739
22.7854	26.1622	22.4497					2	2	1	23.3	23.3	13.3	9.3926	0	3.6189	176110000	2	5	P05204	P05204	Non-histone chromosomal protein HMG-17	HMGN2	740
21.9375	22.4983	23.1577				African trypanosomiasis;Cell adhesion molecules (CAMs);Leukocyte transendothelial migration;Malaria;Natural killer cell mediated cytotoxicity;Rheumatoid arthritis;Staphylococcus aureus infection;Viral myocarditis	12	12	12	30.8	30.8	30.8	57.825	0	66.122	482470000	25	33	P05362	P05362	Intercellular adhesion molecule 1	ICAM1	741
28.0362	28.8062	29.7026				Ribosome	2	2	2	51.8	51.8	51.8	11.514	0	115.58	4855000000	3	10	P05386	P05386	60S acidic ribosomal protein P1	RPLP1	742
26.9915	28.2717	27.9266				Ribosome	8	8	8	77.4	77.4	77.4	11.665	0	207.44	3563100000	5	45	P05387	P05387	60S acidic ribosomal protein P2	RPLP2	743
27.573	28.0707	28.1446				Ribosome	10	10	10	45.4	45.4	45.4	34.273	0	323.31	10118000000	13	64	P05388;Q8NHW5	P05388;Q8NHW5	60S acidic ribosomal protein P0;60S acidic ribosomal protein P0-like	RPLP0;RPLP0P6	744
24.2755	25.535	25.6731				Systemic lupus erythematosus	20	20	20	42.4	42.4	42.4	46.836	0	261.98	2693400000	22	74	P05455	P05455	Lupus La protein	SSB	745
20.6394	22.7123	NaN				Alzheimer's disease;Huntington's disease;Oxidative phosphorylation;Parkinson's disease	1	1	1	5.1	5.1	5.1	14.277	0.0086207	1.6652	42528000	5	2	P05496;Q06055;P48201	P05496;Q06055;P48201	ATP synthase F(0) complex subunit C1, mitochondrial;ATP synthase F(0) complex subunit C2, mitochondrial;ATP synthase F(0) complex subunit C3, mitochondrial	ATP5G1;ATP5G2;ATP5G3	746
22.4505	24.3243	24.8428				Arrhythmogenic right ventricular cardiomyopathy (ARVC);Axon guidance;Bacterial invasion of epithelial cells;Cell adhesion molecules (CAMs);Dilated cardiomyopathy;ECM-receptor interaction;Focal adhesion;Hypertrophic cardiomyopathy (HCM);Leishmaniasis;Leukocyte transendothelial migration;Pathogenic Escherichia coli infection;Pathways in cancer;Phagosome;Regulation of actin cytoskeleton;Shigellosis;…	17	17	17	28.6	28.6	28.6	88.414	0	177.61	1932200000	34	54	P05556	P05556	Integrin beta-1	ITGB1	747
27.7396	28.4636	28.5639					29	27	20	70.2	66.5	54.7	48.057	0	323.31	25768000000	26	165	P05783;CON__H-INV:HIT000015463;Q92764;CON__Q92764;CON__Q497I4;CON__O76013;CON__Q15323;CON__A2A5Y0;CON__Q2M2I5;CON__Q9UE12;CON__REFSEQ:XP_986630;CON__Q14532;CON__O76014;CON__A2AB72;CON__Q14525;CON__O76015;O76015;O76013;O76014;Q14525;Q14532;Q15323;Q2M2I5	P05783	Keratin, type I cytoskeletal 18	KRT18	748
18.7351	21.0937	18.5988				Porphyrin and chlorophyll metabolism	2	2	2	7.1	7.1	7.1	40.786	0.0012614	2.5387	49140000	16	5	P06132	P06132	Uroporphyrinogen decarboxylase	UROD	749
15.8579	16.601	17.1682				Ascorbate and aldarate metabolism;Drug metabolism - cytochrome P450;Drug metabolism - other enzymes;Metabolism of xenobiotics by cytochrome P450;Other types of O-glycan biosynthesis;Pentose and glucuronate interconversions;Porphyrin and chlorophyll metabolism;Retinol metabolism;Starch and sucrose metabolism;Steroid hormone biosynthesis	2	2	2	3.6	3.6	3.6	60.512	0.0081718	1.6835	7651800	25	4	P06133	P06133	UDP-glucuronosyltransferase 2B4	UGT2B4	750
NaN	17.0197	16.5902				Adherens junction;Aldosterone-regulated sodium reabsorption;Insulin signaling pathway;Type II diabetes mellitus	4	4	4	3.7	3.7	3.7	156.33	0	10.328	16438000	71	7	P06213;P08069	P06213	Insulin receptor;Insulin receptor subunit alpha;Insulin receptor subunit beta	INSR	751
NaN	19.8855	19.6625				Fc gamma R-mediated phagocytosis;Regulation of actin cytoskeleton	16	4	4	25.7	8.2	8.2	85.696	0	15.822	61146000	34	8	P06396	P06396	Gelsolin	GSN	752
26.9749	28.3117	28.5117					6	6	6	36	36	36	12.203	0	121.38	2543400000	3	22	P06454	P06454	Prothymosin alpha;Prothymosin alpha, N-terminally processed;Thymosin alpha-1	PTMA	753
23.3818	24.3342	24.7814				Cell cycle;Gap junction;Oocyte meiosis;p53 signaling pathway;Progesterone-mediated oocyte maturation	14	14	12	55.9	55.9	49.5	34.095	0	93.439	1157500000	19	44	P06493	P06493	Cyclin-dependent kinase 1	CDK1	754
26.6799	27.6244	27.9279				Alzheimer's disease;Huntington's disease;Oxidative phosphorylation;Parkinson's disease	22	22	22	57.8	57.8	57.8	56.559	0	323.31	16523000000	29	142	P06576	P06576	ATP synthase subunit beta, mitochondrial	ATP5B	755
19.1645	NaN	16.6892				Complement and coagulation cascades;Staphylococcus aureus infection;Systemic lupus erythematosus	3	3	3	4.7	4.7	4.7	83.267	0	4.9015	27038000	39	4	P06681	P06681	Complement C2;Complement C2b fragment;Complement C2a fragment	C2	756
23.2269	NaN	23.4535					1	1	1	8.9	8.9	8.9	10.18	0	8.5195	106520000	5	4	P06703	P06703	Protein S100-A6	S100A6	757
23.7676	23.5924	24.495				Insulin signaling pathway;mTOR signaling pathway;RNA transport	7	7	7	39.6	39.6	39.6	25.097	0	54.681	556320000	11	28	P06730	P06730	Eukaryotic translation initiation factor 4E	EIF4E	758
19.2483	21.6226	21.8053				Arginine and proline metabolism	10	8	8	32.8	27.3	27.3	43.101	0	52.062	150330000	20	18	P06732	P06732	Creatine kinase M-type;Creatine kinase M-type, N-terminally processed	CKM	759
28.359	28.7561	28.9423				Glycolysis / Gluconeogenesis;Methane metabolism;RNA degradation	21	21	19	61.1	61.1	53.5	47.168	0	323.31	28897000000	22	135	P06733	P06733	Alpha-enolase	ENO1	760
19.7992	21.3569	21.386				Insulin signaling pathway;Starch and sucrose metabolism	23	17	16	30.9	23.6	22.3	97.147	0	50.334	323260000	51	37	P06737	P06737	Glycogen phosphorylase, liver form	PYGL	761
25.2571	26.4175	26.5097				Amino sugar and nucleotide sugar metabolism;Glycolysis / Gluconeogenesis;Pentose phosphate pathway;Starch and sucrose metabolism	18	18	14	40.3	40.3	30.8	63.146	0	323.31	5857100000	26	80	P06744;Q8N196	P06744	Glucose-6-phosphate isomerase	GPI	762
27.6634	28.4086	28.1924					10	10	10	41.2	41.2	41.2	32.575	0	323.31	10507000000	12	59	P06748	P06748	Nucleophosmin	NPM1	763
24.9771	25.7498	25.5435				Cardiac muscle contraction;Dilated cardiomyopathy;Hypertrophic cardiomyopathy (HCM);Pathways in cancer;Thyroid cancer	13	7	5	35.8	24.2	16.1	32.95	0	50.615	2213700000	16	37	P06753	P06753	Tropomyosin alpha-3 chain	TPM3	764
17.3466	21.0449	21.1692				Arrhythmogenic right ventricular cardiomyopathy (ARVC);Cell adhesion molecules (CAMs);Dilated cardiomyopathy;ECM-receptor interaction;Focal adhesion;Hypertrophic cardiomyopathy (HCM);Pathways in cancer;Phagosome;Regulation of actin cytoskeleton;Small cell lung cancer	9	9	9	11.9	11.9	11.9	116.04	0	40.377	271920000	58	20	P06756	P06756	Integrin alpha-V;Integrin alpha-V heavy chain;Integrin alpha-V light chain	ITGAV	765
20.2368	21.5366	21.7567				Amino sugar and nucleotide sugar metabolism;Glycosaminoglycan degradation;Glycosphingolipid biosynthesis - ganglio series;Glycosphingolipid biosynthesis - globo series;Lysosome;Other glycan degradation	11	11	11	21.9	21.9	21.9	60.702	0	36.375	195530000	25	21	P06865	P06865	Beta-hexosaminidase subunit alpha	HEXA	766
23.7041	24.0488	23.8311				Systemic lupus erythematosus	7	2	2	46.8	7.9	7.9	13.92	0	6.6839	321620000	7	8	Q16778;P33778;P23527;P06899;Q8N257;Q6DRA6;Q6DN03	Q16778;P33778;P23527;P06899;Q8N257	Histone H2B type 2-E;Histone H2B type 1-B;Histone H2B type 1-O;Histone H2B type 1-J;Histone H2B type 3-B	HIST2H2BE;HIST1H2BB;HIST1H2BO;HIST1H2BJ;HIST3H2BB	767
24.2266	24.7882	25.0496				Bile secretion;Metabolism of xenobiotics by cytochrome P450	18	18	18	53.8	53.8	53.8	52.948	0	172.8	2166700000	26	55	P07099	P07099	Epoxide hydrolase 1	EPHX1	768
20.4796	22.2119	22.6381				PPAR signaling pathway	2	2	2	41.4	41.4	41.4	10.044	0	14.207	64238000	5	5	P07108	P07108	Acyl-CoA-binding protein	DBI	769
22.691	21.5968	22.5731				Fat digestion and absorption;PPAR signaling pathway	4	4	4	33.9	33.9	33.9	14.208	0	10.456	113280000	7	12	P07148	P07148	Fatty acid-binding protein, liver	FABP1	770
NaN	NaN	NaN					1	1	1	2	2	2	65.171	0	4.7591	0	20	1	P07199	P07199	Major centromere autoantigen B	CENPB	771
21.5807	20.7538	20.9339				Arachidonic acid metabolism;Glutathione metabolism	6	6	6	35.5	35.5	35.5	22.088	0	27.081	89801000	13	16	P07203	P07203	Glutathione peroxidase 1	GPX1	772
27.3503	28.0049	28.3482				Protein processing in endoplasmic reticulum	34	34	34	57.3	57.3	57.3	57.116	0	323.31	27375000000	35	194	P07237	P07237	Protein disulfide-isomerase	P4HB	773
25.5048	25.1369	25.1649					6	6	6	27.3	27.3	27.3	20.863	0	18.759	610620000	5	18	P07305	P07305	Histone H1.0;Histone H1.0, N-terminally processed	H1F0	774
23.4531	23.6373	23.2945					14	14	14	64.3	64.3	64.3	33.186	0	62.629	626770000	18	45	P07306	P07306	Asialoglycoprotein receptor 1	ASGR1	775
18.4882	21.6657	22.14					7	7	7	41.8	41.8	41.8	35.092	0	14.573	124750000	15	11	P07307	P07307	Asialoglycoprotein receptor 2	ASGR2	776
25.2589	26.0227	26.5309				ko05152;Lysosome	14	14	14	44.9	44.9	44.9	44.552	0	230.15	3900500000	19	68	P07339	P07339	Cathepsin D;Cathepsin D light chain;Cathepsin D heavy chain	CTSD	777
27.4772	28.1977	28.4177					26	26	26	71.1	71.1	71.1	38.604	0	323.31	19625000000	23	167	P07355;A6NMY6	P07355;A6NMY6	Annexin A2;Putative annexin A2-like protein	ANXA2;ANXA2P2	778
23.8982	25.2418	25.1133				Alzheimer's disease;Apoptosis;Protein processing in endoplasmic reticulum	29	29	29	44.1	44.1	44.1	81.889	0	271.33	3297800000	36	108	P07384	P07384	Calpain-1 catalytic subunit	CAPN1	779
27.4766	29.1597	28.5763				Gap junction;Pathogenic Escherichia coli infection;Phagosome	22	4	4	61.7	16	16	49.67	0	178.27	23734000000	20	32	P07437;A6NNZ2	P07437	Tubulin beta chain	TUBB	780
19.1468	21.6884	22.48				Lysosome	10	10	10	21.6	21.6	21.6	58.112	0	15.743	304110000	31	26	P07602	P07602	Prosaposin;Saposin-A;Saposin-B-Val;Saposin-B;Saposin-C;Saposin-D	PSAP	781
21.767	22.7446	23.1787				Amino sugar and nucleotide sugar metabolism;Glycosaminoglycan degradation;Glycosphingolipid biosynthesis - ganglio series;Glycosphingolipid biosynthesis - globo series;Lysosome;Other glycan degradation	11	11	11	25.4	25.4	25.4	63.111	0	54.385	582640000	29	31	P07686	P07686	Beta-hexosaminidase subunit beta;Beta-hexosaminidase subunit beta chain B;Beta-hexosaminidase subunit beta chain A	HEXB	782
27.0698	27.5951	27.675				Regulation of actin cytoskeleton;Shigellosis	8	8	8	69.3	69.3	69.3	15.054	0	197.19	5021200000	9	39	P07737;CON__P02584	P07737	Profilin-1	PFN1	783
NaN	18.7879	NaN				Glycolysis / Gluconeogenesis	1	1	1	8.9	8.9	8.9	30.005	0.0066508	1.8264	6336500	14	1	P07738	P07738	Bisphosphoglycerate mutase	BPGM	784
23.5531	24.554	25.1966				Purine metabolism	8	8	8	54.4	54.4	54.4	19.608	0	146.33	904700000	12	22	P07741	P07741	Adenine phosphoribosyltransferase	APRT	785
23.8819	25.0058	25.0339				Aminoacyl-tRNA biosynthesis;Porphyrin and chlorophyll metabolism	57	57	56	48.1	48.1	47.6	170.59	0	323.31	6847100000	82	204	P07814	P07814	Bifunctional glutamate/proline--tRNA ligase;Glutamate--tRNA ligase;Proline--tRNA ligase	EPRS	786
17.409	NaN	21.4728				Antigen processing and presentation;Lysosome	4	4	4	15.6	15.6	15.6	37.821	0	11.605	58607000	19	10	P07858	P07858	Cathepsin B;Cathepsin B light chain;Cathepsin B heavy chain	CTSB	787
27.6186	28.3173	28.4909				Antigen processing and presentation;NOD-like receptor signaling pathway;Pathways in cancer;Plant-pathogen interaction;Progesterone-mediated oocyte maturation;Prostate cancer;Protein processing in endoplasmic reticulum	40	24	23	49.6	31.3	30.3	84.659	0	323.31	30287000000	33	193	P07900;Q14568;Q58FG0	P07900	Heat shock protein HSP 90-alpha	HSP90AA1	788
20.8763	21.6789	18.3878				Amino sugar and nucleotide sugar metabolism;Galactose metabolism	3	3	3	10	10	10	43.363	0	6.2801	90003000	16	3	P07902	P07902	Galactose-1-phosphate uridylyltransferase	GALT	789
25.9891	26.3357	26.2127				Spliceosome	16	16	16	42.2	42.2	42.2	33.67	0	129.42	3894100000	17	55	P07910;P0DMR1;O60812;B7ZW38;B2RXH8;Q86SE5	P07910;P0DMR1;O60812;B7ZW38;B2RXH8	Heterogeneous nuclear ribonucleoproteins C1/C2;Heterogeneous nuclear ribonucleoprotein C-like 4;Heterogeneous nuclear ribonucleoprotein C-like 1;Heterogeneous nuclear ribonucleoprotein C-like 3;Heterogeneous nuclear ribonucleoprotein C-like 2	HNRNPC;HNRNPCL4;HNRNPCL1;HNRNPCL3;HNRNPCL2	790
NaN	22.276	23.1447				Alzheimer's disease;Cardiac muscle contraction;Huntington's disease;Oxidative phosphorylation;Parkinson's disease	2	2	2	28.6	28.6	28.6	10.739	0	22.456	86111000	6	3	P07919;A0A096LP55	P07919;A0A096LP55	Cytochrome b-c1 complex subunit 6, mitochondrial;Cytochrome b-c1 complex subunit 6	UQCRH;UQCRHL	791
16.6011	19.9339	19.007				Amoebiasis;ECM-receptor interaction;Focal adhesion;Pathways in cancer;Small cell lung cancer;Toxoplasmosis	7	7	7	5.4	5.4	5.4	198.04	0	32.108	120460000	74	15	P07942	P07942	Laminin subunit beta-1	LAMB1	792
NaN	18.0177	18.4783				Adherens junction;Tight junction	3	2	2	6.1	4.8	4.8	60.801	0	3.7776	15764000	25	3	P07947	P07947	Tyrosine-protein kinase Yes	YES1	793
NaN	NaN	17.7118				B cell receptor signaling pathway;Chemokine signaling pathway;Epithelial cell signaling in Helicobacter pylori infection;Fc epsilon RI signaling pathway;Fc gamma R-mediated phagocytosis;Long-term depression	2	1	1	3.7	2.3	2.3	58.573	0.0036514	2.1212	5796400	27	1	P07948	P07948	Tyrosine-protein kinase Lyn	LYN	794
25.292	26.1732	26.6488				Carbon fixation pathways in prokaryotes;Citrate cycle (TCA cycle);Pathways in cancer;Renal cell carcinoma	18	18	18	52.2	52.2	52.2	54.636	0	323.31	5549300000	25	61	P07954	P07954	Fumarate hydratase, mitochondrial	FH	796
18.1114	19.0899	19.7183				ECM-receptor interaction;Focal adhesion;Malaria;Phagosome;TGF-beta signaling pathway	25	4	4	23.9	5	5	129.38	0	31.92	105630000	62	10	P07996	P07996	Thrombospondin-1	THBS1	797
14.4362	19.3605	19.2099					3	3	3	5.1	5.1	5.1	75.872	0	4.1452	55972000	43	6	P08133	P08133	Annexin A6	ANXA6	798
21.4071	22.1066	21.7536					7	1	1	37.3	6.2	6.2	22.006	0	7.8557	86661000	8	4	P08134	P08134	Rho-related GTP-binding protein RhoC	RHOC	799
17.6962	19.7433	20.2541				ABC transporters;Bile secretion	12	12	12	12	12	12	141.48	0	36.733	149790000	64	22	P08183;P21439	P08183	Multidrug resistance protein 1	ABCB1	800
23.76	24.2041	24.4841				Protein digestion and absorption	20	20	20	35.4	35.4	35.4	67.993	0	245.72	1653000000	29	79	P08195	P08195	4F2 cell-surface antigen heavy chain	SLC3A2	801
NaN	23.4699	24.2716				Fructose and mannose metabolism;Galactose metabolism;Glycolysis / Gluconeogenesis;Methane metabolism;Pentose phosphate pathway	2	1	1	2.6	1.4	1.4	85.182	0.0057568	1.9358	1051800000	33	2	P08237	P08237	ATP-dependent 6-phosphofructokinase, muscle type	PFKM	802
28.7905	29.8299	29.9279				Antigen processing and presentation;NOD-like receptor signaling pathway;Pathways in cancer;Plant-pathogen interaction;Progesterone-mediated oocyte maturation;Prostate cancer;Protein processing in endoplasmic reticulum	47	47	25	58.4	58.4	32.5	83.263	0	323.31	80520000000	33	466	P08238;Q58FF7	P08238	Heat shock protein HSP 90-beta	HSP90AB1	803
19.9425	21.8572	22.1073				Protein export	19	19	19	34.8	34.8	34.8	69.81	0	56.553	326370000	35	38	P08240	P08240	Signal recognition particle receptor subunit alpha	SRPR	804
23.7443	24.7672	24.8444				Alanine, aspartate and glutamate metabolism;Nitrogen metabolism	18	18	18	39.4	39.4	39.4	64.369	0	114.72	2109200000	29	58	P08243	P08243	Asparagine synthetase [glutamine-hydrolyzing]	ASNS	805
17.8651	20.2043	20.7667				Porphyrin and chlorophyll metabolism	4	4	4	16.1	16.1	16.1	39.33	0	13.562	54923000	17	7	P08397	P08397	Porphobilinogen deaminase	HMBS	806
21.548	22.4923	23.4405				Butanoate metabolism;Citrate cycle (TCA cycle);Glycolysis / Gluconeogenesis;Pyruvate metabolism;Valine, leucine and isoleucine biosynthesis	7	7	7	24.1	24.1	24.1	43.295	0	84.785	447710000	22	18	P08559	P08559	Pyruvate dehydrogenase E1 component subunit alpha, somatic form, mitochondrial	PDHA1	807
23.1414	23.9317	23.6257				Alzheimer's disease;Cardiac muscle contraction;Huntington's disease;Oxidative phosphorylation;Parkinson's disease	8	8	8	32.6	32.6	32.6	35.422	0	89.305	649360000	17	30	P08574	P08574	Cytochrome c1, heme protein, mitochondrial	CYC1	808
25.0509	24.911	24.8058				Spliceosome	9	7	7	39.6	32.9	32.9	25.486	0	78.284	956340000	10	22	P08579	P08579	U2 small nuclear ribonucleoprotein B	SNRPB2	809
23.9615	23.7224	23.5876				Spliceosome	13	13	13	30.9	30.9	30.9	51.556	0	52.004	727280000	17	36	P08621	P08621	U1 small nuclear ribonucleoprotein 70 kDa	SNRNP70	810
16.1155	18.3248	17.7409				Arrhythmogenic right ventricular cardiomyopathy (ARVC);Bacterial invasion of epithelial cells;Dilated cardiomyopathy;ECM-receptor interaction;Focal adhesion;Hematopoietic cell lineage;Hypertrophic cardiomyopathy (HCM);Phagosome;Regulation of actin cytoskeleton;Shigellosis	3	3	3	5	5	5	114.54	0	8.1129	24735000	40	4	P08648	P08648	Integrin alpha-5;Integrin alpha-5 heavy chain;Integrin alpha-5 light chain	ITGA5	811
24.7896	24.975	25.1169					34	31	29	70.2	66.7	62.9	53.651	0	323.31	3344400000	34	127	P08670;P41219;P14136;P07196;P07197;P12036	P08670	Vimentin	VIM	812
25.4643	27.1927	27.7607				Ribosome	8	8	8	57	57	57	15.55	0	209.65	2135500000	5	32	P08708	P08708	40S ribosomal protein S17	RPS17	813
NaN	NaN	17.2255				Complement and coagulation cascades	2	2	2	6.9	6.9	6.9	51.593	0	3.81	3065000	20	2	P08709	P08709	Coagulation factor VII;Factor VII light chain;Factor VII heavy chain	F7	814
20.4615	22.2807	22.4044				Axon guidance;Chagas disease (American trypanosomiasis);Chemokine signaling pathway;Gap junction;Gastric acid secretion;Leukocyte transendothelial migration;Long-term depression;Melanogenesis;Progesterone-mediated oocyte maturation;Tight junction;Toxoplasmosis	10	5	5	32.8	17.8	17.8	40.532	0	76.64	181360000	15	12	P08754	P08754	Guanine nucleotide-binding protein G(k) subunit alpha	GNAI3	816
26.5322	27.0287	27.5235					20	20	20	67.5	67.5	67.5	35.936	0	323.31	9391400000	22	89	P08758	P08758	Annexin A5	ANXA5	817
27.5078	28.3994	28.3917				Ribosome	15	15	15	57.6	57.6	57.6	32.854	0	323.31	11662000000	13	79	P08865	P08865	40S ribosomal protein SA	RPSA	818
20.1378	21.6866	21.6851				Lysosome	2	2	2	7.6	7.6	7.6	25.636	0.00052576	3.1167	55306000	7	4	P08962	P08962	CD63 antigen	CD63	819
18.9996	20.4573	21.4178					4	4	4	19	19	19	38.632	0	11.242	90541000	19	8	P09001	P09001	39S ribosomal protein L3, mitochondrial	MRPL3	820
24.4519	25.0511	25.0414				Spliceosome	11	11	9	40.1	40.1	34.8	31.279	0	104.08	1106900000	12	42	P09012	P09012	U1 small nuclear ribonucleoprotein A	SNRPA	821
NaN	19.2051	19.3198				Glycolysis / Gluconeogenesis;Methane metabolism;RNA degradation	5	2	2	15.2	5.8	5.8	47.268	0	6.8794	25176000	20	5	P09104	P09104	Gamma-enolase	ENO2	822
22.5044	23.4778	24.1095				Benzoate degradation;Biosynthesis of unsaturated fatty acids;Fatty acid metabolism;Peroxisome;PPAR signaling pathway;Valine, leucine and isoleucine degradation	12	12	12	45.3	45.3	45.3	44.292	0	127.96	678900000	19	33	P09110	P09110	3-ketoacyl-CoA thiolase, peroxisomal	ACAA1	823
21.7056	23.358	23.7219				Protein export	5	5	5	54.2	54.2	54.2	16.156	0	18.841	196050000	7	13	P09132	P09132	Signal recognition particle 19 kDa protein	SRP19	824
23.0634	22.9574	21.5075				Spliceosome	3	3	3	24.5	24.5	24.5	17.394	0	23.4	119350000	6	10	P09234	P09234	U1 small nuclear ribonucleoprotein C	SNRPC	825
25.9079	26.7814	26.6671					37	37	37	51.9	51.9	51.9	92.694	0	323.31	12534000000	44	182	P09327;O75366	P09327	Villin-1	VIL1	826
23.4339	25.5479	25.7545					6	6	6	58.5	58.5	58.5	14.716	0	70.71	1053000000	9	20	P09382	P09382	Galectin-1	LGALS1	827
22.7932	23.3366	23.7011				Folate biosynthesis	10	10	10	60.7	60.7	60.7	25.789	0	71.971	440990000	14	36	P09417	P09417	Dihydropteridine reductase	QDPR	828
27.7648	28.0285	28.1353				Base excision repair	12	12	11	40	40	34.4	24.893	0	134.35	4780100000	6	77	P09429;B2RPK0;P23497	P09429;B2RPK0	High mobility group protein B1;Putative high mobility group protein B1-like 1	HMGB1;HMGB1P1	829
21.9033	23.7372	23.6941					9	9	9	65.2	65.2	65.2	15.85	0	20.624	283300000	9	20	P09455	P09455	Retinol-binding protein 1	RBP1	830
NaN	18.3928	18.8092				Carbon fixation in photosynthetic organisms;Fructose and mannose metabolism;Glycolysis / Gluconeogenesis;Insulin signaling pathway;Methane metabolism;Pentose phosphate pathway	2	2	2	7.7	7.7	7.7	36.842	0.00052994	3.2118	16070000	20	3	P09467	P09467	Fructose-1,6-bisphosphatase 1	FBP1	831
22.0351	23.2442	23.023				Cardiac muscle contraction;Dilated cardiomyopathy;Hypertrophic cardiomyopathy (HCM)	13	7	5	35.6	18.7	13.7	32.708	0	119.28	364110000	16	27	P09493	P09493	Tropomyosin alpha-1 chain	TPM1	832
24.7958	25.7504	25.8472				Bacterial invasion of epithelial cells;Endocrine and other factor-regulated calcium reabsorption;Endocytosis;Huntington's disease;Lysosome	5	5	5	16.1	16.1	16.1	27.076	0	19.937	1021600000	7	20	P09496	P09496	Clathrin light chain A	CLTA	833
20.4169	22.3432	23.3699				Bacterial invasion of epithelial cells;Endocrine and other factor-regulated calcium reabsorption;Endocytosis;Huntington's disease;Lysosome	4	4	4	14.4	14.4	14.4	25.19	0	7.1592	158050000	9	7	P09497	P09497	Clathrin light chain B	CLTB	834
26.771	27.9144	28.0304					20	20	20	61.4	61.4	61.4	35.882	0	323.31	14116000000	22	118	P09525	P09525	Annexin A4	ANXA4	835
18.8012	21.8977	22.9022					9	9	9	23.5	23.5	23.5	47.578	0	106.16	329470000	27	17	P09543	P09543	2,3-cyclic-nucleotide 3-phosphodiesterase	CNP	836
19.1717	22.6414	19.7761				Mineral absorption;Porphyrin and chlorophyll metabolism	5	5	5	24.7	24.7	24.7	32.818	0	19.722	112430000	14	8	P09601	P09601	Heme oxygenase 1	HMOX1	837
23.2149	24.2924	24.3673				Citrate cycle (TCA cycle);Glycine, serine and threonine metabolism;Glycolysis / Gluconeogenesis;Pyruvate metabolism;Valine, leucine and isoleucine degradation	11	11	11	27.5	27.5	27.5	54.177	0	61.862	1142300000	22	38	P09622	P09622	Dihydrolipoyl dehydrogenase, mitochondrial	DLD	838
26.1609	25.5395	25.8143				Spliceosome	13	12	12	41.1	38.7	38.7	38.746	0	288.51	3290500000	18	72	P09651;Q32P51	P09651;Q32P51	Heterogeneous nuclear ribonucleoprotein A1;Heterogeneous nuclear ribonucleoprotein A1, N-terminally processed;Heterogeneous nuclear ribonucleoprotein A1-like 2	HNRNPA1;HNRNPA1L2	839
24.5549	25.5542	25.0887				Spliceosome	10	10	10	36.9	36.9	36.9	28.415	0	201.32	1096000000	10	33	P09661	P09661	U2 small nuclear ribonucleoprotein A	SNRPA1	840
NaN	18.9608	NaN				Lysosome	1	1	1	3.9	3.9	3.9	37.393	0.0064439	1.8749	7143200	14	1	P09668	P09668	Pro-cathepsin H;Cathepsin H mini chain;Cathepsin H;Cathepsin H heavy chain;Cathepsin H light chain	CTSH	841
23.7085	24.9236	24.8787				Alzheimer's disease;Cardiac muscle contraction;Huntington's disease;Oxidative phosphorylation;Parkinson's disease	4	4	4	33.3	33.3	33.3	8.7813	0	5.1889	305520000	4	16	P09669	P09669	Cytochrome c oxidase subunit 6C	COX6C	842
25.0309	25.6471	25.6923				Base excision repair	48	48	48	48.4	48.4	48.4	113.08	0	323.31	7193500000	51	190	P09874	P09874	Poly [ADP-ribose] polymerase 1	PARP1	843
NaN	NaN	NaN				DNA replication;Purine metabolism;Pyrimidine metabolism	1	1	1	0.8	0.8	0.8	165.91	0.0029376	2.168	0	72	2	P09884	P09884	DNA polymerase alpha catalytic subunit	POLA1	844
24.7986	25.3952	25.2509				Parkinson's disease	9	9	9	53.4	53.4	53.4	24.824	0	171.88	1132400000	10	36	P09936	P09936	Ubiquitin carboxyl-terminal hydrolase isozyme L1	UCHL1	845
22.9029	24.4697	24.6364				Arachidonic acid metabolism	24	24	24	52.2	52.2	52.2	69.284	0	323.31	2000400000	35	72	P09960	P09960	Leukotriene A-4 hydrolase	LTA4H	846
22.9831	23.8275	24.3233				Carbon fixation in photosynthetic organisms;Fructose and mannose metabolism;Glycolysis / Gluconeogenesis;Pentose phosphate pathway	6	1	1	20.1	6.3	6.3	39.455	0	34.996	1015900000	23	27	P09972	P09972	Fructose-bisphosphate aldolase C	ALDOC	847
21.096	19.2048	NaN				Complement and coagulation cascades;Staphylococcus aureus infection;Systemic lupus erythematosus	11	1	1	6.1	1.3	1.3	192.78	0	35.151	230500000	81	3	P0C0L4;P0C0L5	P0C0L4;P0C0L5	Complement C4-A;Complement C4 beta chain;Complement C4-A alpha chain;C4a anaphylatoxin;C4b-A;C4d-A;Complement C4 gamma chain;Complement C4-B;Complement C4 beta chain;Complement C4-B alpha chain;C4a anaphylatoxin;C4b-B;C4d-B;Complement C4 gamma chain	C4A;C4B	848
28.6115	28.3282	27.6598				Systemic lupus erythematosus	4	4	2	31.2	31.2	18.8	13.509	0	21.719	4795900000	5	30	Q71UI9;P0C0S5	Q71UI9;P0C0S5	Histone H2A.V;Histone H2A.Z	H2AFV;H2AFZ	849
NaN	19.837	19.2318				Drug metabolism - cytochrome P450;Glutathione metabolism;Metabolism of xenobiotics by cytochrome P450	3	3	3	14.8	14.8	14.8	27.507	0	5.1628	17074000	11	4	P0CG30;P0CG29	P0CG30;P0CG29	Glutathione S-transferase theta-2B;Glutathione S-transferase theta-2	GSTT2B;GSTT2	850
26.9922	27.6307	27.7964					32	29	14	58.5	54.3	27.8	70.051	0	323.31	18381000000	32	149	P0DMV9;P0DMV8	P0DMV9;P0DMV8	Heat shock 70 kDa protein 1B;Heat shock 70 kDa protein 1A	HSPA1B;HSPA1A	851
23.4935	24.2611	24.4452				Shigellosis;Spliceosome	8	8	8	32.5	32.5	32.5	27.872	0	47.56	602330000	11	27	P0DN76;Q01081;Q8WU68	P0DN76;Q01081	Splicing factor U2AF 35 kDa subunit	U2AF1	852
24.2407	25.772	25.8081				Cysteine and methionine metabolism;Glycine, serine and threonine metabolism	21	21	21	46.1	46.1	46.1	60.586	0	316.74	3532700000	26	92	P0DN79;P35520	P0DN79;P35520	Cystathionine beta-synthase	CBS	853
26.4013	27.7053	27.7031					9	9	9	43	43	43	16.837	0	75.313	4733700000	9	43	P0DP25;P0DP24;P0DP23;P27482;P02585	P0DP25;P0DP24;P0DP23			854
22.3074	22.8435	23.5312				Systemic lupus erythematosus	14	14	14	31.4	31.4	31.4	60.67	0	170.38	720350000	29	42	P10155	P10155	60 kDa SS-A/Ro ribonucleoprotein	TROVE2	855
20.5254	22.2645	22.7763				Galactose metabolism;Lysosome;Starch and sucrose metabolism	11	11	11	17.3	17.3	17.3	105.32	0	47.663	521780000	38	28	P10253	P10253	Lysosomal alpha-glucosidase;76 kDa lysosomal alpha-glucosidase;70 kDa lysosomal alpha-glucosidase	GAA	856
NaN	NaN	18.3597				MAPK signaling pathway;Regulation of actin cytoskeleton;Tight junction	4	2	2	20.2	7.8	7.8	23.48	0.0055235	1.9405	5045700	15	2	P10301	P10301	Ras-related protein R-Ras	RRAS	857
20.4691	21.0432	20.6566				Allograft rejection;Antigen processing and presentation;Autoimmune thyroid disease;Cell adhesion molecules (CAMs);Endocytosis;Graft-versus-host disease;Natural killer cell mediated cytotoxicity;Phagosome;Type I diabetes mellitus;Viral myocarditis	3	1	1	9.8	3.3	3.3	40.648	0	11.316	89511000	17	4	P10321	P10321	HLA class I histocompatibility antigen, Cw-7 alpha chain	HLA-C	858
16.7863	18.9057	17.8791				Acute myeloid leukemia;Bladder cancer;Chronic myeloid leukemia;Colorectal cancer;Endometrial cancer;ErbB signaling pathway;Glioma;Hepatitis C;Insulin signaling pathway;Long-term depression;Long-term potentiation;Melanoma;Natural killer cell mediated cytotoxicity;Non-small cell lung cancer;Pancreatic cancer;Pathways in cancer;Progesterone-mediated oocyte maturation;Prostate cancer;Regulation of ac…	3	3	2	5.6	5.6	3.6	67.585	0.00026983	3.4929	27893000	33	5	P10398	P10398	Serine/threonine-protein kinase A-Raf	ARAF	859
21.53	20.3991	NaN					7	1	1	29.7	7.3	7.3	21.865	0	4.3002	39697000	9	2	P10412;P16402;P22492	P10412;P16402	Histone H1.4;Histone H1.3	HIST1H1E;HIST1H1D	860
22.625	23.923	24.4156				Citrate cycle (TCA cycle);Glycolysis / Gluconeogenesis;Pyruvate metabolism	18	18	18	38.5	38.5	38.5	68.996	0	80.2	1521500000	34	50	P10515	P10515	Dihydrolipoyllysine-residue acetyltransferase component of pyruvate dehydrogenase complex, mitochondrial	DLAT	861
17.7504	19.301	19.8687				Adherens junction;Cell adhesion molecules (CAMs);Insulin signaling pathway	13	13	13	10	10	10	212.88	0	30.698	184200000	101	25	P10586;P23468;Q13332	P10586	Receptor-type tyrosine-protein phosphatase F	PTPRF	862
NaN	NaN	17.1128					2	2	2	6.5	6.5	6.5	45.571	0	4.0054	2692900	19	3	P24468;P10589	P24468;P10589	COUP transcription factor 2;COUP transcription factor 1	NR2F2;NR2F1	863
23.5651	24.025	24.6731					6	6	6	48.6	48.6	48.6	11.737	0	10.619	393620000	7	14	P10599	P10599	Thioredoxin	TXN	864
NaN	20.2992	20.3264				Alzheimer's disease;Cardiac muscle contraction;Huntington's disease;Oxidative phosphorylation;Parkinson's disease	3	3	3	24	24	24	13.696	0	3.9049	20840000	8	5	P10606	P10606	Cytochrome c oxidase subunit 5B, mitochondrial	COX5B	865
22.1882	23.8842	22.4595				Lysosome;Renin-angiotensin system	6	6	6	14.6	14.6	14.6	54.465	0	95.477	494560000	19	20	P10619	P10619	Lysosomal protective protein;Lysosomal protective protein 32 kDa chain;Lysosomal protective protein 20 kDa chain	CTSA	866
23.6831	24.1978	24.3498				Drug metabolism - cytochrome P450;Glutathione metabolism;Metabolism of xenobiotics by cytochrome P450	4	4	4	27.1	27.1	27.1	17.598	0	29.422	270460000	5	13	P10620	P10620	Microsomal glutathione S-transferase 1	MGST1	867
23.5624	24.3887	24.9991				Apoptosis;Insulin signaling pathway	18	18	16	48.3	48.3	44.1	42.981	0	210.96	1289800000	19	51	P10644	P10644	cAMP-dependent protein kinase type I-alpha regulatory subunit;cAMP-dependent protein kinase type I-alpha regulatory subunit, N-terminally processed	PRKAR1A	868
19.7763	18.2443	NaN				Acute myeloid leukemia;Cytokine-cytokine receptor interaction;Endocytosis;Hematopoietic cell lineage;Melanogenesis;Pathways in cancer	1	1	1	1	1	1	109.86	0.0096863	1.5801	60423000	50	2	P10721	P10721	Mast/stem cell growth factor receptor Kit	KIT	869
23.1136	23.3324	23.497				Methane metabolism	4	4	4	22.7	22.7	22.7	31.462	0	53.107	440670000	14	14	P10768	P10768	S-formylglutathione hydrolase	ESD	870
27.902	28.9183	29.1606				ko05152;RNA degradation;Type I diabetes mellitus	36	36	36	68.9	68.9	68.9	61.054	0	323.31	43463000000	32	212	P10809	P10809	60 kDa heat shock protein, mitochondrial	HSPD1	871
NaN	22.1035	22.1775					6	6	6	19.4	19.4	19.4	52.494	0	41.255	175750000	19	16	P10909	P10909	Clusterin;Clusterin beta chain;Clusterin alpha chain	CLU	872
27.0022	27.9433	28.3457				Prion diseases;Protein export;Protein processing in endoplasmic reticulum	35	34	34	51.1	51.1	51.1	72.332	0	323.31	22008000000	30	232	P11021	P11021	78 kDa glucose-regulated protein	HSPA5	873
19.0332	20.0756	20.3814				Amoebiasis;ECM-receptor interaction;Focal adhesion;Pathways in cancer;Prion diseases;Small cell lung cancer;Toxoplasmosis	16	16	16	13.8	13.8	13.8	177.6	0	93.343	222550000	74	38	P11047	P11047	Laminin subunit gamma-1	LAMC1	874
20.9195	21.6153	21.9573				Riboflavin metabolism	6	6	6	17.3	17.3	17.3	48.344	0	12.468	176090000	19	19	P11117	P11117	Lysosomal acid phosphatase	ACP2	875
27.8945	28.8326	28.831				Antigen processing and presentation;Endocytosis;MAPK signaling pathway;Measles;Protein processing in endoplasmic reticulum;Spliceosome;Toxoplasmosis	35	34	29	60.5	60.5	55	70.897	0	323.31	39768000000	33	302	P11142;P54652	P11142	Heat shock cognate 71 kDa protein	HSPA8	876
18.9498	20.4745	18.6173				Adipocytokine signaling pathway;Bile secretion;Pathways in cancer;Renal cell carcinoma	2	2	2	3.7	3.7	3.7	54.083	0.00026553	3.2546	30750000	13	4	P11166	P11166	Solute carrier family 2, facilitated glucose transporter member 1	SLC2A1	877
NaN	17.6089	16.6899				Tight junction	2	2	2	3.8	3.8	3.8	97.016	0.0010178	2.6553	13142000	43	2	P11171	P11171	Protein 4.1	EPB41	878
22.5372	23.933	24.8561				Drug metabolism - other enzymes;Pyrimidine metabolism	20	20	20	51.9	51.9	51.9	52.221	0	126.04	1364300000	26	48	P11172	P11172	Uridine 5-monophosphate synthase;Orotate phosphoribosyltransferase;Orotidine 5-phosphate decarboxylase	UMPS	879
22.1981	23.5285	23.1011				Butanoate metabolism;Citrate cycle (TCA cycle);Glycolysis / Gluconeogenesis;Pyruvate metabolism;Valine, leucine and isoleucine biosynthesis	10	10	10	36.8	36.8	36.8	39.233	0	102.89	544100000	21	23	P11177	P11177	Pyruvate dehydrogenase E1 component subunit beta, mitochondrial	PDHB	880
19.1986	18.2466	20.6937				Valine, leucine and isoleucine degradation	4	4	4	13.7	13.7	13.7	53.486	0	5.5212	73043000	28	7	P11182	P11182	Lipoamide acyltransferase component of branched-chain alpha-keto acid dehydrogenase complex, mitochondrial	DBT	881
22.7809	23.6698	24.0825				Insulin signaling pathway;Starch and sucrose metabolism	33	33	24	46.3	46.3	34.6	96.695	0	192.81	1877500000	49	100	P11216	P11216	Glycogen phosphorylase, brain form	PYGB	882
23.3886	24.6962	24.3763				Pancreatic cancer;Pathways in cancer	6	6	4	31.1	31.1	22.3	23.567	0	27.92	539480000	9	20	P11233	P11233	Ras-related protein Ral-A	RALA	883
18.2317	19.5545	19.8535				Pancreatic cancer;Pathways in cancer	5	3	3	23.3	14.6	14.6	23.408	0	6.8916	18226000	9	6	P11234	P11234	Ras-related protein Ral-B	RALB	884
17.6858	16.7503	19.1541				Chronic myeloid leukemia;Pathways in cancer	6	6	5	6.3	6.3	5.5	142.82	0	20.775	54269000	60	14	P11274	P11274	Breakpoint cluster region protein	BCR	885
23.9939	23.949	24.7123				ko05152;Lysosome;Phagosome	5	5	5	10.3	10.3	10.3	44.882	0	40.017	1147400000	19	15	P11279	P11279	Lysosome-associated membrane glycoprotein 1	LAMP1	886
20.2283	22.2708	22.3628				beta-Alanine metabolism;Fatty acid metabolism;PPAR signaling pathway;Propanoate metabolism;Valine, leucine and isoleucine degradation	6	6	6	16.9	16.9	16.9	46.588	0	44.212	233650000	20	19	P11310	P11310	Medium-chain specific acyl-CoA dehydrogenase, mitochondrial	ACADM	887
23.0759	23.1563	22.525					19	19	19	28.1	28.1	28.1	90.725	0	165.2	920560000	38	57	P11387;Q969P6	P11387	DNA topoisomerase 1	TOP1	888
21.8846	21.8932	20.8287					32	32	20	25.5	25.5	17.7	174.38	0	94.994	779980000	81	73	P11388	P11388	DNA topoisomerase 2-alpha	TOP2A	889
23.6992	24.5149	24.2854				Glutathione metabolism;Pentose phosphate pathway	24	24	24	54.2	54.2	54.2	59.256	0	243.09	2031400000	35	75	P11413	P11413	Glucose-6-phosphate 1-dehydrogenase	G6PD	890
21.6029	21.2669	23.0812					7	7	7	45.9	45.9	45.9	17.776	0	13.806	116660000	8	12	P11441	P11441	Ubiquitin-like protein 4A	UBL4A	891
23.2153	24.2906	24.6674				Citrate cycle (TCA cycle);Pyruvate metabolism	33	33	33	37.7	37.7	37.7	129.63	0	323.31	3357300000	59	101	P11498	P11498	Pyruvate carboxylase, mitochondrial	PC	892
NaN	NaN	17.7376				Arrhythmogenic right ventricular cardiomyopathy (ARVC);Dilated cardiomyopathy;Hypertrophic cardiomyopathy (HCM);Viral myocarditis	2	2	2	0.5	0.5	0.5	426.74	0.0055382	1.9791	43274000	198	1	P11532	P11532	Dystrophin	DMD	893
23.3185	24.3681	24.2638				One carbon pool by folate	39	39	39	48.2	48.2	48.2	101.53	0	228.73	2717400000	52	129	P11586	P11586	C-1-tetrahydrofolate synthase, cytoplasmic;Methylenetetrahydrofolate dehydrogenase;Methenyltetrahydrofolate cyclohydrolase;Formyltetrahydrofolate synthetase;C-1-tetrahydrofolate synthase, cytoplasmic, N-terminally processed	MTHFD1	894
21.0301	22.411	22.787				Lysosome	51	51	51	27	27	27	274.37	0	290.04	1899300000	127	123	P11717	P11717	Cation-independent mannose-6-phosphate receptor	IGF2R	895
25.3857	26.6521	26.7112				Chloroalkane and chloroalkene degradation;Drug metabolism - cytochrome P450;Fatty acid metabolism;Glycolysis / Gluconeogenesis;Metabolism of xenobiotics by cytochrome P450;Methane metabolism;Naphthalene degradation;Retinol metabolism;Tyrosine metabolism	18	18	18	56.7	56.7	56.7	39.724	0	323.31	5183300000	20	76	P11766	P11766	Alcohol dehydrogenase class-3	ADH5	896
20.7107	23.8367	24.1692				Bladder cancer;Cell cycle;Chronic myeloid leukemia;Glioma;Measles;Melanoma;Non-small cell lung cancer;p53 signaling pathway;Pancreatic cancer;Pathways in cancer;Small cell lung cancer;T cell receptor signaling pathway;Tight junction	11	10	10	43.2	40.6	40.6	33.729	0	52.302	569010000	16	38	P11802	P11802	Cyclin-dependent kinase 4	CDK4	897
20.0896	21.1811	21.6357				Pentose phosphate pathway;Purine metabolism	10	4	3	42.8	17.3	13.2	34.769	0	25.915	108030000	16	12	P11908	P11908	Ribose-phosphate pyrophosphokinase 2	PRPS2	898
25.7387	26.2204	26.6237				mRNA surveillance pathway;RNA degradation;RNA transport	32	32	23	55.8	55.8	42.1	70.67	0	323.31	8552900000	36	160	P11940;Q9H361;Q4VXU2;Q96DU9;Q5JQF8	P11940	Polyadenylate-binding protein 1	PABPC1	899
24.6952	26.3317	27.2435				Base excision repair;Cell cycle;DNA replication;Mismatch repair;Nucleotide excision repair	13	13	13	62.1	62.1	62.1	28.768	0	323.31	4328400000	16	46	P12004	P12004	Proliferating cell nuclear antigen	PCNA	900
21.007	23.1781	23.1438				Alzheimer's disease;Cardiac muscle contraction;Huntington's disease;Oxidative phosphorylation;Parkinson's disease	2	2	2	43.1	43.1	43.1	12.155	0	4.7676	125200000	6	5	P12074	P12074	Cytochrome c oxidase subunit 6A1, mitochondrial	COX6A1	901
22.7653	23.2103	23.1469				Aminoacyl-tRNA biosynthesis	17	17	11	35.4	35.4	24	57.41	0	113.41	731420000	28	45	P12081	P12081	Histidine--tRNA ligase, cytoplasmic	HARS	902
19.4843	22.262	21.9339				Calcium signaling pathway;Huntington's disease;Parkinson's disease	14	5	5	43.6	17.1	17.1	33.064	0	16.199	195390000	20	16	P12235	P12235	ADP/ATP translocase 1	SLC25A4	903
22.9103	24.2479	23.9122				Calcium signaling pathway;Huntington's disease;Parkinson's disease	14	5	2	42.6	16.1	7.4	32.866	0	16.342	871840000	20	16	P12236	P12236	ADP/ATP translocase 3;ADP/ATP translocase 3, N-terminally processed	SLC25A6	904
24.3095	24.6629	25.0389				Drug metabolism - other enzymes;Purine metabolism	20	20	19	44.9	44.9	43.4	55.804	0	235.49	1800200000	22	64	P12268	P12268	Inosine-5-monophosphate dehydrogenase 2	IMPDH2	905
20.9875	22.5271	23.0026				MAPK signaling pathway - yeast;Pathways in cancer;RNA transport;Thyroid cancer	70	70	70	36.4	36.4	36.4	267.29	0	323.31	1784900000	108	170	P12270	P12270	Nucleoprotein TPR	TPR	906
25.6132	26.827	26.8033				Arginine and proline metabolism	18	18	16	55.6	55.6	53.5	42.644	0	323.31	4887100000	17	92	P12277	P12277	Creatine kinase B-type	CKB	907
24.3003	25.3437	25.4448					20	20	20	65.9	65.9	65.9	36.375	0	183.18	2396000000	22	78	P12429	P12429	Annexin A3	ANXA3	908
19.576	19.7523	20.8417				Arginine and proline metabolism	1	1	1	3.8	3.8	3.8	47.036	0	15.728	70880000	20	3	P12532;P17540	P12532;P17540	Creatine kinase U-type, mitochondrial;Creatine kinase S-type, mitochondrial	CKMT1A;CKMT2	909
NaN	NaN	17.9032				Valine, leucine and isoleucine degradation	1	1	1	3.4	3.4	3.4	50.47	0.0029383	2.1725	6128400	25	2	P12694	P12694	2-oxoisovalerate dehydrogenase subunit alpha, mitochondrial	BCKDHA	910
24.1775	24.9013	24.8867				Adherens junction;Amoebiasis;Arrhythmogenic right ventricular cardiomyopathy (ARVC);Focal adhesion;Leukocyte transendothelial migration;Regulation of actin cytoskeleton;Systemic lupus erythematosus;Tight junction	52	35	30	66.9	48.2	44.6	103.06	0	323.31	4229200000	52	132	P12814	P12814	Alpha-actinin-1	ACTN1	911
18.2562	20.9078	20.1372				Adherens junction;Bacterial invasion of epithelial cells;Bladder cancer;Cell adhesion molecules (CAMs);Endometrial cancer;Melanoma;Pathogenic Escherichia coli infection;Pathways in cancer;Thyroid cancer	5	5	5	7.6	7.6	7.6	97.455	0	26.895	92706000	27	8	P12830	P12830	Cadherin-1;E-Cad/CTF1;E-Cad/CTF2;E-Cad/CTF3	CDH1	912
NaN	17.2773	19.9409				Adherens junction;Bacterial invasion of epithelial cells;Endocytosis;Epithelial cell signaling in Helicobacter pylori infection;ErbB signaling pathway;Focal adhesion;Gap junction;GnRH signaling pathway;ko05152;Tight junction;VEGF signaling pathway	4	4	2	7.5	7.5	4.7	59.834	0	9.9414	32628000	28	6	P12931;Q9H3Y6;P08631;P08581;Q04912	P12931	Proto-oncogene tyrosine-protein kinase Src	SRC	913
23.5372	24.5909	24.9091					16	16	16	38.5	38.5	38.5	54.548	0	275.24	1654800000	24	57	P12955	P12955	Xaa-Pro dipeptidase	PEPD	914
25.7879	26.298	26.633				Non-homologous end-joining	32	32	32	45.8	45.8	45.8	69.842	0	323.31	7824300000	32	142	P12956	P12956	X-ray repair cross-complementing protein 6	XRCC6	915
25.7825	26.7096	26.6319				Non-homologous end-joining	36	36	36	53.6	53.6	53.6	82.704	0	323.31	10316000000	38	165	P13010	P13010	X-ray repair cross-complementing protein 5	XRCC5	916
NaN	19.4412	20.891				Base excision repair;Primary immunodeficiency	6	6	6	34.5	34.5	34.5	34.645	0	15.337	37190000	14	4	P13051	P13051	Uracil-DNA glycosylase	UNG	917
24.7025	25.4353	25.6643				Alzheimer's disease;Cardiac muscle contraction;Huntington's disease;Oxidative phosphorylation;Parkinson's disease	6	6	6	38.5	38.5	38.5	19.576	0	31.356	1384400000	11	25	P13073	P13073	Cytochrome c oxidase subunit 4 isoform 1, mitochondrial	COX4I1	918
20.4083	22.2742	22.6678				Antigen processing and presentation	2	2	2	12	12	12	27.963	0	12.73	118150000	9	7	P13284	P13284	Gamma-interferon-inducible lysosomal thiol reductase	IFI30	919
20.6736	20.7018	22.1891				ko05152;Lysosome;Phagosome	3	3	3	7.3	7.3	7.3	44.96	0	47.28	155040000	19	7	P13473	P13473	Lysosome-associated membrane glycoprotein 2	LAMP2	920
23.9252	24.8105	25.1644					20	20	20	63.8	63.8	63.8	49.973	0	323.31	2157000000	26	62	P13489	P13489	Ribonuclease inhibitor	RNH1	921
27.946	28.9379	29.2135					51	51	50	55.2	55.2	54.1	95.337	0	323.31	62789000000	45	382	P13639	P13639	Elongation factor 2	EEF2	922
25.8824	26.5038	26.7498				Protein processing in endoplasmic reticulum;Vibrio cholerae infection	41	41	41	60.6	60.6	60.6	72.932	0	323.31	10255000000	38	168	P13667	P13667	Protein disulfide-isomerase A4	PDIA4	923
NaN	NaN	NaN				Complement and coagulation cascades;Prion diseases;Systemic lupus erythematosus	1	1	1	1.7	1.7	1.7	104.79	0	5.6423	0	48	2	P13671	P13671	Complement component C6	C6	924
18.2769	19.7675	19.5158				Arginine and proline metabolism	5	5	5	11.6	11.6	11.6	61.049	0	13.87	52913000	27	16	P13674	P13674	Prolyl 4-hydroxylase subunit alpha-1	P4HA1	925
NaN	19.5896	19.1299					3	3	3	8	8	8	57.56	0	8.3243	24528000	18	4	P13688;P31997;P06731	P13688	Carcinoembryonic antigen-related cell adhesion molecule 1	CEACAM1	926
24.8608	25.3404	25.975					7	7	7	37.2	37.2	37.2	19.595	0	50.629	972360000	7	18	P13693;Q56UQ5;Q9HAU6	P13693	Translationally-controlled tumor protein	TPT1	927
22.0363	22.8859	23.2173				Porphyrin and chlorophyll metabolism	8	8	8	34.8	34.8	34.8	36.294	0	37.042	348870000	16	29	P13716	P13716	Delta-aminolevulinic acid dehydratase	ALAD	928
23.2782	24.5822	24.6454					29	29	26	51.9	51.9	46.3	70.81	0	281.01	2276700000	37	106	P13797;P13796	P13797	Plastin-3	PLS3	929
22.098	22.8368	23.4456					12	12	12	21.3	21.3	21.3	81.224	0	60.683	678740000	29	37	P13798	P13798	Acylamino-acid-releasing enzyme	APEH	930
24.9404	25.8091	26.0624					13	13	13	50.5	50.5	50.5	35.079	0	168.43	3221300000	20	43	P13804	P13804	Electron transfer flavoprotein subunit alpha, mitochondrial	ETFA	931
16.8444	18.8341	18.5985				Insulin signaling pathway;Starch and sucrose metabolism	3	3	3	6	6	6	83.785	0	11.558	33386000	34	6	P13807	P13807	Glycogen [starch] synthase, muscle	GYS1	932
20.4937	21.0704	22.3395				Apoptosis;Insulin signaling pathway	8	8	8	26.2	26.2	26.2	45.518	0	37.906	215650000	24	19	P13861;P31323	P13861	cAMP-dependent protein kinase type II-alpha regulatory subunit	PRKAR2A	933
21.6315	21.6884	22.1222				Glycolysis / Gluconeogenesis;Methane metabolism;RNA degradation	9	7	6	26.3	18.7	16.8	46.986	0	23.927	212670000	19	20	P13929	P13929	Beta-enolase	ENO3	934
17.5956	18.1719	19.506				Basal transcription factors	2	2	2	12	12	12	28.38	0.0029426	2.181	22283000	18	3	P13984	P13984	General transcription factor IIF subunit 2	GTF2F2	935
25.3103	25.6168	25.6371				Complement and coagulation cascades;Hematopoietic cell lineage	4	4	4	25	25	25	14.177	0	13.828	871480000	6	16	P13987	P13987	CD59 glycoprotein	CD59	936
18.3499	19.8857	20.3518				One carbon pool by folate	4	4	4	16	16	16	37.895	0	14.55	60740000	23	9	P13995	P13995	Bifunctional methylenetetrahydrofolate dehydrogenase/cyclohydrolase, mitochondrial;NAD-dependent methylenetetrahydrofolate dehydrogenase;Methenyltetrahydrofolate cyclohydrolase	MTHFD2	937
26.6995	26.4454	26.8093				Phenylalanine metabolism;Tyrosine metabolism	3	3	3	35.7	35.7	35.7	12.476	0	78.336	1589800000	5	24	P14174	P14174	Macrophage migration inhibitory factor	MIF	938
NaN	NaN	21.1756				Cell adhesion molecules (CAMs);Leukocyte transendothelial migration	1	1	1	16.8	16.8	16.8	18.848	0	8.4514	9474200	4	2	P14209	P14209	CD99 antigen	CD99	939
26.1839	27.5485	27.6937				Protein processing in endoplasmic reticulum	23	23	23	51.1	51.1	51.1	59.425	0	323.31	9302800000	19	104	P14314	P14314	Glucosidase 2 subunit beta	PRKCSH	940
24.1197	25.57	26.1208				Terpenoid backbone biosynthesis	10	10	10	21.5	21.5	21.5	48.275	0	133.56	2538200000	18	53	P14324	P14324	Farnesyl pyrophosphate synthase	FDPS	941
23.1813	24.5324	25.4071				Alzheimer's disease;Cardiac muscle contraction;Huntington's disease;Oxidative phosphorylation;Parkinson's disease	2	2	2	27.7	27.7	27.7	9.3959	0	4.1799	313080000	4	6	P14406	P14406	Cytochrome c oxidase subunit 7A2, mitochondrial	COX7A2	942
NaN	15.4268	NaN					1	1	1	0.9	0.9	0.9	136.38	0.0055342	1.9668	2334600	53	2	P14543	P14543	Nidogen-1	NID1	943
22.7116	23.528	24.015				Caprolactam degradation;Glycerolipid metabolism;Glycolysis / Gluconeogenesis	13	13	13	54.8	54.8	54.8	36.573	0	282.87	790170000	22	55	P14550	P14550	Alcohol dehydrogenase [NADP(+)]	AKR1A1	944
28.2658	29.2978	29.3618				Carbon fixation in photosynthetic organisms;Glycolysis / Gluconeogenesis;Purine metabolism;Pyruvate metabolism;Type II diabetes mellitus	39	39	38	71.9	71.9	69.9	57.936	0	323.31	55196000000	33	231	P14618	P14618	Pyruvate kinase PKM	PKM	945
26.2192	27.5064	27.856				NOD-like receptor signaling pathway;Pathways in cancer;Plant-pathogen interaction;Prostate cancer;Protein processing in endoplasmic reticulum	45	44	44	54.8	53.3	53.3	92.468	0	323.31	20468000000	40	239	P14625;Q58FF3	P14625	Endoplasmin	HSP90B1	946
20.7471	21.5044	20.7366				Cell cycle;p53 signaling pathway;Progesterone-mediated oocyte maturation	4	4	4	12	12	12	48.337	0	10.006	123160000	19	7	P14635	P14635	G2/mitotic-specific cyclin-B1	CCNB1	947
24.1664	24.7852	24.7816				Spliceosome;Systemic lupus erythematosus	7	7	7	24.6	24.6	24.6	24.614	0	28.746	1225300000	16	35	P63162;P14678	P63162;P14678	Small nuclear ribonucleoprotein-associated protein N;Small nuclear ribonucleoprotein-associated proteins B and B	SNRPN;SNRPB	948
21.5	22.4754	22.4238				Alzheimer's disease	27	27	27	31.2	31.2	31.2	117.97	0	121.62	721170000	50	71	P14735	P14735	Insulin-degrading enzyme	IDE	949
19.6308	19.9491	20.3543				Alzheimer's disease;Cardiac muscle contraction;Huntington's disease;Oxidative phosphorylation;Parkinson's disease	1	1	1	12.8	12.8	12.8	10.192	0.005978	1.911	22152000	7	3	P14854	P14854	Cytochrome c oxidase subunit 6B1	COX6B1	950
26.1733	25.7081	25.7673					20	20	19	54.3	54.3	53.1	64.132	0	289.43	3752100000	20	74	P14866	P14866	Heterogeneous nuclear ribonucleoprotein L	HNRNPL	951
24.1215	25.2462	25.0345				Aminoacyl-tRNA biosynthesis	33	33	33	72.9	72.9	72.9	57.136	0	311.98	3419400000	37	117	P14868	P14868	Aspartate--tRNA ligase, cytoplasmic	DARS	952
22.1749	23.5041	23.6668				Acute myeloid leukemia;Arrhythmogenic right ventricular cardiomyopathy (ARVC);Pathways in cancer	28	28	23	51.1	51.1	43.8	81.744	0	239.35	1377700000	46	79	P14923	P14923	Junction plakoglobin	JUP	953
20.8255	20.8598	23.4885				Alzheimer's disease;Cardiac muscle contraction;Huntington's disease;Oxidative phosphorylation;Parkinson's disease	3	3	3	27	27	27	13.53	0	7.2444	93183000	6	6	P14927	P14927	Cytochrome b-c1 complex subunit 7	UQCRB	954
21.7252	22.2381	21.0194				Alanine, aspartate and glutamate metabolism;Arginine and proline metabolism;Nitrogen metabolism;Two-component system	4	4	4	14.2	14.2	14.2	42.064	0	57.503	158090000	15	15	P15104	P15104	Glutamine synthetase	GLUL	955
19.9859	20.9906	20.8567				Glutathione metabolism;Hematopoietic cell lineage;Renin-angiotensin system	11	11	11	13.1	13.1	13.1	109.54	0	51.462	225930000	45	22	P15144	P15144	Aminopeptidase N	ANPEP	956
18.8058	21.5104	20.1504				Cell adhesion molecules (CAMs)	4	4	4	13.4	13.4	13.4	45.302	0	7.2908	59921000	13	9	P15151	P15151	Poliovirus receptor	PVR	957
24.2264	25.4861	25.6131				mRNA surveillance pathway	20	20	10	42.5	42.5	24.4	55.755	0	177.64	3066700000	26	72	P15170	P15170	Eukaryotic peptide chain release factor GTP-binding subunit ERF3A	GSPT1	958
19.1058	20.645	21.3054				Glycolysis / Gluconeogenesis;Methane metabolism	9	4	4	40.7	22.9	22.9	28.766	0	12.407	67136000	14	11	P15259	P15259	Phosphoglycerate mutase 2	PGAM2	959
NaN	NaN	17.235				Lysosome;Sphingolipid metabolism	1	1	1	3.4	3.4	3.4	53.588	0.00026781	3.3975	2468200	16	2	P15289	P15289	Arylsulfatase A;Arylsulfatase A component B;Arylsulfatase A component C	ARSA	960
25.4245	26.063	26.3749				Gastric acid secretion;Leukocyte transendothelial migration;Pathogenic Escherichia coli infection;Regulation of actin cytoskeleton	28	28	19	43.7	43.7	33.1	69.412	0	309.99	6469100000	32	95	P15311	P15311	Ezrin	EZR	961
20.5975	22.1858	22.4747					6	6	6	40	40	40	26.182	0	20.02	146230000	12	10	P15374	P15374	Ubiquitin carboxyl-terminal hydrolase isozyme L3	UCHL3	962
NaN	22.1698	21.7813				Complement and coagulation cascades;Measles	5	5	5	12.5	12.5	12.5	43.747	0	8.5786	133160000	16	8	P15529	P15529	Membrane cofactor protein	CD46	963
26.1617	26.0077	26.9083				Purine metabolism;Pyrimidine metabolism	10	5	5	69.7	39.5	39.5	17.149	0	46.395	2416300000	9	23	P15531	P15531	Nucleoside diphosphate kinase A	NME1	964
19.5029	20.7583	21.4505				Glycosaminoglycan degradation;Lysosome	8	8	8	16.8	16.8	16.8	62.081	0	17.368	129180000	24	13	P15586	P15586	N-acetylglucosamine-6-sulfatase	GNS	965
26.2789	26.7471	26.6767				Ribosome	13	13	13	46.4	46.4	46.4	31.324	0	89.492	5424000000	18	60	P15880	P15880	40S ribosomal protein S2	RPS2	966
16.5969	18.0036	18.711				N-Glycan biosynthesis;Other types of O-glycan biosynthesis	2	2	2	6.9	6.9	6.9	46.604	0	8.8168	16612000	21	4	P15907	P15907	Beta-galactoside alpha-2,6-sialyltransferase 1	ST6GAL1	967
23.0109	23.582	23.8772				Arrhythmogenic right ventricular cardiomyopathy (ARVC)	99	99	99	40.3	40.3	40.3	331.77	0	323.31	5936100000	163	289	P15924	P15924	Desmoplakin	DSP	968
NaN	19.9916	21.5444				DNA replication;Homologous recombination;Mismatch repair;Nucleotide excision repair	3	3	3	17.8	17.8	17.8	29.247	0	4.7069	41011000	10	4	P15927	P15927	Replication protein A 32 kDa subunit	RPA2	969
NaN	22.3886	21.1275				Alzheimer's disease;Cardiac muscle contraction;Huntington's disease;Oxidative phosphorylation;Parkinson's disease	2	2	2	28.6	28.6	28.6	7.2454	0.0057554	1.9335	38909000	5	4	P15954	P15954	Cytochrome c oxidase subunit 7C, mitochondrial	COX7C	970
16.6769	NaN	NaN				ECM-receptor interaction;Hematopoietic cell lineage;Shigellosis	1	1	1	1.6	1.6	1.6	81.537	0.0068704	1.7949	2828900	27	1	P16070	P16070	CD44 antigen	CD44	971
18.2097	NaN	21.5445					3	3	3	17.3	17.3	17.3	25.918	0	4.7559	47068000	14	5	P16083	P16083	Ribosyldihydronicotinamide dehydrogenase [quinone]	NQO2	972
22.8615	24.5907	24.4758				Arachidonic acid metabolism	12	12	10	63.9	63.9	53.4	30.375	0	194.58	955710000	17	41	P16152	P16152	Carbonyl reductase [NADPH] 1	CBR1	973
21.2905	22.3487	22.1008				Butanoate metabolism;Fatty acid metabolism;Valine, leucine and isoleucine degradation	6	6	6	16	16	16	44.297	0	46.419	235670000	19	21	P16219	P16219	Short-chain specific acyl-CoA dehydrogenase, mitochondrial	ACADS	974
21.484	23.0138	23.8869				Galactose metabolism;Glycosaminoglycan degradation;Glycosphingolipid biosynthesis - ganglio series;Lysosome;Other glycan degradation;Sphingolipid metabolism	9	9	9	16.5	16.5	16.5	76.074	0	103.03	726680000	27	27	P16278	P16278	Beta-galactosidase	GLB1	975
26.8369	26.0888	26.4904					7	5	5	28.8	21.7	21.7	22.58	0	36.738	2855100000	10	36	P16401	P16401	Histone H1.5	HIST1H1B	976
27.5566	26.9717	27.4736					7	7	1	30.5	30.5	7.5	21.364	0	62.155	4638500000	9	44	P16403	P16403	Histone H1.2	HIST1H1C	977
23.5609	25.1728	25.6975					8	8	8	30.6	30.6	30.6	34.932	0	88.072	1464600000	14	33	P16422	P16422	Epithelial cell adhesion molecule	EPCAM	978
22.8751	23.1447	24.0602					23	23	23	42.4	42.4	42.4	76.689	0	225.61	1275000000	37	77	P16435	P16435	NADPH--cytochrome P450 reductase	POR	979
18.0676	21.8063	21.9304					5	5	5	28.5	28.5	28.5	21.646	0	19.325	71449000	9	10	P16455	P16455	Methylated-DNA--protein-cysteine methyltransferase	MGMT	980
23.9739	25.0352	25.0919				Alzheimer's disease;Calcium signaling pathway;Pancreatic secretion	39	39	39	43.4	43.4	43.4	114.76	0	323.31	3984500000	46	123	P16615;O14983;Q93084	P16615	Sarcoplasmic/endoplasmic reticulum calcium ATPase 2	ATP2A2	981
20.0224	18.4627	19.4046				Styrene degradation;Tyrosine metabolism	4	4	4	11.2	11.2	11.2	46.374	0	9.5551	48768000	23	8	P16930	P16930	Fumarylacetoacetase	FAH	982
21.9449	23.8288	24.1956				MAPK signaling pathway	6	6	5	34.9	34.9	28.9	17.302	0	66.943	343350000	9	14	P16949	P16949	Stathmin	STMN1	983
21.4647	22.7074	23.524				Tight junction	11	7	7	54.6	43.8	43.8	40.089	0	122.35	283470000	13	24	P16989	P16989	Y-box-binding protein 3	YBX3	984
NaN	NaN	NaN					1	1	1	3.5	3.5	3.5	42.155	0.00052854	3.1764	0	19	1	P17028	P17028	Zinc finger protein 24	ZNF24	985
NaN	18.8292	19.0279				Glycosphingolipid biosynthesis - globo series;Lysosome	3	3	3	8.3	8.3	8.3	46.564	0	6.3914	18005000	18	5	P17050	P17050	Alpha-N-acetylgalactosaminidase	NAGA	986
24.331	25.3818	25.8436				Antigen processing and presentation;Endocytosis;MAPK signaling pathway;Measles;Protein processing in endoplasmic reticulum;Spliceosome;Toxoplasmosis	11	1	1	17.1	1.7	1.7	71.027	0	38.264	4626500000	37	6	P17066;P48741	P17066;P48741	Heat shock 70 kDa protein 6;Putative heat shock 70 kDa protein 7	HSPA6;HSPA7	987
23.6094	24.1344	22.111					3	3	3	23.4	23.4	23.4	11.676	0	26.328	214460000	6	14	P17096	P17096	High mobility group protein HMG-I/HMG-Y	HMGA1	988
19.7401	18.9342	20.1863					2	2	2	12.5	12.5	12.5	21.541	0.00027005	3.507	20558000	8	3	P17152	P17152	Transmembrane protein 11, mitochondrial	TMEM11	989
25.1689	25.8595	26.2443				Alanine, aspartate and glutamate metabolism;Arginine and proline metabolism;Cysteine and methionine metabolism;Phenylalanine metabolism;Phenylalanine, tyrosine and tryptophan biosynthesis;Tyrosine metabolism	17	17	17	57.6	57.6	57.6	46.247	0	323.31	3918000000	22	63	P17174	P17174	Aspartate aminotransferase, cytoplasmic	GOT1	990
NaN	16.2804	19.0574				Arrhythmogenic right ventricular cardiomyopathy (ARVC);Dilated cardiomyopathy;ECM-receptor interaction;Focal adhesion;Hematopoietic cell lineage;Hypertrophic cardiomyopathy (HCM);Pathways in cancer;Phagosome;Regulation of actin cytoskeleton;Small cell lung cancer	4	4	4	4.8	4.8	4.8	129.29	0	12.699	28133000	45	4	P17301	P17301	Integrin alpha-2	ITGA2	991
20.2242	16.9809	18.261					5	5	5	8.1	8.1	8.1	89.405	0	10.859	56723000	34	6	P17480	P17480	Nucleolar transcription factor 1	UBTF	992
19.8513	21.08	19.91				Alzheimer's disease;Huntington's disease;Oxidative phosphorylation;Parkinson's disease	4	4	4	43.8	43.8	43.8	16.402	0	7.1276	29035000	7	6	P17568	P17568	NADH dehydrogenase [ubiquinone] 1 beta subcomplex subunit 7	NDUFB7	993
22.5921	23.1271	23.9938				Amoebiasis;Apoptosis;Bile secretion;Calcium signaling pathway;Chemokine signaling pathway;Dilated cardiomyopathy;Endocrine and other factor-regulated calcium reabsorption;Gap junction;Gastric acid secretion;GnRH signaling pathway;Hedgehog signaling pathway;Insulin signaling pathway;Long-term potentiation;MAPK signaling pathway;Meiosis - yeast;Melanogenesis;Olfactory transduction;Oocyte meiosis;Pr…	7	7	5	21.4	21.4	13.4	40.589	0	75.936	579390000	18	24	P17612;P22694	P17612;P22694	cAMP-dependent protein kinase catalytic subunit alpha;cAMP-dependent protein kinase catalytic subunit beta	PRKACA;PRKACB	994
21.8753	21.5982	22.7967				Alzheimer's disease;Apoptosis;Focal adhesion;Protein processing in endoplasmic reticulum	13	13	13	24.7	24.7	24.7	79.994	0	62.468	472150000	33	26	P17655	P17655	Calpain-2 catalytic subunit	CAPN2	995
NaN	18.5684	18.7406				Allograft rejection;Antigen processing and presentation;Autoimmune thyroid disease;Cell adhesion molecules (CAMs);Endocytosis;Graft-versus-host disease;Natural killer cell mediated cytotoxicity;Phagosome;Type I diabetes mellitus;Viral myocarditis	2	1	1	6.8	3	3	38.224	0.0070505	1.7314	16534000	20	4	P17693	P17693	HLA class I histocompatibility antigen, alpha chain G	HLA-G	996
21.7027	23.2894	24.0974				Pyrimidine metabolism	17	17	15	38.9	38.9	34.5	66.69	0	122.02	948420000	30	44	P17812	P17812	CTP synthase 1	CTPS1	997
24.3881	24.6876	24.3462				Spliceosome	27	18	18	44.1	30.1	30.1	69.147	0	130.9	2249700000	32	70	P17844	P17844	Probable ATP-dependent RNA helicase DDX5	DDX5	998
22.3643	23.3793	23.5638				Fructose and mannose metabolism;Galactose metabolism;Glycolysis / Gluconeogenesis;Methane metabolism;Pentose phosphate pathway	18	18	17	29.6	29.6	28.5	85.018	0	165.34	976150000	34	48	P17858;Q01813	P17858	ATP-dependent 6-phosphofructokinase, liver type	PFKL	999
23.8615	24.7007	24.9033				Proteasome	22	22	22	56.7	56.7	56.7	49.203	0	311.74	1995000000	27	69	P17980	P17980	26S protease regulatory subunit 6A	PSMC3	1000
25.1931	26.1237	26.3212					30	30	30	63.8	63.8	63.8	60.343	0	323.31	6054800000	31	132	P17987	P17987	T-complex protein 1 subunit alpha	TCP1	1001
19.2038	21.3978	21.4115				Adherens junction;Insulin signaling pathway	9	9	9	30.6	30.6	30.6	49.966	0	32.65	178530000	29	25	P18031	P18031	Tyrosine-protein phosphatase non-receptor type 1	PTPN1	1002
17.863	18.3379	18.786				Basal transcription factors;Nucleotide excision repair	3	3	3	6.6	6.6	6.6	86.908	0	6.085	39848000	39	6	P18074	P18074	TFIIH basal transcription factor complex helicase XPD subunit	ERCC2	1003
25.6613	25.8499	26.6613				Ribosome	6	6	6	46.4	46.4	46.4	12.538	0	21.843	1537700000	7	27	P18077	P18077	60S ribosomal protein L35a	RPL35A	1004
NaN	20.2423	20.6244				Arrhythmogenic right ventricular cardiomyopathy (ARVC);Dilated cardiomyopathy;ECM-receptor interaction;Focal adhesion;Hypertrophic cardiomyopathy (HCM);Phagosome;Regulation of actin cytoskeleton	7	7	7	10	10	10	88.053	0	15.585	125700000	44	11	P18084	P18084	Integrin beta-5	ITGB5	1005
25.7636	26.8787	26.9195					9	9	6	63.3	63.3	35.6	20.511	0	178.61	3380100000	11	53	P18085	P18085	ADP-ribosylation factor 4	ARF4	1006
26.9596	26.9252	26.9941				Ribosome	15	15	15	49.6	49.6	49.6	29.225	0	141.85	4699400000	12	55	P18124	P18124	60S ribosomal protein L7	RPL7	1007
22.965	23.8572	23.9098				Adherens junction;Amoebiasis;Bacterial invasion of epithelial cells;Focal adhesion;Leukocyte transendothelial migration;Regulation of actin cytoskeleton;Shigellosis	45	45	45	48.5	48.5	48.5	123.8	0	323.31	2935700000	75	148	P18206	P18206	Vinculin	VCL	1008
19.016	19.7305	19.9037				Arrhythmogenic right ventricular cardiomyopathy (ARVC);Dilated cardiomyopathy;ECM-receptor interaction;Focal adhesion;Hypertrophic cardiomyopathy (HCM);Regulation of actin cytoskeleton	1	1	1	1.1	1.1	1.1	85.935	0.0031808	2.1652	88094000	37	6	P18564	P18564	Integrin beta-6	ITGB6	1009
17.1492	20.9209	19.9607					12	12	12	8	8	8	263.83	0	39.62	236320000	75	18	P18583	P18583	Protein SON	SON	1010
20.2087	20.5226	21.8755					8	8	8	29.7	29.7	29.7	43.239	0	37.763	124750000	19	18	P18615	P18615	Negative elongation factor E	NELFE	1011
26.4826	27.1135	27.2995				Ribosome	8	8	8	46.7	46.7	46.7	21.397	0	54.637	3637300000	9	33	P18621	P18621	60S ribosomal protein L17	RPL17	1012
26.998	27.5045	27.9828				Glycolysis / Gluconeogenesis;Methane metabolism	15	15	10	59.8	59.8	42.1	28.804	0	323.31	7666000000	13	81	P18669;Q8N0Y7	P18669	Phosphoglycerate mutase 1	PGAM1	1013
23.9514	25.0807	25.6883					13	13	13	55.1	55.1	55.1	44.969	0	189.52	1798200000	17	37	P18754	P18754	Regulator of chromosome condensation	RCC1	1014
19.3428	20.1612	21.171				Cell adhesion molecules (CAMs);ECM-receptor interaction;Malaria	2	2	2	11.6	11.6	11.6	32.461	0	19.552	29390000	7	4	P18827	P18827	Syndecan-1	SDC1	1015
16.2932	19.6715	19.3773				Base excision repair;DNA replication;Mismatch repair;Nucleotide excision repair	8	8	8	12.4	12.4	12.4	101.73	0	16.683	81413000	51	14	P18858	P18858	DNA ligase 1	LIG1	1016
18.5472	19.162	19.6536				Base excision repair	6	6	6	16.6	16.6	16.6	69.476	0	15.437	52038000	29	11	P18887	P18887	DNA repair protein XRCC1	XRCC1	1017
20.0315	21.0812	22.0279				Arrhythmogenic right ventricular cardiomyopathy (ARVC);Cell adhesion molecules (CAMs)	8	8	8	15.7	15.7	15.7	99.808	0	85.447	279960000	37	19	P19022;P55283	P19022	Cadherin-2	CDH2	1018
18.37	19.9173	19.9836				Calcium signaling pathway;Epithelial cell signaling in Helicobacter pylori infection;ErbB signaling pathway;Fc epsilon RI signaling pathway;Fc gamma R-mediated phagocytosis;Glioma;Inositol phosphate metabolism;Leukocyte transendothelial migration;Natural killer cell mediated cytotoxicity;Neurotrophin signaling pathway;Non-small cell lung cancer;Pathways in cancer;Phosphatidylinositol signaling sy…	10	10	10	9.6	9.6	9.6	148.53	0	22.049	156140000	66	20	P19174	P19174	1-phosphatidylinositol 4,5-bisphosphate phosphodiesterase gamma-1	PLCG1	1019
26.0389	26.4524	26.9715				Pathogenic Escherichia coli infection	30	30	30	30.8	30.8	30.8	76.613	0	269.56	10233000000	35	151	P19338	P19338	Nucleolin	NCL	1020
NaN	21.3481	20.8264				Huntington's disease;Purine metabolism;Pyrimidine metabolism;RNA polymerase	3	3	3	14.2	14.2	14.2	31.441	0	13.151	63403000	14	4	P19387	P19387	DNA-directed RNA polymerase II subunit RPB3	POLR2C	1021
21.1869	21.8403	20.9082				Cytosolic DNA-sensing pathway;Huntington's disease;Purine metabolism;Pyrimidine metabolism;RNA polymerase	5	5	5	37.6	37.6	37.6	24.551	0	9.522	89210000	11	9	P19388	P19388	DNA-directed RNA polymerases I, II, and III subunit RPABC1	POLR2E	1022
20.964	NaN	20.7953				Alzheimer's disease;Huntington's disease;Oxidative phosphorylation;Parkinson's disease	3	3	3	16.9	16.9	16.9	27.391	0	4.911	57977000	15	4	P19404	P19404	NADH dehydrogenase [ubiquinone] flavoprotein 2, mitochondrial	NDUFV2	1023
15.7932	17.7808	19.1601				Basal transcription factors;Nucleotide excision repair	5	5	5	9.1	9.1	9.1	89.277	0	9.8217	37315000	43	8	P19447	P19447	TFIIH basal transcription factor complex helicase XPB subunit	ERCC3	1024
19.2717	20.2661	20.2381				Hepatitis C;Measles;Protein processing in endoplasmic reticulum	4	4	4	8.3	8.3	8.3	62.094	0	8.6251	65742000	21	13	P19525	P19525	Interferon-induced, double-stranded RNA-activated protein kinase	EIF2AK2	1025
20.5755	20.9567	21.4483				Arginine and proline metabolism;beta-Alanine metabolism;Cysteine and methionine metabolism;Glutathione metabolism	7	7	7	35.4	35.4	35.4	33.824	0	54.621	96887000	15	13	P19623	P19623	Spermidine synthase	SRM	1026
22.3047	22.1539	22.578				Adherens junction;Circadian rhythm - plant;Measles;Ribosome biogenesis in eukaryotes;Tight junction;Wnt signaling pathway	10	10	10	37.1	37.1	37.1	41.213	0	36.239	306050000	19	29	P19784	P19784	Casein kinase II subunit alpha	CSNK2A2	1027
NaN	NaN	17.5628				Adipocytokine signaling pathway;Bile secretion;Hepatitis C;Non-small cell lung cancer;Pathways in cancer;PPAR signaling pathway;Small cell lung cancer;Thyroid cancer	4	2	2	10.4	4.5	4.5	50.811	0	4.2948	4646700	24	2	P19793;P48443	P19793	Retinoic acid receptor RXR-alpha	RXRA	1028
NaN	17.764	18.0072					12	3	3	12.7	4.3	4.3	106.46	0	5.5274	22844000	47	4	P19823	P19823	Inter-alpha-trypsin inhibitor heavy chain H2	ITIH2	1029
19.3628	20.9513	19.8967				Acute myeloid leukemia;Adipocytokine signaling pathway;Amoebiasis;Apoptosis;B cell receptor signaling pathway;Chagas disease (American trypanosomiasis);Chemokine signaling pathway;Chronic myeloid leukemia;Cytosolic DNA-sensing pathway;Epithelial cell signaling in Helicobacter pylori infection;Hepatitis C;ko05152;Leishmaniasis;MAPK signaling pathway;Measles;Neurotrophin signaling pathway;NOD-like …	7	7	7	11.1	11.1	11.1	105.35	0	37.341	180210000	49	15	P19838	P19838	Nuclear factor NF-kappa-B p105 subunit;Nuclear factor NF-kappa-B p50 subunit	NFKB1	1030
19.5711	22.2783	22.5248				Calcium signaling pathway;Pancreatic secretion;Salivary secretion	17	17	17	19.7	19.7	19.7	134.68	0	88.949	595020000	50	42	P20020;P23634;Q16720;Q01814	P20020	Plasma membrane calcium-transporting ATPase 1	ATP2B1	1031
23.3512	23.6395	23.6508				RNA transport	15	15	15	41.7	41.7	41.7	38.388	0	55.674	738780000	20	44	P20042	P20042	Eukaryotic translation initiation factor 2 subunit 2	EIF2S2	1032
23.9661	24.6312	24.6982					20	20	20	40.6	40.6	40.6	52.739	0	323.31	1461500000	21	60	P20073	P20073	Annexin A7	ANXA7	1033
NaN	19.9877	NaN				Basal transcription factors;Huntington's disease	3	3	3	10.6	10.6	10.6	37.698	0	3.5701	9357000	9	3	P20226;Q6SJ96	P20226	TATA-box-binding protein	TBP	1034
NaN	NaN	17.19				Cell cycle;Progesterone-mediated oocyte maturation	2	2	2	5.6	5.6	5.6	48.55	0	4.0715	3588500	24	3	P20248	P20248	Cyclin-A2	CCNA2	1035
24.8921	26.225	27.0131					6	6	6	39.8	39.8	39.8	22.168	0	223.37	2450200000	10	28	P20290	P20290	Transcription factor BTF3	BTF3	1036
20.4383	21.4256	20.8296					2	1	1	10.5	6.8	6.8	24.984	0	10.3	79313000	13	5	P20336	P20336	Ras-related protein Rab-3A	RAB3A	1037
20.2586	20.2256	20.2726				Tight junction	3	3	3	14.2	14.2	14.2	24.758	0	6.8559	48714000	13	5	P20337	P20337	Ras-related protein Rab-3B	RAB3B	1038
NaN	18.876	18.8349				Endocytosis	1	1	1	4.6	4.6	4.6	24.389	0.0066746	1.8565	13282000	14	2	P20338	P20338	Ras-related protein Rab-4A	RAB4A	1039
22.6844	22.4426	24.1902				Amoebiasis;Amyotrophic lateral sclerosis (ALS);Endocytosis;ko05152;Phagosome;Vasopressin-regulated water reabsorption	8	5	5	47.9	33	33	23.658	0	74.257	347390000	11	14	P20339	P20339	Ras-related protein Rab-5A	RAB5A	1040
24.7327	24.8847	25.0499					11	11	10	50.5	50.5	46.2	23.593	0	98.221	1216700000	13	39	P20340;Q9NRW1;Q14964	P20340	Ras-related protein Rab-6A	RAB6A	1041
25.0249	25.6683	26.574				Proteasome	9	9	9	43.2	43.2	43.2	26.489	0	194.12	2623100000	14	46	P20618	P20618	Proteasome subunit beta type-1	PSMB1	1042
21.9616	20.9474	21.1839				Lysosome;Phagosome	4	4	4	19.9	19.9	19.9	30.993	0	10.248	118840000	14	7	P20645	P20645	Cation-dependent mannose-6-phosphate receptor	M6PR	1043
19.9176	22.9626	23.8636				Alzheimer's disease;Cardiac muscle contraction;Huntington's disease;Oxidative phosphorylation;Parkinson's disease	3	3	3	20.7	20.7	20.7	16.762	0	11.077	293140000	12	10	P20674	P20674	Cytochrome c oxidase subunit 5A, mitochondrial	COX5A	1044
22.898	23.8479	23.4178					27	24	24	49.1	46.2	46.2	66.408	0	284.69	1194200000	35	72	P20700	P20700	Lamin-B1	LMNB1	1045
18.0055	19.5517	21.5774					9	9	9	25.3	25.3	25.3	76.572	0	61.127	137310000	33	19	P20810	P20810	Calpastatin	CAST	1047
NaN	NaN	18.4694				Maturity onset diabetes of the young	1	1	1	4.1	4.1	4.1	67.356	0.0043531	2.0284	5444300	15	1	P20823	P20823	Hepatocyte nuclear factor 1-alpha	HNF1A	1048
NaN	19.8682	20.0823				Drug metabolism - other enzymes;Purine metabolism	4	3	3	9.9	8.4	8.4	55.405	0	5.4383	43409000	21	5	P20839	P20839	Inosine-5-monophosphate dehydrogenase 1	IMPDH1	1049
22.5858	25.7337	26.1367					2	2	2	22.5	22.5	22.5	11.53	0	5.8509	407620000	3	4	P20962	P20962	Parathymosin	PTMS	1050
20.3942	20.3959	20.4167					9	9	9	14.5	14.5	14.5	92.619	0	38.338	162140000	39	28	P21127;Q9UQ88	P21127;Q9UQ88	Cyclin-dependent kinase 11B;Cyclin-dependent kinase 11A	CDK11B;CDK11A	1051
23.7958	24.4777	24.7089				Drug metabolism - cytochrome P450;Glutathione metabolism;Metabolism of xenobiotics by cytochrome P450	11	11	10	51.6	51.6	47.6	26.559	0	102.33	1110900000	17	33	P21266	P21266	Glutathione S-transferase Mu 3	GSTM3	1052
22.0548	22.6406	22.6138				Collecting duct acid secretion;Epithelial cell signaling in Helicobacter pylori infection;Oxidative phosphorylation;Phagosome;Rheumatoid arthritis;Vibrio cholerae infection	9	9	9	25	25	25	56.5	0	46.341	432850000	25	24	P21281;P15313	P21281	V-type proton ATPase subunit B, brain isoform	ATP6V1B2	1053
21.751	23.2551	23.526				Collecting duct acid secretion;Epithelial cell signaling in Helicobacter pylori infection;Oxidative phosphorylation;Phagosome;Rheumatoid arthritis;Vibrio cholerae infection	15	15	15	39	39	39	43.941	0	69.229	691700000	27	40	P21283;Q8NEY4	P21283	V-type proton ATPase subunit C 1	ATP6V1C1	1054
23.6132	23.4939	23.7848					8	8	8	55.4	55.4	55.4	20.567	0	60.729	469170000	12	27	P21291	P21291	Cysteine and glycine-rich protein 1	CSRP1	1055
24.9494	25.8847	26.0327				Focal adhesion;MAPK signaling pathway	120	120	107	61.8	61.8	57.8	280.74	0	323.31	21842000000	134	427	P21333	P21333	Filamin-A	FLNA	1056
NaN	NaN	14.226				MAPK signaling pathway	2	2	2	0.9	0.9	0.9	319.37	0.0012566	2.4988	2682700	140	2	P21359	P21359	Neurofibromin;Neurofibromin truncated	NF1	1057
22.3327	22.3701	22.3686				Arginine and proline metabolism;Drug metabolism - cytochrome P450;Glycine, serine and threonine metabolism;Histidine metabolism;Isoquinoline alkaloid biosynthesis;Phenylalanine metabolism;Tryptophan metabolism;Tyrosine metabolism	14	13	13	35.3	33.2	33.2	59.681	0	65.938	451310000	28	35	P21397	P21397	Amine oxidase [flavin-containing] A	MAOA	1058
22.7899	23.0079	23.6558				Carbon fixation pathways in prokaryotes;Citrate cycle (TCA cycle);Glyoxylate and dicarboxylate metabolism	21	21	21	31.2	31.2	31.2	98.398	0	120.76	1213900000	42	49	P21399	P21399	Cytoplasmic aconitate hydratase	ACO1	1059
NaN	19.3459	22.1343					3	3	3	21.7	21.7	21.7	15.585	0	19.685	36888000	7	4	P21741	P21741	Midkine	MDK	1060
25.0726	25.5432	26.1256				Calcium signaling pathway;Huntington's disease;Parkinson's disease	14	14	14	71.4	71.4	71.4	30.772	0	323.31	2675600000	17	73	P21796	P21796	Voltage-dependent anion-selective channel protein 1	VDAC1	1061
18.8126	19.5964	20.7844				Alzheimer's disease;Citrate cycle (TCA cycle);Huntington's disease;Oxidative phosphorylation;Parkinson's disease	4	4	4	18.2	18.2	18.2	31.629	0	8.5184	55065000	18	7	P21912	P21912	Succinate dehydrogenase [ubiquinone] iron-sulfur subunit, mitochondrial	SDHB	1062
NaN	18.1473	19.1688				Valine, leucine and isoleucine degradation	2	2	2	5.9	5.9	5.9	43.122	0	3.7501	14075000	16	4	P21953	P21953	2-oxoisovalerate dehydrogenase subunit beta, mitochondrial	BCKDHB	1063
25.0833	25.9952	26.3772				Betalain biosynthesis;Steroid hormone biosynthesis;Tyrosine metabolism	13	13	13	57.9	57.9	57.9	30.037	0	277.75	2844000000	15	38	P21964	P21964	Catechol O-methyltransferase	COMT	1064
19.4668	20.844	21.7513				Huntington's disease	11	11	11	20.1	20.1	20.1	77.328	0	36.593	208660000	34	28	P21980	P21980	Protein-glutamine gamma-glutamyltransferase 2	TGM2	1065
20.6153	22.0158	22.4671				Carbon fixation pathways in prokaryotes;Glyoxylate and dicarboxylate metabolism;Propanoate metabolism;Valine, leucine and isoleucine degradation	14	14	14	26.1	26.1	26.1	83.134	0	86.441	430860000	37	36	P22033	P22033	Methylmalonyl-CoA mutase, mitochondrial	MUT	1066
22.116	22.3997	22.2792					17	17	17	27	27	27	89.42	0	101	621910000	41	41	P22059	P22059	Oxysterol-binding protein 1	OSBP	1067
24.1484	24.7116	25.2055					9	9	9	61.7	61.7	61.7	24.636	0	134.78	1017100000	12	29	P22061	P22061	Protein-L-isoaspartate(D-aspartate) O-methyltransferase	PCMT1	1068
23.6557	24.3167	23.8008				Ribosome biogenesis in eukaryotes	14	14	12	56.7	56.7	53.3	33.784	0	70.647	925770000	19	42	P22087	P22087	rRNA 2-O-methyltransferase fibrillarin	FBL	1069
23.6147	24.8354	25.4202				One carbon pool by folate;Purine metabolism	36	36	36	46.8	46.8	46.8	107.77	0	323.31	4208700000	48	106	P22102	P22102	Trifunctional purine biosynthetic protein adenosine-3;Phosphoribosylamine--glycine ligase;Phosphoribosylformylglycinamidine cyclo-ligase;Phosphoribosylglycinamide formyltransferase	GART	1070
25.1416	26.2936	26.7621				Purine metabolism	20	20	20	49.2	49.2	49.2	47.079	0	323.31	4428600000	19	89	P22234	P22234	Multifunctional protein ADE2;Phosphoribosylaminoimidazole-succinocarboxamide synthase;Phosphoribosylaminoimidazole carboxylase	PAICS	1071
21.3103	20.8055	22.2072				Peroxisome;PPAR signaling pathway;Primary bile acid biosynthesis	14	14	14	27.6	27.6	27.6	58.993	0	27.032	231880000	25	30	P22307	P22307	Non-specific lipid-transfer protein	SCP2	1072
25.081	25.9113	26.2582				Parkinson's disease;Ubiquitin mediated proteolysis	41	41	41	49	49	49	117.85	0	323.31	9658500000	54	176	P22314	P22314	Ubiquitin-like modifier-activating enzyme 1	UBA1	1073
21.4944	21.0038	NaN				Arachidonic acid metabolism;Glutathione metabolism	1	1	1	5.3	5.3	5.3	25.552	0.0005144	2.762	55629000	11	2	P22352	P22352	Glutathione peroxidase 3	GPX3	1074
27.4497	28.567	28.8855				Purine metabolism;Pyrimidine metabolism	11	11	2	68.4	68.4	14.5	17.298	0	92.425	11846000000	11	77	P22392	P22392	Nucleoside diphosphate kinase B	NME2	1075
NaN	19.6499	19.0133				Nicotinate and nicotinamide metabolism;Pantothenate and CoA biosynthesis;Purine metabolism;Riboflavin metabolism;Starch and sucrose metabolism	4	4	4	6.8	6.8	6.8	104.92	0	8.6235	56776000	42	5	P22413	P22413	Ectonucleotide pyrophosphatase/phosphodiesterase family member 1;Alkaline phosphodiesterase I;Nucleotide pyrophosphatase	ENPP1	1076
NaN	NaN	NaN				Adherens junction;Bladder cancer;Endocytosis;MAPK signaling pathway;Melanoma;Pathways in cancer;Prostate cancer;Regulation of actin cytoskeleton	2	2	2	2.6	2.6	2.6	87.953	0.0005291	3.1882	0	35	2	P22455;P22607;P11362	P22455;P22607;P11362	Fibroblast growth factor receptor 4;Fibroblast growth factor receptor 3;Fibroblast growth factor receptor 1	FGFR4;FGFR3;FGFR1	1077
18.5616	19.329	20.8286					5	5	5	10.6	10.6	10.6	53.836	0	25.583	90140000	31	11	P22570	P22570	NADPH:adrenodoxin oxidoreductase, mitochondrial	FDXR	1078
26.8179	26.0336	25.1765					17	17	16	50.1	50.1	50.1	37.429	0	304.08	4498200000	20	79	P22626	P22626	Heterogeneous nuclear ribonucleoproteins A2/B1	HNRNPA2B1	1079
16.1326	16.3697	16.336				Bacterial invasion of epithelial cells;Chronic myeloid leukemia;Endocytosis;ErbB signaling pathway;Insulin signaling pathway;Jak-STAT signaling pathway;Pathways in cancer;T cell receptor signaling pathway;Ubiquitin mediated proteolysis	2	2	2	4.1	4.1	4.1	99.632	0.0036496	2.1178	10766000	45	3	P22681	P22681	E3 ubiquitin-protein ligase CBL	CBL	1080
23.5192	24.2378	24.5099				Alzheimer's disease;Cardiac muscle contraction;Huntington's disease;Oxidative phosphorylation;Parkinson's disease	15	15	15	45.5	45.5	45.5	48.442	0	220.08	1058200000	19	48	P22695	P22695	Cytochrome b-c1 complex subunit 2, mitochondrial	UQCRC2	1081
23.4825	23.1572	23.4422					11	11	11	43.2	43.2	43.2	33.969	0	45.062	552010000	17	35	P23193;Q15560	P23193	Transcription elongation factor A protein 1	TCEA1	1082
25.3836	25.9706	25.8602					28	28	27	45.7	45.7	44.6	76.149	0	217.38	5113200000	30	93	P23246	P23246	Splicing factor, proline- and glutamine-rich	SFPQ	1083
20.9696	22.3639	22.9569					8	8	8	27.3	27.3	27.3	51.169	0	57.479	343040000	22	24	P23258;Q9NRH3	P23258;Q9NRH3	Tubulin gamma-1 chain;Tubulin gamma-2 chain	TUBG1;TUBG2	1084
27.2814	28.2857	28.1681					13	13	13	53.7	53.7	53.7	23.742	0	280.33	9503600000	12	80	P23284	P23284	Peptidyl-prolyl cis-trans isomerase B	PPIB	1085
19.7019	20.3344	20.7308				Pyruvate metabolism;Two-component system	6	6	6	12.5	12.5	12.5	65.443	0	20.951	121370000	31	13	P23368	P23368	NAD-dependent malic enzyme, mitochondrial	ME2	1086
22.8566	23.7425	24.2733				Glycine, serine and threonine metabolism	26	26	26	35.8	35.8	35.8	112.73	0	252.68	1885800000	45	82	P23378	P23378	Glycine dehydrogenase (decarboxylating), mitochondrial	GLDC	1087
22.9233	23.9687	24.2858				Aminoacyl-tRNA biosynthesis;Tryptophan metabolism	12	12	12	37.4	37.4	37.4	53.165	0	175.9	1031000000	23	35	P23381	P23381	Tryptophan--tRNA ligase, cytoplasmic;T1-TrpRS;T2-TrpRS	WARS	1088
26.0423	27.0141	27.1492				Ribosome	17	17	17	73.7	73.7	73.7	26.688	0	160.35	6716300000	19	101	P23396	P23396	40S ribosomal protein S3	RPS3	1089
NaN	19.5363	NaN					3	3	3	22.5	22.5	22.5	18.884	0	17.709	6082800	8	7	P23434	P23434	Glycine cleavage system H protein, mitochondrial	GCSH	1090
16.8398	20.9108	21.8629				Acute myeloid leukemia;ErbB signaling pathway;Fc gamma R-mediated phagocytosis;Insulin signaling pathway;mTOR signaling pathway;TGF-beta signaling pathway	7	7	6	15.8	15.8	14.3	59.139	0	13.334	118060000	20	16	P23443	P23443	Ribosomal protein S6 kinase beta-1	RPS6KB1	1091
26.4911	26.8075	27.0115				Cysteine and methionine metabolism	24	24	24	56.7	56.7	56.7	47.716	0	214.87	6941100000	20	87	P23526	P23526	Adenosylhomocysteinase	AHCY	1092
28.2901	28.2031	28.9406				Axon guidance;Fc gamma R-mediated phagocytosis;Regulation of actin cytoskeleton	15	15	12	74.7	74.7	53.6	18.502	0	323.31	11524000000	10	78	P23528	P23528	Cofilin-1	CFL1	1093
21.4061	22.5692	22.6299				mTOR signaling pathway;RNA transport	11	11	11	21.9	21.9	21.9	69.15	0	103.27	418300000	27	26	P23588	P23588	Eukaryotic translation initiation factor 4B	EIF4B	1094
17.0031	NaN	18.1069				Calcium signaling pathway;Inositol phosphate metabolism;Phosphatidylinositol signaling system	2	2	2	5.6	5.6	5.6	51.008	0.0079588	1.6984	10341000	25	2	P23677;P27987	P23677;P27987	Inositol-trisphosphate 3-kinase A;Inositol-trisphosphate 3-kinase B	ITPKA;ITPKB	1095
20.3715	22.293	22.1792				Fatty acid metabolism;PPAR signaling pathway	14	14	14	27.1	27.1	27.1	73.776	0	48.798	404790000	36	39	P23786	P23786	Carnitine O-palmitoyltransferase 2, mitochondrial	CPT2	1096
22.0682	22.2072	23.5683				Pyrimidine metabolism	12	12	12	55.2	55.2	55.2	23.819	0	20.853	368510000	17	29	P23919	P23919	Thymidylate kinase	DTYMK	1097
22.988	24.1755	23.9755				Glutathione metabolism;Purine metabolism;Pyrimidine metabolism	26	26	26	39.4	39.4	39.4	90.069	0	173.39	1925600000	44	75	P23921	P23921	Ribonucleoside-diphosphate reductase large subunit	RRM1	1098
NaN	17.5195	18.5865					1	1	1	2.9	2.9	2.9	73.475	0	11.594	18608000	32	2	P24386	P24386	Rab proteins geranylgeranyltransferase component A 1	CHM	1099
NaN	21.5745	22.8592				Vibrio cholerae infection	2	2	2	14.2	14.2	14.2	24.542	0	7.6999	85854000	8	4	P24390;P33947	P24390;P33947	ER lumen protein-retaining receptor 1;ER lumen protein-retaining receptor 2	KDELR1;KDELR2	1100
25.5698	26.9596	27.1101					9	7	7	55.1	49.8	49.8	24.763	0	323.31	3902100000	12	43	P24534	P24534	Elongation factor 1-beta	EEF1B2	1101
24.8609	24.5948	25.3771				Alzheimer's disease;Huntington's disease;Oxidative phosphorylation;Parkinson's disease	9	9	9	37.9	37.9	37.9	28.908	0	265.64	1590200000	16	31	P24539	P24539	ATP synthase F(0) complex subunit B1, mitochondrial	ATP5F1	1102
22.072	21.5899	21.6959				Riboflavin metabolism	3	3	3	20.9	20.9	20.9	18.042	0	68.73	98664000	9	8	P24666	P24666	Low molecular weight phosphotyrosine protein phosphatase	ACP1	1103
23.4473	24.1644	24.3541				Benzoate degradation;Butanoate metabolism;Carbon fixation pathways in prokaryotes;Fatty acid metabolism;Glyoxylate and dicarboxylate metabolism;Lysine degradation;Propanoate metabolism;Pyruvate metabolism;Synthesis and degradation of ketone bodies;Terpenoid backbone biosynthesis;Tryptophan metabolism;Two-component system;Valine, leucine and isoleucine degradation	16	16	16	49.4	49.4	49.4	45.199	0	172.76	1188700000	23	47	P24752	P24752	Acetyl-CoA acetyltransferase, mitochondrial	ACAT1	1104
18.0748	19.8348	19.1271				Huntington's disease;Purine metabolism;Pyrimidine metabolism;RNA polymerase	13	13	13	8.5	8.5	8.5	217.17	0	54.751	171250000	96	20	P24928	P24928	DNA-directed RNA polymerase II subunit RPB1	POLR2A	1105
19.9938	21.5759	20.6316				Cell cycle;Measles;Oocyte meiosis;p53 signaling pathway;Pathways in cancer;Progesterone-mediated oocyte maturation;Prostate cancer;Small cell lung cancer	9	7	7	35.9	29.5	29.5	33.929	0	24.846	110100000	19	12	P24941;Q00526	P24941	Cyclin-dependent kinase 2	CDK2	1106
18.339	20.2036	19.3692				Chemokine signaling pathway;Endocytosis;Phototransduction - fly	7	7	7	10.6	10.6	10.6	79.573	0	12.6	82001000	37	15	P25098;P35626	P25098;P35626	Beta-adrenergic receptor kinase 1;Beta-adrenergic receptor kinase 2	ADRBK1;ADRBK2	1107
24.2297	25.0772	25.3313				Cell cycle;Cell cycle - yeast;DNA replication;Meiosis - yeast	40	40	40	53.5	53.5	53.5	90.98	0	323.31	4961600000	51	134	P25205	P25205	DNA replication licensing factor MCM3	MCM3	1108
24.0936	25.0797	25.6063				Cysteine and methionine metabolism;Sulfur relay system	13	13	13	56.6	56.6	56.6	33.178	0	174.45	1671100000	16	50	P25325	P25325	3-mercaptopyruvate sulfurtransferase	MPST	1109
24.4098	25.2699	25.8353				Ribosome	7	7	7	53.8	53.8	53.8	14.515	0	25.519	858310000	7	29	P25398	P25398	40S ribosomal protein S12	RPS12	1110
23.4764	23.7813	24.3485				Protein processing in endoplasmic reticulum	15	15	14	45.3	45.3	41.8	38.044	0	173.5	854090000	18	39	P25685	P25685	DnaJ homolog subfamily B member 1	DNAJB1	1111
18.3418	19.724	21.1786				Protein processing in endoplasmic reticulum	3	3	2	10.5	10.5	7.4	35.58	0	6.382	53576000	15	4	P25686	P25686	DnaJ homolog subfamily B member 2	DNAJB2	1112
26.3836	27.599	27.9066				Alzheimer's disease;Huntington's disease;Oxidative phosphorylation;Parkinson's disease	27	27	27	52.4	52.4	52.4	59.75	0	323.31	16816000000	31	161	P25705	P25705	ATP synthase subunit alpha, mitochondrial	ATP5A1	1113
25.2114	25.8497	25.8927				Proteasome	16	16	16	65	65	65	29.555	0	87.261	2747500000	17	82	P25786	P25786	Proteasome subunit alpha type-1	PSMA1	1114
23.3969	25.5507	25.5322				Proteasome	9	9	9	49.1	49.1	49.1	25.898	0	133.53	1413400000	13	28	P25787	P25787	Proteasome subunit alpha type-2	PSMA2	1115
24.3003	25.1212	25.063				Proteasome	11	11	11	42.4	42.4	42.4	28.433	0	130.38	1198700000	13	51	P25788	P25788	Proteasome subunit alpha type-3	PSMA3	1116
25.3693	26.1352	26.2362				Proteasome	10	10	10	44.8	44.8	44.8	29.483	0	148.18	2549200000	13	26	P25789	P25789	Proteasome subunit alpha type-4	PSMA4	1117
23.0731	23.5931	24.1668				Leukocyte transendothelial migration;Measles;Regulation of actin cytoskeleton	23	16	14	37.8	28.4	24.6	67.819	0	178.88	1330300000	33	50	P26038	P26038	Moesin	MSN	1118
23.0096	23.7353	23.801				RNA degradation	15	15	15	42	42	42	54.416	0	79.418	1036700000	28	47	P26196	P26196	Probable ATP-dependent RNA helicase DDX6	DDX6	1119
NaN	20.9685	NaN				Adherens junction;Arrhythmogenic right ventricular cardiomyopathy (ARVC);Bacterial invasion of epithelial cells;Endometrial cancer;Leukocyte transendothelial migration;Pathways in cancer;Tight junction	9	1	1	12.1	1.9	1.9	105.31	0	16.216	98493000	48	2	P26232	P26232	Catenin alpha-2	CTNNA2	1120
20.48	21.4457	22.1735				Cysteine and methionine metabolism	30	30	30	22.8	22.8	22.8	183.16	0	131.67	687740000	76	67	P26358	P26358	DNA (cytosine-5)-methyltransferase 1	DNMT1	1121
25.413	26.436	25.8332				Spliceosome	11	11	11	36	36	36	53.5	0	155.31	2928700000	15	42	P26368	P26368	Splicing factor U2AF 65 kDa subunit	U2AF2	1122
26.9472	27.0268	27.7374				Ribosome	12	12	12	48.3	48.3	48.3	24.261	0	276.74	4409000000	9	52	P26373	P26373	60S ribosomal protein L13	RPL13	1123
NaN	17.1963	16.6297					2	2	2	4.6	4.6	4.6	74.071	0.00026874	3.4289	8302100	33	2	P26374	P26374	Rab proteins geranylgeranyltransferase component A 2	CHML	1124
17.8278	20.2057	21.7121				Valine, leucine and isoleucine degradation	6	6	6	21.6	21.6	21.6	46.65	0	13.339	107300000	22	11	P26440	P26440	Isovaleryl-CoA dehydrogenase, mitochondrial	IVD	1125
16.4209	19.0998	17.6047				N-Glycan biosynthesis;Various types of N-glycan biosynthesis	2	2	2	4.9	4.9	4.9	50.878	0.00026867	3.4285	16978000	20	3	P26572	P26572	Alpha-1,3-mannosyl-glycoprotein 2-beta-N-acetylglucosaminyltransferase	MGAT1	1126
25.2417	25.7936	25.8011					7	6	6	33	27.3	27.3	24.033	0	56.01	937810000	6	22	P26583	P26583	High mobility group protein B2	HMGB2	1127
26.3089	27.8817	27.8243					16	16	13	50.3	50.3	45.6	57.221	0	323.31	10794000000	19	96	P26599	P26599	Polypyrimidine tract-binding protein 1	PTBP1	1128
24.2998	25.1912	25.567				Aminoacyl-tRNA biosynthesis	34	34	31	55.6	55.6	51.2	83.434	0	323.31	4564200000	42	109	P26639	P26639	Threonine--tRNA ligase, cytoplasmic	TARS	1129
24.0903	25.2495	25.7081				Aminoacyl-tRNA biosynthesis;Valine, leucine and isoleucine biosynthesis	50	50	50	44.1	44.1	44.1	140.47	0	323.31	6641500000	59	195	P26640	P26640	Valine--tRNA ligase	VARS	1130
27.0963	28.0719	28.1601					24	24	24	48.3	48.3	48.3	50.118	0	323.31	17414000000	24	158	P26641	P26641	Elongation factor 1-gamma	EEF1G	1131
21.4555	21.161	21.3					2	2	2	18.3	18.3	18.3	15.649	0	5.7564	54617000	7	9	P26885	P26885	Peptidyl-prolyl cis-trans isomerase FKBP2	FKBP2	1132
24.1297	24.8443	24.4248					9	9	9	42	42	42	31.73	0	193.64	1065000000	15	36	P27105	P27105	Erythrocyte band 7 integral membrane protein	STOM	1133
20.7501	19.2523	19.025				Aminobenzoate degradation;Bisphenol degradation	1	1	1	3.1	3.1	3.1	39.731	0.00076531	2.6725	43824000	15	3	P27169	P27169	Serum paraoxonase/arylesterase 1	PON1	1134
NaN	16.6677	17.2531					2	1	1	6	3.2	3.2	35.415	0.00026638	3.2951	5987400	23	3	P27216	P27216	Annexin A13	ANXA13	1135
22.1948	23.1737	23.3318				Arginine and proline metabolism;Drug metabolism - cytochrome P450;Glycine, serine and threonine metabolism;Histidine metabolism;Isoquinoline alkaloid biosynthesis;Phenylalanine metabolism;Tryptophan metabolism;Tyrosine metabolism	16	16	15	39.8	39.8	37.7	58.762	0	127.94	719790000	29	49	P27338	P27338	Amine oxidase [flavin-containing] B	MAOB	1136
25.987	27.5532	27.2469				Cell cycle;Neurotrophin signaling pathway;Oocyte meiosis	15	10	10	51.8	38	38	27.764	0	323.31	5918100000	14	46	P27348	P27348	14-3-3 protein theta	YWHAQ	1137
18.1088	21.2572	22.7688				Acute myeloid leukemia;Adherens junction;Aldosterone-regulated sodium reabsorption;Alzheimer's disease;Axon guidance;B cell receptor signaling pathway;Bladder cancer;Chagas disease (American trypanosomiasis);Chemokine signaling pathway;Chronic myeloid leukemia;Colorectal cancer;Dorso-ventral axis formation;Endometrial cancer;ErbB signaling pathway;Fc epsilon RI signaling pathway;Fc gamma R-mediat…	11	8	8	37.7	28	28	43.135	0	16.629	218590000	22	18	P27361;Q16659	P27361	Mitogen-activated protein kinase 3	MAPK3	1138
22.1136	22.8874	23.2165				Collecting duct acid secretion;Epithelial cell signaling in Helicobacter pylori infection;ko05152;Lysosome;Oxidative phosphorylation;Phagosome;Rheumatoid arthritis;Vibrio cholerae infection	1	1	1	11.6	11.6	11.6	15.736	0	10.88	66132000	3	3	P27449	P27449	V-type proton ATPase 16 kDa proteolipid subunit	ATP6V0C	1139
20.0969	20.2399	20.4163				Protein digestion and absorption	8	8	8	11.9	11.9	11.9	88.278	0	24.409	146600000	39	20	P27487	P27487	Dipeptidyl peptidase 4;Dipeptidyl peptidase 4 membrane form;Dipeptidyl peptidase 4 soluble form	DPP4	1140
24.8963	26.1942	27.0683				Ribosome	9	9	9	43	43	43	24.604	0	94.699	1989800000	8	34	P27635;Q96L21	P27635	60S ribosomal protein L10	RPL10	1141
22.1822	22.9776	23.528				DNA replication;Homologous recombination;Mismatch repair;Nucleotide excision repair	21	21	21	41.6	41.6	41.6	68.137	0	121.17	753440000	30	47	P27694	P27694	Replication protein A 70 kDa DNA-binding subunit;Replication protein A 70 kDa DNA-binding subunit, N-terminally processed	RPA1	1142
26.283	27.1529	27.7809				Base excision repair	16	16	16	57.9	57.9	57.9	35.554	0	305.9	6460900000	14	64	P27695	P27695	DNA-(apurinic or apyrimidinic site) lyase;DNA-(apurinic or apyrimidinic site) lyase, mitochondrial	APEX1	1143
20.8562	22.6863	22.6686				Purine metabolism;Pyrimidine metabolism	8	8	8	26.2	26.2	26.2	30.518	0	18.256	199090000	13	22	P27707	P27707	Deoxycytidine kinase	DCK	1144
22.3478	23.2587	23.6857				Alanine, aspartate and glutamate metabolism;Pyrimidine metabolism	54	54	52	33.7	33.7	32.9	242.98	0	323.31	2973300000	103	154	P27708	P27708	CAD protein;Glutamine-dependent carbamoyl-phosphate synthase;Aspartate carbamoyltransferase;Dihydroorotase	CAD	1145
26.5304	28.17	28.4251				Antigen processing and presentation;Chagas disease (American trypanosomiasis);Phagosome;Protein processing in endoplasmic reticulum	19	19	19	53.5	53.5	53.5	48.141	0	323.31	15946000000	21	115	P27797	P27797	Calreticulin	CALR	1146
22.8845	23.7894	24.2595					35	35	35	37.6	37.6	37.6	121	0	206.42	2708800000	64	99	P27816	P27816	Microtubule-associated protein 4	MAP4	1147
24.642	25.8965	26.0703				Antigen processing and presentation;Phagosome;Protein processing in endoplasmic reticulum	27	27	27	39.2	39.2	39.2	67.567	0	295.86	5091400000	32	102	P27824	P27824	Calnexin	CANX	1148
25.396	26.6534	26.3663				Proteasome	12	12	12	68.9	68.9	68.9	26.411	0	194.44	2598400000	11	51	P28066	P28066	Proteasome subunit alpha type-5	PSMA5	1149
24.757	25.3487	24.4349				Proteasome	7	7	7	39.4	39.4	39.4	29.204	0	114.7	1031400000	11	25	P28070	P28070	Proteasome subunit beta type-4	PSMB4	1150
23.4806	23.5482	23.9779				Proteasome	5	5	5	19.7	19.7	19.7	25.357	0	14.907	445420000	11	15	P28072	P28072	Proteasome subunit beta type-6	PSMB6	1151
24.0038	25.2478	25.7522				Proteasome	12	12	12	63.1	63.1	63.1	28.48	0	323.31	1697700000	15	40	P28074	P28074	Proteasome subunit beta type-5	PSMB5	1152
18.6142	18.1582	19.9209				Drug metabolism - cytochrome P450;Glutathione metabolism;Metabolism of xenobiotics by cytochrome P450	3	2	1	17.9	13.8	7.8	25.744	0	5.1038	26983000	16	5	P28161	P28161	Glutathione S-transferase Mu 2	GSTM2	1153
22.3452	23.2401	23.4284				ABC transporters;Peroxisome	19	19	19	30	30	30	75.475	0	122.48	1061000000	40	68	P28288	P28288	ATP-binding cassette sub-family D member 3	ABCD3	1154
20.8878	21.7296	22.4017				Alzheimer's disease;Huntington's disease;Oxidative phosphorylation;Parkinson's disease	15	15	15	31.4	31.4	31.4	79.467	0	87.613	449300000	41	38	P28331	P28331	NADH-ubiquinone oxidoreductase 75 kDa subunit, mitochondrial	NDUFS1	1155
NaN	18.1728	20.0304				Drug metabolism - cytochrome P450;Fatty acid metabolism;Glycolysis / Gluconeogenesis;Metabolism of xenobiotics by cytochrome P450;Retinol metabolism;Tyrosine metabolism	2	2	2	11.7	11.7	11.7	39.072	0.00026567	3.2615	23228000	17	1	P28332	P28332	Alcohol dehydrogenase 6	ADH6	1156
16.3277	18.031	17.8664				Base excision repair;DNA replication;Homologous recombination;Mismatch repair;Nucleotide excision repair;Purine metabolism;Pyrimidine metabolism	7	7	7	7.2	7.2	7.2	123.63	0	10.49	38877000	66	8	P28340	P28340	DNA polymerase delta catalytic subunit	POLD1	1157
18.3276	20.1758	18.1226					13	9	9	12.7	9.6	9.6	122.6	0	14.332	100740000	56	15	P28370	P28370	Probable global transcription activator SNF2L1	SMARCA1	1158
23.7655	25.3164	25.7354				Acute myeloid leukemia;Adherens junction;Aldosterone-regulated sodium reabsorption;Alzheimer's disease;Axon guidance;B cell receptor signaling pathway;Bladder cancer;Chagas disease (American trypanosomiasis);Chemokine signaling pathway;Chronic myeloid leukemia;Colorectal cancer;Dorso-ventral axis formation;Endometrial cancer;ErbB signaling pathway;Fc epsilon RI signaling pathway;Fc gamma R-mediat…	17	17	14	57.5	57.5	47.2	41.389	0	145.06	2462000000	22	77	P28482	P28482	Mitogen-activated protein kinase 1	MAPK1	1159
20.5855	21.7819	22.9829					6	6	6	31.3	31.3	31.3	24.01	0	33.508	134690000	10	13	P28676	P28676	Grancalcin	GCA	1160
17.5412	19.4631	18.4202				Adipocytokine signaling pathway;Non-small cell lung cancer;Pathways in cancer;PPAR signaling pathway;Small cell lung cancer;Thyroid cancer	5	5	3	15	15	9.9	56.921	0	8.2438	34134000	27	10	P28702	P28702	Retinoic acid receptor RXR-beta	RXRB	1161
23.6332	24.7275	24.9122				Arginine and proline metabolism;Glutathione metabolism	23	23	23	56.3	56.3	56.3	56.166	0	273.28	2098600000	29	79	P28838	P28838	Cytosol aminopeptidase	LAP3	1162
19.2648	20.2697	19.9845				Basal transcription factors	4	4	4	9.1	9.1	9.1	49.452	0	8.5826	67423000	23	4	P29083	P29083	General transcription factor IIE subunit 1	GTF2E1	1163
16.9214	17.607	19.4981				Basal transcription factors	2	2	2	8.9	8.9	8.9	33.043	0	3.968	19156000	18	4	P29084	P29084	Transcription initiation factor IIE subunit beta	GTF2E2	1164
21.6751	22.6366	22.861					30	30	30	30.8	30.8	30.8	138.35	0	280.52	1101700000	63	80	P29144	P29144	Tripeptidyl-peptidase 2	TPP2	1165
21.4636	23.0008	23.5518				Inositol phosphate metabolism;Phosphatidylinositol signaling system;Streptomycin biosynthesis	7	7	7	33.9	33.9	33.9	30.188	0	93.32	377310000	16	21	P29218	P29218	Inositol monophosphatase 1	IMPA1	1166
NaN	15.855	NaN				Axon guidance	4	4	4	5.7	5.7	5.7	108.27	0	11.368	2785700	47	4	P29317;P54762;P54764;P54760;Q15375;P54753;Q9UF33;P29323	P29317	Ephrin type-A receptor 2	EPHA2	1167
NaN	16.1808	17.2487				Adherens junction;B cell receptor signaling pathway;Jak-STAT signaling pathway;Leishmaniasis;Natural killer cell mediated cytotoxicity;T cell receptor signaling pathway	3	3	3	6.4	6.4	6.4	67.56	0	4.1073	8050500	35	4	P29350	P29350	Tyrosine-protein phosphatase non-receptor type 6	PTPN6	1168
18.3801	19.3046	20.6045				Bacterial invasion of epithelial cells;Chemokine signaling pathway;Chronic myeloid leukemia;ErbB signaling pathway;Focal adhesion;Glioma;Insulin signaling pathway;Natural killer cell mediated cytotoxicity;Neurotrophin signaling pathway	6	6	6	16.3	16.3	16.3	62.821	0	22.955	74906000	29	13	P29353;P98077	P29353	SHC-transforming protein 1	SHC1	1169
26.1831	26.3588	26.4944				Biosynthesis of ansamycins;Carbon fixation in photosynthetic organisms;Pentose phosphate pathway	24	24	24	47.2	47.2	47.2	67.877	0	280.95	6419600000	25	82	P29401	P29401	Transketolase	TKT	1170
NaN	19.143	NaN					2	2	2	7.4	7.4	7.4	44.505	0.00051361	2.7525	6947000	12	1	P29558;Q6XE24	P29558;Q6XE24	RNA-binding motif, single-stranded-interacting protein 1;RNA-binding motif, single-stranded-interacting protein 3	RBMS1;RBMS3	1171
NaN	16.1572	16.3844				Acute myeloid leukemia;Endocytosis;Pathways in cancer;Ubiquitin mediated proteolysis	2	2	2	2.8	2.8	2.8	97.55	0.00026724	3.3333	7772800	49	3	P29590	P29590	Protein PML	PML	1172
26.2332	26.9526	26.7834					13	13	11	55.2	55.2	50.9	31.121	0	323.31	5188400000	16	78	P29692	P29692	Elongation factor 1-delta	EEF1D	1173
25.9893	26.958	27.6249				Fc gamma R-mediated phagocytosis	12	12	12	55.7	55.7	55.7	31.554	0	323.31	5655400000	14	52	P29966	P29966	Myristoylated alanine-rich C-kinase substrate	MARCKS	1174
21.8382	22.9178	22.7745				Amoebiasis;Calcium signaling pathway;Chagas disease (American trypanosomiasis);Gap junction;GnRH signaling pathway;Long-term depression;Vascular smooth muscle contraction	9	9	5	32	32	18.9	42.123	0	61.951	358110000	19	23	P29992;O95837	P29992	Guanine nucleotide-binding protein subunit alpha-11	GNA11	1175
21.5217	23.007	23.5517				Alanine, aspartate and glutamate metabolism;Arginine and proline metabolism	15	15	15	37.7	37.7	37.7	61.719	0	67.5	712070000	30	34	P30038	P30038	Delta-1-pyrroline-5-carboxylate dehydrogenase, mitochondrial	ALDH4A1	1176
24.8079	25.3032	25.4863				Protein processing in endoplasmic reticulum	9	9	9	37.2	37.2	37.2	28.993	0	86.527	1648900000	14	38	P30040	P30040	Endoplasmic reticulum resident protein 29	ERP29	1177
26.9827	28.3845	28.6156				Methane metabolism;Phenylalanine metabolism;Phenylpropanoid biosynthesis	16	16	16	82.1	82.1	82.1	25.035	0	323.31	13415000000	15	79	P30041	P30041	Peroxiredoxin-6	PRDX6	1178
23.3909	22.4206	22.6177				Porphyrin and chlorophyll metabolism;Riboflavin metabolism	5	5	5	31.6	31.6	31.6	22.119	0	26.768	253530000	11	10	P30043	P30043	Flavin reductase (NADPH)	BLVRB	1179
25.8494	25.747	25.7217				Peroxisome	7	7	7	36.9	36.9	36.9	22.086	0	40.279	2237400000	13	27	P30044	P30044	Peroxiredoxin-5, mitochondrial	PRDX5	1180
24.8169	25.0309	24.681					5	5	5	46.6	46.6	46.6	12.712	0	91.861	635140000	7	19	P30046;A6NHG4	P30046;A6NHG4	D-dopachrome decarboxylase;D-dopachrome decarboxylase-like protein	DDT;DDTL	1181
19.796	NaN	19.8394					1	1	1	19	19	19	9.6981	0	3.7076	7393700	4	2	P30047	P30047	GTP cyclohydrolase 1 feedback regulatory protein	GCHFR	1182
25.791	26.5612	26.4952					9	9	9	43	43	43	27.692	0	139.09	3775000000	15	40	P30048	P30048	Thioredoxin-dependent peroxide reductase, mitochondrial	PRDX3	1183
23.6899	24.1948	25.1656				Alzheimer's disease;Huntington's disease;Oxidative phosphorylation;Parkinson's disease	3	3	3	22.6	22.6	22.6	17.49	0	14.165	351850000	5	9	P30049	P30049	ATP synthase subunit delta, mitochondrial	ATP5D	1184
26.963	27.2199	27.6288				Ribosome	9	9	9	63.6	63.6	63.6	17.818	0	323.31	4452100000	9	38	P30050	P30050	60S ribosomal protein L12	RPL12	1185
23.5103	23.8942	24.5965				Aminobenzoate degradation;Benzoate degradation;beta-Alanine metabolism;Butanoate metabolism;Caprolactam degradation;Fatty acid elongation in mitochondria;Fatty acid metabolism;Lysine degradation;Propanoate metabolism;Tryptophan metabolism;Valine, leucine and isoleucine degradation	8	8	8	31	31	31	31.387	0	50.704	952320000	18	26	P30084	P30084	Enoyl-CoA hydratase, mitochondrial	ECHS1	1186
23.1897	23.2209	23.1805				Pyrimidine metabolism	8	8	8	38.8	38.8	38.8	22.222	0	54.465	317360000	11	20	P30085	P30085	UMP-CMP kinase	CMPK1	1187
27.2376	27.9307	27.8704					12	12	12	79.7	79.7	79.7	21.057	0	323.31	6594700000	10	69	P30086	P30086	Phosphatidylethanolamine-binding protein 1;Hippocampal cholinergic neurostimulating peptide	PEBP1	1188
27.0544	28.2736	28.3009				Antigen processing and presentation;Protein processing in endoplasmic reticulum	36	36	36	65.1	65.1	65.1	56.782	0	323.31	23043000000	29	173	P30101	P30101	Protein disulfide-isomerase A3	PDIA3	1189
25.0968	25.7933	26.0401				Cell cycle - yeast;Chagas disease (American trypanosomiasis);Hepatitis C;Long-term depression;Meiosis - yeast;mRNA surveillance pathway;Oocyte meiosis;TGF-beta signaling pathway;Tight junction;Wnt signaling pathway	20	20	13	39.9	39.9	27.3	65.308	0	323.31	5217100000	32	71	P30153	P30153	Serine/threonine-protein phosphatase 2A 65 kDa regulatory subunit A alpha isoform	PPP2R1A	1190
20.4144	18.6885	21.4049				Cell cycle - yeast;Chagas disease (American trypanosomiasis);Hepatitis C;Long-term depression;Meiosis - yeast;mRNA surveillance pathway;Oocyte meiosis;TGF-beta signaling pathway;Tight junction;Wnt signaling pathway	12	5	5	25	12.6	12.6	66.213	0	16.752	137900000	30	7	P30154	P30154	Serine/threonine-protein phosphatase 2A 65 kDa regulatory subunit A beta isoform	PPP2R1B	1191
15.9856	18.2658	18.5606				Cell cycle;Cell cycle - yeast;Meiosis - yeast;Oocyte meiosis;Progesterone-mediated oocyte maturation;Ubiquitin mediated proteolysis	4	4	4	6.1	6.1	6.1	91.866	0	8.8088	29902000	39	8	P30260	P30260	Cell division cycle protein 27 homolog	CDC27	1192
23.4832	24.6824	24.2397					12	12	12	33.1	33.1	33.1	56.806	0	185.54	1227600000	21	45	P30419;O60551	P30419	Glycylpeptide N-tetradecanoyltransferase 1	NMT1	1193
20.5146	20.7932	22.6528				Mineral absorption;Porphyrin and chlorophyll metabolism	7	7	7	29.4	29.4	29.4	36.032	0	38.96	178370000	18	16	P30519	P30519	Heme oxygenase 2	HMOX2	1194
23.3557	24.5199	24.8775				Alanine, aspartate and glutamate metabolism;Purine metabolism	14	14	14	41.7	41.7	41.7	50.097	0	132.11	1312200000	20	51	P30520;Q8N142	P30520	Adenylosuccinate synthetase isozyme 2	ADSS	1195
21.6012	22.7926	21.6095					11	11	11	31.1	31.1	31.1	41.465	0	21.182	272920000	20	29	P30533	P30533	Alpha-2-macroglobulin receptor-associated protein	LRPAP1	1196
23.0317	24.3262	24.5278				Alanine, aspartate and glutamate metabolism;Purine metabolism	12	12	12	38.6	38.6	38.6	54.889	0	141.57	1344900000	25	28	P30566	P30566	Adenylosuccinate lyase	ADSL	1197
16.9136	20.074	18.7335				Glycolysis / Gluconeogenesis;Insulin signaling pathway;Maturity onset diabetes of the young;Purine metabolism;Pyruvate metabolism;Type II diabetes mellitus	5	4	4	10.1	8.2	8.2	61.829	0	13.905	58210000	35	8	P30613	P30613	Pyruvate kinase PKLR	PKLR	1198
NaN	15.9628	17.384					4	4	4	3.4	3.4	3.4	162.24	0	6.749	18792000	80	6	P30622;Q9UDT6	P30622	CAP-Gly domain-containing linker protein 1	CLIP1	1199
23.1517	23.7592	24.0915					8	8	8	39.9	39.9	39.9	21.676	0	24.231	496720000	12	23	P30626	P30626	Sorcin	SRI	1200
19.6656	21.5996	20.2992				Drug metabolism - cytochrome P450;Glutathione metabolism;Metabolism of xenobiotics by cytochrome P450	4	4	4	23.3	23.3	23.3	27.335	0	11.006	52996000	10	7	P30711	P30711	Glutathione S-transferase theta-1	GSTT1	1201
24.5397	25.037	25.5151				Amoebiasis	18	18	17	47	47	44.3	42.741	0	201.87	2028600000	19	73	P30740;O75830	P30740	Leukocyte elastase inhibitor	SERPINB1	1202
NaN	NaN	17.9789					2	2	2	3	3	3	67.638	0.00052701	3.1385	4650200	18	2	P30825	P30825	High affinity cationic amino acid transporter 1	SLC7A1	1203
22.6014	23.764	24.4474				Arginine and proline metabolism;Ascorbate and aldarate metabolism;beta-Alanine metabolism;Chloroalkane and chloroalkene degradation;Fatty acid metabolism;Glycerolipid metabolism;Glycolysis / Gluconeogenesis;Histidine metabolism;Limonene and pinene degradation;Lysine degradation;Pentose and glucuronate interconversions;Propanoate metabolism;Pyruvate metabolism;Tryptophan metabolism;Valine, leucine…	17	15	15	33.7	31.9	31.9	57.206	0	107.99	956700000	22	41	P30837;P47895	P30837	Aldehyde dehydrogenase X, mitochondrial	ALDH1B1	1204
20.1337	22.0077	21.6787				Huntington's disease;Purine metabolism;Pyrimidine metabolism;RNA polymerase	27	27	27	26.7	26.7	26.7	133.9	0	99.045	514720000	59	63	P30876	P30876	DNA-directed RNA polymerase II subunit RPB2	POLR2B	1205
22.4012	22.8851	25.0563				Neuroactive ligand-receptor interaction	5	5	5	46.5	46.5	46.5	19.795	0	80.787	240870000	5	15	P30990	P30990	Neurotensin/neuromedin N;Large neuromedin N;Neuromedin N;Neurotensin;Tail peptide	NTS	1206
22.8411	23.3844	23.8787				Alzheimer's disease;Citrate cycle (TCA cycle);Huntington's disease;Oxidative phosphorylation;Parkinson's disease	19	19	19	42.5	42.5	42.5	72.691	0	269.77	1050500000	31	68	P31040	P31040	Succinate dehydrogenase [ubiquinone] flavoprotein subunit, mitochondrial	SDHA	1207
17.7488	19.2289	19.6968				ko05152;Phagosome	4	4	4	9.1	9.1	9.1	51.026	0	3.7199	32006000	19	7	P31146	P31146	Coronin-1A	CORO1A	1208
20.5518	21.3913	22.0697					13	7	7	35.1	18.6	18.6	50.582	0	67.385	217240000	25	19	P31150	P31150	Rab GDP dissociation inhibitor alpha	GDI1	1209
24.149	25.176	25.4334				Cysteine and methionine metabolism	13	13	13	39.2	39.2	39.2	43.66	0	251.49	1832800000	18	48	P31153;Q00266	P31153	S-adenosylmethionine synthase isoform type-2	MAT2A	1210
NaN	20.755	21.1883				Apoptosis;Insulin signaling pathway	6	4	4	20.7	16.5	16.5	43.072	0	13.021	70703000	17	4	P31321	P31321	cAMP-dependent protein kinase type I-beta regulatory subunit	PRKAR1B	1211
17.811	17.8044	NaN				Alanine, aspartate and glutamate metabolism;Arginine and proline metabolism;Nitrogen metabolism	6	4	4	4.6	3.5	3.5	164.94	0	10.338	35332000	77	6	P31327	P31327	Carbamoyl-phosphate synthase [ammonia], mitochondrial	CPS1	1212
21.9485	21.7767	21.6645				Glutathione metabolism;p53 signaling pathway;Purine metabolism;Pyrimidine metabolism	11	11	9	33.9	33.9	27.8	44.877	0	46.362	252170000	23	28	P31350	P31350	Ribonucleoside-diphosphate reductase subunit M2	RRM2	1213
NaN	NaN	NaN				Cell adhesion molecules (CAMs);ECM-receptor interaction;Malaria	2	2	2	13.6	13.6	13.6	21.641	0	4.4299	0	9	3	P31431	P31431	Syndecan-4	SDC4	1214
NaN	21.189	19.049					5	3	3	17.1	11.4	11.4	42.963	0	6.7291	43996000	15	2	P31483	P31483	Nucleolysin TIA-1 isoform p40	TIA1	1215
24.1181	24.7957	24.9354				Protein processing in endoplasmic reticulum	16	16	16	49.9	49.9	49.9	44.868	0	152.05	1667700000	21	51	P31689	P31689	DnaJ homolog subfamily A member 1	DNAJA1	1216
23.314	23.8229	23.9058				Alzheimer's disease;Cardiac muscle contraction;Huntington's disease;Oxidative phosphorylation;Parkinson's disease	16	16	15	49.6	49.6	48.1	52.645	0	159.38	983610000	24	43	P31930	P31930	Cytochrome b-c1 complex subunit 1, mitochondrial	UQCRC1	1217
22.5182	23.458	23.4574				Valine, leucine and isoleucine degradation	9	9	9	36.3	36.3	36.3	35.329	0	162.44	377620000	13	30	P31937	P31937	3-hydroxyisobutyrate dehydrogenase, mitochondrial	HIBADH	1218
25.1443	26.2363	26.3341				One carbon pool by folate;Purine metabolism	35	35	35	75.8	75.8	75.8	64.615	0	323.31	7627700000	38	137	P31939	P31939	Bifunctional purine biosynthesis protein PURH;Phosphoribosylaminoimidazolecarboxamide formyltransferase;IMP cyclohydrolase	ATIC	1219
20.3345	NaN	20.929					5	4	4	20.8	18.5	18.5	36.926	0	14.701	49781000	15	8	P31942	P31942	Heterogeneous nuclear ribonucleoprotein H3	HNRNPH3	1220
25.8446	25.9309	26.2457					16	16	9	47.7	47.7	28.1	49.229	0	323.31	3668300000	18	64	P31943	P31943	Heterogeneous nuclear ribonucleoprotein H;Heterogeneous nuclear ribonucleoprotein H, N-terminally processed	HNRNPH1	1221
25.4173	26.576	27.055				Cell cycle;Neurotrophin signaling pathway;Oocyte meiosis	11	5	5	48.4	30.5	30.5	28.082	0	190.15	3979900000	14	29	P31946	P31946	14-3-3 protein beta/alpha;14-3-3 protein beta/alpha, N-terminally processed	YWHAB	1222
25.165	26.1901	26.1945				Aldosterone-regulated sodium reabsorption;Cell cycle;p53 signaling pathway	4	1	1	13.3	3.2	3.2	27.774	0	8.6398	3055600000	16	3	P31947	P31947	14-3-3 protein sigma	SFN	1223
25.2694	25.8936	26.238				Prion diseases	37	37	37	60	60	60	62.639	0	323.31	6367400000	35	117	P31948	P31948	Stress-induced-phosphoprotein 1	STIP1	1224
26.5862	27.2532	27.0971					11	10	10	65.7	60.1	60.1	21.892	0	146.62	5255600000	13	48	P32119	P32119	Peroxiredoxin-2	PRDX2	1225
NaN	19.0104	18.381				Chemokine signaling pathway;Endocytosis;MAPK signaling pathway;Phototransduction	3	3	3	9.5	9.5	9.5	46.105	0	5.0738	18258000	21	5	P32121	P32121	Beta-arrestin-2	ARRB2	1226
22.1116	22.8059	23.1985				Glycerolipid metabolism;Plant-pathogen interaction;PPAR signaling pathway	15	15	15	31.7	31.7	31.7	61.244	0	71.098	601720000	28	45	P32189;Q14409;Q14410	P32189;Q14409	Glycerol kinase;Putative glycerol kinase 3	GK;GK3P	1227
21.7527	23.1534	23.0955				Arginine and proline metabolism	8	7	7	37.9	33.9	33.9	33.36	0	48.981	327380000	15	17	P32322	P32322	Pyrroline-5-carboxylate reductase 1, mitochondrial	PYCR1	1228
NaN	18.0124	18.0103					1	1	1	2.7	2.7	2.7	67.208	0	7.1241	14267000	27	2	P32456;P32455	P32456;P32455	Interferon-induced guanylate-binding protein 2;Interferon-induced guanylate-binding protein 1	GBP2;GBP1	1229
17.1487	18.4992	18.1567				Phenylalanine metabolism;Tyrosine metabolism;Ubiquinone and other terpenoid-quinone biosynthesis	1	1	1	4.3	4.3	4.3	44.934	0	12.195	21010000	26	4	P32754	P32754	4-hydroxyphenylpyruvate dioxygenase	HPD	1230
26.1635	27.3853	27.5183				Ribosome	9	9	9	51.6	51.6	51.6	21.863	0	232.68	3984300000	9	48	P32969	P32969	60S ribosomal protein L9	RPL9	1231
18.0432	19.2859	18.9822				Adipocytokine signaling pathway;Fatty acid metabolism;Peroxisome;PPAR signaling pathway	6	6	6	8.6	8.6	8.6	77.942	0	8.827	54234000	38	11	P33121	P33121	Long-chain-fatty-acid--CoA ligase 1	ACSL1	1232
22.1737	23.7941	24.2232					42	42	42	52.3	52.3	52.3	109.68	0	323.31	2331700000	60	113	P33176;Q12840;O60282	P33176	Kinesin-1 heavy chain	KIF5B	1233
14.1248	16.2094	15.3011				ABC transporters;Vitamin digestion and absorption	3	3	3	2.4	2.4	2.4	171.59	0	4.4093	9782700	73	6	P33527	P33527	Multidrug resistance-associated protein 1	ABCC1	1234
19.2333	21.3149	20.8556				N-Glycan biosynthesis;Protein processing in endoplasmic reticulum;Various types of N-glycan biosynthesis	8	8	8	18.5	18.5	18.5	72.968	0	20.958	153670000	30	16	P33908	P33908	Mannosyl-oligosaccharide 1,2-alpha-mannosidase IA	MAN1A1	1235
NaN	18.1328	NaN				Cell cycle;Cell cycle - yeast	2	2	2	3.6	3.6	3.6	97.071	0.00052029	2.9778	13508000	47	2	P33981	P33981	Dual specificity protein kinase TTK	TTK	1236
23.8622	25.1749	25.4153				Cell cycle;Cell cycle - yeast;DNA replication;Meiosis - yeast	33	33	33	46.8	46.8	46.8	96.557	0	323.31	4404400000	45	117	P33991	P33991	DNA replication licensing factor MCM4	MCM4	1237
24.4658	25.2485	25.23				Cell cycle;Cell cycle - yeast;DNA replication;Meiosis - yeast	31	31	31	43.6	43.6	43.6	82.285	0	323.31	4300200000	42	106	P33992	P33992	DNA replication licensing factor MCM5	MCM5	1238
24.3967	25.0286	25.3617				Cell cycle;Cell cycle - yeast;DNA replication;Meiosis - yeast	33	33	33	50.6	50.6	50.6	81.307	0	323.31	3778300000	38	117	P33993	P33993	DNA replication licensing factor MCM7	MCM7	1239
21.1627	22.5485	23.2883				Cyanoamino acid metabolism;Glycine, serine and threonine metabolism;Methane metabolism;One carbon pool by folate	13	12	12	36	33.1	33.1	53.082	0	107.48	449430000	24	38	P34896	P34896	Serine hydroxymethyltransferase, cytosolic	SHMT1	1240
25.536	26.4652	26.3533				Cyanoamino acid metabolism;Glycine, serine and threonine metabolism;Methane metabolism;One carbon pool by folate	23	23	22	56.2	56.2	53.4	55.992	0	323.31	6583900000	29	110	P34897	P34897	Serine hydroxymethyltransferase, mitochondrial	SHMT2	1241
NaN	20.4867	20.7967				Arachidonic acid metabolism;Chloroalkane and chloroalkene degradation;Peroxisome	3	3	3	7.4	7.4	7.4	62.615	0	11.502	105310000	32	7	P34913	P34913	Bifunctional epoxide hydrolase 2;Cytosolic epoxide hydrolase 2;Lipid-phosphate phosphatase	EPHX2	1242
24.5034	25.83	25.8765				Antigen processing and presentation	48	48	45	67.9	67.9	63.3	94.33	0	323.31	7251800000	50	173	P34932	P34932	Heat shock 70 kDa protein 4	HSPA4	1243
NaN	20.6086	21.0407				Amino sugar and nucleotide sugar metabolism;Fructose and mannose metabolism	3	3	3	11.6	11.6	11.6	46.655	0	5.9761	71365000	19	5	P34949	P34949	Mannose-6-phosphate isomerase	MPI	1244
NaN	18.7221	NaN				Neuroactive ligand-receptor interaction;Pancreatic secretion;Protein digestion and absorption	1	1	1	4.3	4.3	4.3	32.528	0.00052247	3.0368	5189300	12	3	P35030	P35030	Trypsin-3	PRSS3	1245
NaN	19.2542	NaN				Regulation of actin cytoskeleton;Shigellosis	1	1	1	10	10	10	15.046	0.0010165	2.6461	4377200	7	2	P35080	P35080	Profilin-2	PFN2	1246
24.0648	24.7778	24.866				Adherens junction;Arrhythmogenic right ventricular cardiomyopathy (ARVC);Bacterial invasion of epithelial cells;Endometrial cancer;Leukocyte transendothelial migration;Pathways in cancer;Tight junction	35	35	27	46.9	46.9	37.4	100.07	0	323.31	3613900000	47	118	P35221;Q9UI47	P35221	Catenin alpha-1	CTNNA1	1247
22.4384	23.9783	24.3312				Adherens junction;Arrhythmogenic right ventricular cardiomyopathy (ARVC);Bacterial invasion of epithelial cells;Basal cell carcinoma;Colorectal cancer;Endometrial cancer;Focal adhesion;Leukocyte transendothelial migration;Melanogenesis;Pathogenic Escherichia coli infection;Pathways in cancer;Prostate cancer;Thyroid cancer;Tight junction;Wnt signaling pathway	24	19	19	43.4	36.4	36.4	85.496	0	279.64	1819300000	42	56	P35222	P35222	Catenin beta-1	CTNNB1	1248
26.1643	27.3566	27.3501					19	19	19	75.4	75.4	75.4	29.804	0	323.31	7526400000	18	76	P35232	P35232	Prohibitin	PHB	1249
23.8472	24.9753	24.6333				Amoebiasis	17	17	16	51.1	51.1	48.9	42.621	0	189.19	1556100000	21	55	P35237	P35237	Serpin B6	SERPINB6	1250
21.4813	23.3067	23.2798				Regulation of actin cytoskeleton	23	12	12	33.8	19.4	19.4	68.563	0	85.017	728100000	31	23	P35241	P35241	Radixin	RDX	1251
20.6616	NaN	NaN				DNA replication;Homologous recombination;Mismatch repair;Nucleotide excision repair	1	1	1	14	14	14	13.569	0	3.6983	13269000	8	1	P35244	P35244	Replication protein A 14 kDa subunit	RPA3	1252
23.5062	24.0768	24.0101				DNA replication;Mismatch repair;Nucleotide excision repair	13	13	13	50.1	50.1	50.1	39.681	0	152	883550000	19	37	P35249	P35249	Replication factor C subunit 4	RFC4	1253
21.8567	23.0837	23.2893				DNA replication;Mismatch repair;Nucleotide excision repair	10	10	10	32.5	32.5	32.5	39.157	0	136.38	504640000	22	32	P35250	P35250	Replication factor C subunit 2	RFC2	1254
19.9542	21.575	22.2208				DNA replication;Mismatch repair;Nucleotide excision repair	16	16	16	18.1	18.1	18.1	128.25	0	66.774	514590000	57	40	P35251	P35251	Replication factor C subunit 1	RFC1	1255
27.099	28.1277	27.5489				Ribosome	2	2	2	18.8	18.8	18.8	14.787	0	60.111	2533600000	4	11	P35268	P35268	60S ribosomal protein L22	RPL22	1256
20.6219	21.1146	21.5458				Basal transcription factors	4	4	4	11.8	11.8	11.8	58.24	0	68.73	138910000	20	11	P35269	P35269	General transcription factor IIF subunit 1	GTF2F1	1257
22.7715	23.7027	24.4636				Folate biosynthesis	7	7	7	34.1	34.1	34.1	28.048	0	116.87	615280000	14	23	P35270	P35270	Sepiapterin reductase	SPR	1258
NaN	17.5315	16.0733				Starch and sucrose metabolism	4	4	4	3.5	3.5	3.5	174.76	0	6.3675	24032000	93	3	P35573	P35573	Glycogen debranching enzyme;4-alpha-glucanotransferase;Amylo-alpha-1,6-glucosidase	AGL	1259
23.6513	24.4005	24.6705				Tight junction;Viral myocarditis	90	90	71	48.7	48.7	38.9	229	0	323.31	6326300000	102	273	P35580;REV__Q8IYT3	P35580	Myosin-10	MYH10	1260
22.4697	23.9186	24.5559					31	31	31	47.2	47.2	47.2	102.49	0	292.12	2223800000	48	95	P35606	P35606	Coatomer subunit beta	COPB2	1261
20.2938	22.6824	23.3076				Steroid biosynthesis	6	6	6	13.5	13.5	13.5	64.734	0	17.821	386370000	21	15	P35610	P35610	Sterol O-acyltransferase 1	SOAT1	1262
21.8781	22.3099	22.3764					10	10	10	17.9	17.9	17.9	80.954	0	67.444	391460000	27	28	P35611;P35612	P35611	Alpha-adducin	ADD1	1263
23.4532	22.0948	23.9223					7	7	7	27.5	27.5	27.5	42.2	0	28.851	477920000	15	17	P35613	P35613	Basigin	BSG	1264
24.5949	24.3673	24.3408					7	7	5	13.3	13.3	11.6	53.425	0	40.15	886970000	13	29	P35637	P35637	RNA-binding protein FUS	FUS	1265
19.5626	19.6701	19.5572				RNA transport	14	14	14	10.1	10.1	10.1	213.62	0	35.08	176120000	74	31	P35658	P35658	Nuclear pore complex protein Nup214	NUP214	1266
23.9608	24.8263	24.9					13	13	13	37.3	37.3	37.3	42.674	0	169.78	1625100000	21	57	P35659	P35659	Protein DEK	DEK	1267
19.2205	20.7798	22.4353				Glycerophospholipid metabolism	8	8	8	22.1	22.1	22.1	52.248	0	81.895	169730000	21	18	P35790	P35790	Choline kinase alpha	CHKA	1268
19.5554	21.7642	21.9062				MAPK signaling pathway	10	10	8	35.1	35.1	29.3	42.447	0	55.92	181780000	22	21	P35813	P35813	Protein phosphatase 1A	PPM1A	1269
19.3767	19.1473	20.7422					5	5	5	10.1	10.1	10.1	96.146	0	12.644	81416000	27	10	P35869	P35869	Aryl hydrocarbon receptor	AHR	1270
17.8887	20.7895	20.4141				Butanoate metabolism;Geraniol degradation;Peroxisome;Synthesis and degradation of ketone bodies;Valine, leucine and isoleucine degradation	5	5	5	18.5	18.5	18.5	34.36	0	8.9762	55237000	16	9	P35914;Q8TB92	P35914	Hydroxymethylglutaryl-CoA lyase, mitochondrial	HMGCL	1271
23.2689	24.8783	25.3323				Proteasome	29	29	29	70.2	70.2	70.2	48.633	0	245.21	2329500000	28	100	P35998	P35998	26S protease regulatory subunit 7	PSMC2	1272
18.5369	21.4425	21.2731					3	3	3	18.5	18.5	18.5	20.878	0	5.3368	51880000	9	6	P36404	P36404	ADP-ribosylation factor-like protein 2	ARL2	1273
21.2182	21.9342	22.9994					5	5	5	40.7	40.7	40.7	20.455	0	10.008	163150000	11	15	P36405	P36405	ADP-ribosylation factor-like protein 3	ARL3	1274
NaN	18.2004	NaN					1	1	1	1.7	1.7	1.7	64.066	0.0064408	1.869	7831300	26	2	P36406	P36406	E3 ubiquitin-protein ligase TRIM23	TRIM23	1275
23.2476	24.5654	24.8482				Acute myeloid leukemia;B cell receptor signaling pathway;Bladder cancer;Chronic myeloid leukemia;Endometrial cancer;ErbB signaling pathway;Fc epsilon RI signaling pathway;Gap junction;Glioma;GnRH signaling pathway;Insulin signaling pathway;Long-term depression;Long-term potentiation;MAPK signaling pathway;Melanogenesis;Melanoma;Natural killer cell mediated cytotoxicity;Neurotrophin signaling path…	21	21	16	52.5	52.5	44.2	44.424	0	167.18	1299800000	20	62	P36507	P36507	Dual specificity mitogen-activated protein kinase kinase 2	MAP2K2	1276
24.4941	25.8178	25.6898				Alzheimer's disease;Huntington's disease;Oxidative phosphorylation;Parkinson's disease	11	11	11	37.9	37.9	37.9	32.996	0	96.287	1779700000	13	46	P36542	P36542	ATP synthase subunit gamma, mitochondrial	ATP5C1	1277
22.4797	23.6283	23.4791				Collecting duct acid secretion;Epithelial cell signaling in Helicobacter pylori infection;Oxidative phosphorylation;Phagosome;Rheumatoid arthritis;Vibrio cholerae infection	9	9	9	41.6	41.6	41.6	26.145	0	34.339	396610000	13	20	P36543;Q96A05	P36543	V-type proton ATPase subunit E 1	ATP6V1E1	1278
20.6366	21.9573	22.1266				Porphyrin and chlorophyll metabolism	11	11	11	31.5	31.5	31.5	50.151	0	66.595	277600000	27	24	P36551	P36551	Oxygen-dependent coproporphyrinogen-III oxidase, mitochondrial	CPOX	1279
27.0537	27.5684	28.1464				Ribosome	19	19	19	45.9	45.9	45.9	47.697	0	311.6	10167000000	16	73	P36578	P36578	60S ribosomal protein L4	RPL4	1280
19.0624	21.1341	NaN					3	3	3	20.3	20.3	20.3	22.519	0	4.8571	28488000	10	5	P36639	P36639	7,8-dihydro-8-oxoguanine triphosphatase	NUDT1	1281
23.7207	25.0711	24.9744					29	29	29	35.9	35.9	35.9	106.49	0	323.31	3363600000	41	93	P36776	P36776	Lon protease homolog, mitochondrial	LONP1	1282
21.0636	22.2268	22.3708				Amino sugar and nucleotide sugar metabolism;Galactose metabolism;Glycolysis / Gluconeogenesis;Pentose phosphate pathway;Purine metabolism;Starch and sucrose metabolism;Streptomycin biosynthesis	15	15	15	32	32	32	61.448	0	58.125	425790000	34	36	P36871	P36871	Phosphoglucomutase-1	PGM1	1283
21.4161	21.5863	21.8831				Focal adhesion;Insulin signaling pathway;Long-term potentiation;Meiosis - yeast;Oocyte meiosis;Regulation of actin cytoskeleton;Vascular smooth muscle contraction	15	3	3	50.8	7.4	7.4	36.983	0	26.723	157030000	16	10	P36873	P36873	Serine/threonine-protein phosphatase PP1-gamma catalytic subunit	PPP1CC	1284
19.4117	21.8217	22.1349					12	12	12	24.5	24.5	24.5	68.66	0	57.493	279300000	31	24	P36915	P36915	Guanine nucleotide-binding protein-like 1	GNL1	1285
NaN	19.5689	20.5563				Huntington's disease;Purine metabolism;Pyrimidine metabolism;RNA polymerase	1	1	1	18.4	18.4	18.4	14.523	0.0070638	1.7406	18557000	8	2	P36954	P36954	DNA-directed RNA polymerase II subunit RPB9	POLR2I	1286
17.2006	19.2009	19.8502					7	4	4	17.9	12	12	46.312	0	7.3864	32270000	19	9	P36955	P36955	Pigment epithelium-derived factor	SERPINF1	1287
22.4285	22.8276	23.8155				Citrate cycle (TCA cycle);Lysine degradation	10	10	10	29.4	29.4	29.4	48.755	0	173.08	640590000	23	32	P36957	P36957	Dihydrolipoyllysine-residue succinyltransferase component of 2-oxoglutarate dehydrogenase complex, mitochondrial	DLST	1288
23.6477	24.0969	25.3827				Glutathione metabolism	9	9	9	44.7	44.7	44.7	22.174	0	75.354	898000000	12	38	P36969	P36969	Phospholipid hydroperoxide glutathione peroxidase, mitochondrial	GPX4	1289
NaN	20.2708	19.8704				Steroid hormone biosynthesis	2	2	2	7.8	7.8	7.8	42.785	0	7.1337	40025000	18	3	P37059	P37059	Estradiol 17-beta-dehydrogenase 2	HSD17B2	1290
27.054	26.4809	26.4307				Protein export	9	9	9	47.1	47.1	47.1	14.57	0	123.46	2264200000	7	30	P37108	P37108	Signal recognition particle 14 kDa protein	SRP14	1291
NaN	20.5446	23.9429				RNA transport	4	4	4	14.2	14.2	14.2	53.254	0	58.744	176550000	10	6	P37198	P37198	Nuclear pore glycoprotein p62	NUP62	1292
20.8711	21.8825	22.1629					5	5	4	29.5	29.5	25.4	22.313	0	10.677	157200000	15	15	P37235;P84074	P37235	Hippocalcin-like protein 1	HPCAL1	1293
NaN	20.7082	20.6744				Steroid biosynthesis	6	6	6	17.5	17.5	17.5	48.115	0	22.241	74505000	22	11	P37268	P37268	Squalene synthase	FDFT1	1294
26.8201	26.4876	26.5394					13	13	13	66.3	66.3	66.3	22.391	0	269.59	4031400000	13	55	P37802;Q9UI15	P37802	Transgelin-2	TAGLN2	1295
25.813	26.3962	26.2839				Pentose phosphate pathway	17	17	17	41.5	41.5	41.5	37.54	0	105.18	3892500000	17	74	P37837	P37837	Transaldolase	TALDO1	1296
25.3812	26.3909	26.7057					16	16	16	58.8	58.8	58.8	27.843	0	274.78	3376000000	14	96	P38117	P38117	Electron transfer flavoprotein subunit beta	ETFB	1297
23.0245	22.5734	23.1335				Spliceosome	11	11	10	24.3	24.3	22.5	42.331	0	76.117	599380000	25	28	P38159;Q96E39;O75526;Q8N7X1	P38159;Q96E39	RNA-binding motif protein, X chromosome;RNA-binding motif protein, X chromosome, N-terminally processed;RNA binding motif protein, X-linked-like-1	RBMX;RBMXL1	1298
19.0298	20.293	20.3212					5	5	5	12.8	12.8	12.8	62.608	0	20.1	81380000	26	11	P38432	P38432	Coilin	COIL	1299
20.8016	21.0095	19.8616					6	6	6	9.2	9.2	9.2	87.56	0	30.092	151630000	31	10	P38435	P38435	Vitamin K-dependent gamma-carboxylase	GGCX	1300
22.9188	24.0239	23.7711				Collecting duct acid secretion;Epithelial cell signaling in Helicobacter pylori infection;Oxidative phosphorylation;Phagosome;Rheumatoid arthritis;Vibrio cholerae infection	23	23	23	47	47	47	68.303	0	274.5	1336300000	34	68	P38606	P38606	V-type proton ATPase catalytic subunit A	ATP6V1A	1301
25.6205	26.5056	26.7864				ko05152;RNA degradation	37	37	36	57	57	56	73.68	0	323.31	9979100000	38	178	P38646	P38646	Stress-70 protein, mitochondrial	HSPA9	1302
23.4042	23.796	24.0599				mRNA surveillance pathway;RNA transport;Spliceosome	21	16	16	40.4	34.5	34.5	46.871	0	75.215	992550000	23	50	P38919	P38919	Eukaryotic initiation factor 4A-III;Eukaryotic initiation factor 4A-III, N-terminally processed	EIF4A3	1303
17.6938	NaN	NaN					3	3	3	5.1	5.1	5.1	109.15	0	7.3137	11873000	56	2	P38935	P38935	DNA-binding protein SMUBP-2	IGHMBP2	1304
26.8931	26.8489	27.1574				Ribosome	13	13	13	62.1	62.1	62.1	16.06	0	121.75	3951900000	10	58	P39019	P39019	40S ribosomal protein S19	RPS19	1305
26.1486	26.6458	27.1507				Ribosome	18	18	18	43.9	43.9	43.9	46.108	0	186.96	6239200000	19	76	P39023;Q92901	P39023	60S ribosomal protein L3	RPL3	1306
20.6753	21.386	21.8713				Protein digestion and absorption	17	17	17	16.2	16.2	16.2	178.19	0	138.65	528080000	64	43	P39060	P39060	Collagen alpha-1(XVIII) chain;Endostatin	COL18A1	1307
24.3572	24.795	25.2365				N-Glycan biosynthesis;Protein processing in endoplasmic reticulum;Various types of N-glycan biosynthesis	12	12	12	31.8	31.8	31.8	50.8	0	248.67	2073100000	23	39	P39656	P39656	Dolichyl-diphosphooligosaccharide--protein glycosyltransferase 48 kDa subunit	DDOST	1308
27.4737	28.2664	28.0779					9	9	7	32.9	32.9	26.5	28.585	0	323.31	7133100000	9	46	P39687;O95626;O43423	P39687	Acidic leucine-rich nuclear phosphoprotein 32 family member A	ANP32A	1309
24.701	26.0061	26.3586				Base excision repair;DNA replication;Non-homologous end-joining	17	16	16	54.5	54.5	54.5	42.592	0	308.41	3614200000	20	70	P39748	P39748	Flap endonuclease 1	FEN1	1310
21.5731	21.4491	21.9391					6	6	6	23.6	23.6	23.6	38.498	0	31.088	140050000	14	12	P40121	P40121	Macrophage-capping protein	CAPG	1311
17.803	19.4439	19.8982					7	7	7	18.2	18.2	18.2	52.823	0	12.693	53732000	28	11	P40123	P40123	Adenylyl cyclase-associated protein 2	CAP2	1312
20.5468	21.5467	21.6641					12	12	12	32.8	32.8	32.8	61.89	0	41.786	205880000	26	24	P40222	P40222	Alpha-taxilin	TXLNA	1313
25.2657	26.0013	26.3013					21	21	17	40.5	40.5	33.3	58.024	0	249.72	4945400000	26	89	P40227	P40227	T-complex protein 1 subunit zeta	CCT6A	1314
NaN	18.7511	19.3565					2	2	2	10.5	10.5	10.5	45.881	0	7.3963	20025000	18	6	P40425;P40424	P40425;P40424	Pre-B-cell leukemia transcription factor 2;Pre-B-cell leukemia transcription factor 1	PBX2;PBX1	1315
25.1739	25.9868	26.2845				Ribosome	9	9	9	41.9	41.9	41.9	23.577	0	71.152	1674800000	9	45	P40429;Q6NVV1	P40429	60S ribosomal protein L13a	RPL13A	1316
20.5899	21.9939	21.3434					3	3	3	21	21	21	20.417	0	6.2239	75740000	9	7	P40616	P40616	ADP-ribosylation factor-like protein 1	ARL1	1317
NaN	17.4725	17.8172				Colorectal cancer;Endometrial cancer;Mismatch repair;Pathways in cancer	2	2	2	4.6	4.6	4.6	84.6	0	7.4063	21054000	51	2	P40692	P40692	DNA mismatch repair protein Mlh1	MLH1	1318
20.579	22.501	21.8066				Acute myeloid leukemia;Adipocytokine signaling pathway;Chemokine signaling pathway;Hepatitis C;Jak-STAT signaling pathway;ko05152;Measles;Pancreatic cancer;Pathways in cancer;Toxoplasmosis	16	16	16	33	33	33	88.067	0	108.83	435630000	39	33	P40763	P40763	Signal transducer and activator of transcription 3	STAT3	1319
17.6796	18.4702	17.7922				Endocytosis	4	4	4	4.8	4.8	4.8	127.52	0	10.148	44004000	55	10	P40818	P40818	Ubiquitin carboxyl-terminal hydrolase 8	USP8	1320
19.9855	21.2115	21.9753				Peroxisome	7	7	7	37.1	37.1	37.1	32.806	0	31.424	136610000	18	13	P40855	P40855	Peroxisomal biogenesis factor 19	PEX19	1321
26.6879	27.4885	27.3777				Carbon fixation in photosynthetic organisms;Citrate cycle (TCA cycle);Glyoxylate and dicarboxylate metabolism;Proximal tubule bicarbonate reclamation;Pyruvate metabolism	15	15	15	43.1	43.1	43.1	36.426	0	321.23	7062200000	15	68	P40925	P40925	Malate dehydrogenase, cytoplasmic	MDH1	1322
27.6727	27.8446	27.8941				Carbon fixation in photosynthetic organisms;Citrate cycle (TCA cycle);Glyoxylate and dicarboxylate metabolism;Pyruvate metabolism	18	18	18	62.1	62.1	62.1	35.503	0	323.31	14793000000	21	111	P40926	P40926	Malate dehydrogenase, mitochondrial	MDH2	1323
22.1418	23.7773	23.5209				DNA replication;Mismatch repair;Nucleotide excision repair	9	9	9	37.9	37.9	37.9	38.496	0	64.538	744970000	24	31	P40937	P40937	Replication factor C subunit 5	RFC5	1324
22.5454	22.7069	23.1223				DNA replication;Mismatch repair;Nucleotide excision repair	14	14	14	47.2	47.2	47.2	40.556	0	63.96	464060000	21	36	P40938	P40938	Replication factor C subunit 3	RFC3	1325
23.4606	25.0748	25.2024				Aminobenzoate degradation;Benzoate degradation;beta-Alanine metabolism;Biosynthesis of unsaturated fatty acids;Butanoate metabolism;Caprolactam degradation;Fatty acid elongation in mitochondria;Fatty acid metabolism;Lysine degradation;Propanoate metabolism;Tryptophan metabolism;Valine, leucine and isoleucine degradation	28	28	28	49.9	49.9	49.9	82.999	0	323.31	3505100000	41	110	P40939	P40939	Trifunctional enzyme subunit alpha, mitochondrial;Long-chain enoyl-CoA hydratase;Long chain 3-hydroxyacyl-CoA dehydrogenase	HADHA	1326
24.7785	25.6869	26.0874				RNA transport	20	20	20	51.1	51.1	51.1	51.109	0	268.4	3236000000	21	90	P41091;Q2VIR3	P41091;Q2VIR3	Eukaryotic translation initiation factor 2 subunit 3;Putative eukaryotic translation initiation factor 2 subunit 3-like protein	EIF2S3;EIF2S3L	1327
16.9539	NaN	18.8375					5	5	5	12.5	12.5	12.5	64.706	0	12.75	19052000	32	6	P41214	P41214	Eukaryotic translation initiation factor 2D	EIF2D	1328
20.8933	23.2411	22.2695				Spliceosome	7	7	7	47.9	47.9	47.9	17	0	23.425	135340000	8	15	P41223	P41223	Protein BUD31 homolog	BUD31	1329
21.4087	22.2396	21.9585					8	8	8	32.8	32.8	32.8	26.458	0	31.958	177170000	15	19	P41227;Q9BSU3	P41227	N-alpha-acetyltransferase 10	NAA10	1330
20.2867	19.9502	21.3112				Maturity onset diabetes of the young	5	5	5	14.8	14.8	14.8	52.784	0	22.11	92986000	19	9	P41235	P41235	Hepatocyte nuclear factor 4-alpha	HNF4A	1331
20.2157	22.0771	20.3324					3	3	3	18	18	18	23.106	0	7.1686	62664000	9	4	Q6NXS1;P41236	Q6NXS1;P41236	Protein phosphatase inhibitor 2-like protein 3;Protein phosphatase inhibitor 2	PPP1R2P3;PPP1R2	1332
21.5453	22.5365	22.7158				Chemokine signaling pathway;Epithelial cell signaling in Helicobacter pylori infection;Neurotrophin signaling pathway;Regulation of actin cytoskeleton;Shigellosis	14	14	14	36.4	36.4	36.4	50.704	0	52.885	448920000	28	38	P41240;P42679	P41240	Tyrosine-protein kinase CSK	CSK	1333
NaN	NaN	17.605				Retinol metabolism	1	1	1	5.9	5.9	5.9	27.98	0	5.0388	2990500	15	0	P41247	P41247	Patatin-like phospholipase domain-containing protein 4	PNPLA4	1334
23.9816	25.0794	25.4259				Aminoacyl-tRNA biosynthesis	22	22	22	38	38	38	83.165	0	323.31	3883700000	40	81	P41250	P41250	Glycine--tRNA ligase	GARS	1335
23.625	24.3371	24.8873				Aminoacyl-tRNA biosynthesis;Valine, leucine and isoleucine biosynthesis	41	41	41	41.8	41.8	41.8	144.5	0	323.31	3779400000	58	121	P41252	P41252	Isoleucine--tRNA ligase, cytoplasmic	IARS	1336
20.8317	23.1463	24.7128				RNA transport	4	4	4	62.8	62.8	62.8	12.732	0	57.345	193240000	5	12	P41567;O60739	P41567;O60739	Eukaryotic translation initiation factor 1;Eukaryotic translation initiation factor 1b	EIF1;EIF1B	1337
18.0282	20.193	21.7593				Endocytosis;Insulin signaling pathway;Tight junction	4	4	4	11.4	11.4	11.4	68.262	0	37.076	120380000	24	8	P41743	P41743	Protein kinase C iota type	PRKCI	1338
22.6601	23.3313	23.0496					10	4	4	35.6	22.1	22.1	42.293	0	30.217	491410000	19	11	P42025	P42025	Beta-centractin	ACTR1B	1339
24.7566	25.8691	25.667				Fatty acid metabolism	7	7	7	28.1	28.1	28.1	32.816	0	101.04	2143700000	15	29	P42126	P42126	Enoyl-CoA delta isomerase 1, mitochondrial	ECI1	1340
23.3936	24.3067	24.5993					23	23	16	46.5	46.5	32.6	75.491	0	323.31	2058800000	36	84	P42166	P42166	Lamina-associated polypeptide 2, isoform alpha;Thymopoietin;Thymopentin	TMPO	1341
23.7818	24.589	24.5256					17	10	10	48.7	27.3	27.3	50.67	0	167.95	1403800000	22	45	P42167	P42167	Lamina-associated polypeptide 2, isoforms beta/gamma;Thymopoietin;Thymopentin	TMPO	1342
22.7879	23.3348	24.1628				Chemokine signaling pathway;Hepatitis C;Jak-STAT signaling pathway;ko05152;Leishmaniasis;Measles;Osteoclast differentiation;Pancreatic cancer;Pathways in cancer;Toll-like receptor signaling pathway;Toxoplasmosis	29	29	29	45.6	45.6	45.6	87.334	0	201.83	1427500000	39	63	P42224	P42224	Signal transducer and activator of transcription 1-alpha/beta	STAT1	1343
19.0817	22.3605	22.7345				RNA degradation	20	20	20	26	26	26	117.8	0	94.809	749270000	58	48	P42285	P42285	Superkiller viralicidic activity 2-like 2	SKIV2L2	1344
17.0055	17.9095	18.4498				Acute myeloid leukemia;Adipocytokine signaling pathway;ErbB signaling pathway;Glioma;Insulin signaling pathway;mTOR signaling pathway;Pathways in cancer;Prostate cancer;Type II diabetes mellitus	7	7	7	4.4	4.4	4.4	288.89	0	15.04	96392000	131	14	P42345	P42345	Serine/threonine-protein kinase mTOR	MTOR	1345
14.5566	16.6519	17.1905					4	4	4	2.4	2.4	2.4	236.83	0	5.5396	32644000	118	5	P42356	P42356	Phosphatidylinositol 4-kinase alpha	PI4KA	1346
15.4235	17.241	18.7765				Histidine metabolism;Nitrogen metabolism	5	5	5	9.3	9.3	9.3	72.697	0	8.1823	22029000	34	8	P42357	P42357	Histidine ammonia-lyase	HAL	1347
NaN	NaN	17.6425				Endocytosis	2	2	2	3.2	3.2	3.2	98.655	0.00076844	2.7296	9412300	46	1	P42566	P42566	Epidermal growth factor receptor substrate 15	EPS15	1348
20.0437	22.2902	23.0443				Alzheimer's disease;Amoebiasis;Amyotrophic lateral sclerosis (ALS);Apoptosis;Colorectal cancer;Epithelial cell signaling in Helicobacter pylori infection;Huntington's disease;ko05152;MAPK signaling pathway;Natural killer cell mediated cytotoxicity;p53 signaling pathway;Parkinson's disease;Pathways in cancer;Toxoplasmosis;Viral myocarditis	5	5	5	20.9	20.9	20.9	31.608	0	12.987	208040000	14	15	P42574	P42574	Caspase-3;Caspase-3 subunit p17;Caspase-3 subunit p12	CASP3	1349
NaN	18.4592	17.1221					3	3	3	9.3	9.3	9.3	50.685	0	3.9527	12576000	25	1	P42575	P42575	Caspase-2;Caspase-2 subunit p18;Caspase-2 subunit p13;Caspase-2 subunit p12	CASP2	1350
26.5989	26.5738	27.4349				Ribosome	4	4	2	39.3	39.3	14.3	9.461	0	28.599	1531900000	4	19	P42677	P42677	40S ribosomal protein S27	RPS27	1351
NaN	15.8057	15.9691					1	1	1	1.3	1.3	1.3	168.89	0.00051908	2.9459	8256900	68	3	P42695	P42695	Condensin-2 complex subunit D3	NCAPD3	1352
16.6687	16.8777	17.3127					4	4	4	11.2	11.2	11.2	48.564	0	5.4473	10459000	27	4	P42696	P42696	RNA-binding protein 34	RBM34	1353
24.3002	25.4385	25.5888					72	72	72	56.5	56.5	56.5	157.9	0	323.31	10494000000	90	244	P42704;Q9NP80	P42704	Leucine-rich PPR motif-containing protein, mitochondrial	LRPPRC	1354
24.0988	24.8466	24.9443				Benzoate degradation;Fatty acid elongation in mitochondria;Fatty acid metabolism;Valine, leucine and isoleucine degradation	16	16	16	53.1	53.1	53.1	41.924	0	161.55	1688800000	21	59	P42765	P42765	3-ketoacyl-CoA thiolase, mitochondrial	ACAA2	1355
26.0327	27.0901	27.494				Ribosome	4	4	4	26	26	26	14.551	0	52.046	1201600000	3	12	P42766	P42766	60S ribosomal protein L35	RPL35	1356
22.5088	24.0996	22.9177				Bladder cancer;Cell cycle;Chronic myeloid leukemia;Glioma;Melanoma;Non-small cell lung cancer;p53 signaling pathway;Pancreatic cancer;Pathways in cancer;Small cell lung cancer;TGF-beta signaling pathway	4	4	4	43.6	43.6	43.6	16.532	0	32.806	286800000	9	11	P42771;P42772	P42771;P42772	Cyclin-dependent kinase inhibitor 2A;Cyclin-dependent kinase 4 inhibitor B	CDKN2A;CDKN2B	1357
19.1191	20.689	20.3624				Protein digestion and absorption	3	3	3	8.3	8.3	8.3	55.799	0	11.545	75766000	21	7	P42785	P42785	Lysosomal Pro-X carboxypeptidase	PRCP	1358
16.6727	17.8279	18.6441				Huntington's disease	14	14	14	6.4	6.4	6.4	347.6	0	36.604	109030000	146	24	P42858	P42858	Huntingtin	HTT	1359
17.1103	17.2541	18.8474					2	2	2	3.9	3.9	3.9	87.163	0.0097222	1.6069	32318000	42	3	P42892	P42892	Endothelin-converting enzyme 1	ECE1	1360
19.0797	21.0981	19.0008					6	6	6	18.6	18.6	18.6	55.722	0	31.881	66468000	20	9	P43007	P43007	Neutral amino acid transporter A	SLC1A4	1361
22.2823	23.7532	24.2757				Ether lipid metabolism	18	18	18	57.6	57.6	57.6	46.637	0	136.79	909650000	23	53	P43034	P43034	Platelet-activating factor acetylhydrolase IB subunit alpha	PAFAH1B1	1362
16.9027	16.5879	17.528					1	1	1	1.9	1.9	1.9	71.607	0.0015011	2.4393	13940000	34	5	P43121	P43121	Cell surface glycoprotein MUC18	MCAM	1363
19.25	21.3752	19.5702				Peroxisome	9	9	9	17.1	17.1	17.1	70.857	0	18.702	115410000	28	18	P43155	P43155	Carnitine O-acetyltransferase	CRAT	1364
24.8683	25.0109	24.5803					21	21	21	30.1	30.1	30.1	94.622	0	303.37	3312200000	37	70	P43243	P43243	Matrin-3	MATR3	1365
20.7656	21.8639	22.8821				Colorectal cancer;Mismatch repair;Pathways in cancer	25	25	25	30.6	30.6	30.6	104.74	0	103.99	599820000	45	58	P43246	P43246	DNA mismatch repair protein Msh2	MSH2	1366
NaN	NaN	16.3385				Biotin metabolism;Vitamin digestion and absorption	1	1	1	2.4	2.4	2.4	61.132	0.0010145	2.6222	1905900	23	1	P43251	P43251	Biotinidase	BTD	1367
21.8174	23.0891	23.1262				Glycerophospholipid metabolism	20	20	20	33.7	33.7	33.7	80.852	0	90.85	936310000	43	58	P43304	P43304	Glycerol-3-phosphate dehydrogenase, mitochondrial	GPD2	1368
23.7364	25.0309	25.1023				Protein processing in endoplasmic reticulum	6	6	6	35	35	35	32.235	0	107.79	842760000	10	18	P43307	P43307	Translocon-associated protein subunit alpha	SSR1	1369
NaN	17.1699	NaN					1	1	1	1.9	1.9	1.9	68.019	0.0062112	1.8913	4866000	33	1	P43378	P43378	Tyrosine-protein phosphatase non-receptor type 9	PTPN9	1370
25.5539	27.4567	27.817					8	8	8	63.2	63.2	63.2	23.31	0	235.89	3759400000	8	42	P43487;Q9C010	P43487	Ran-specific GTPase-activating protein	RANBP1	1371
21.8378	23.0918	22.7593				Nicotinate and nicotinamide metabolism	15	15	15	39.3	39.3	39.3	55.52	0	196.04	573840000	29	49	P43490	P43490	Nicotinamide phosphoribosyltransferase	NAMPT	1372
23.4515	24.5215	24.8946				Proteasome	23	23	23	56.2	56.2	56.2	47.366	0	323.31	1668600000	25	58	P43686	P43686	26S protease regulatory subunit 6B	PSMC4	1373
21.0239	23.3661	24.0766					10	10	10	35.1	35.1	35.1	35.39	0	164.76	551450000	18	26	P43897	P43897	Elongation factor Ts, mitochondrial	TSFM	1374
19.4723	18.8503	19.9174					2	2	2	9.9	9.9	9.9	22.763	0	7.9751	19712000	9	4	P45877	P45877	Peptidyl-prolyl cis-trans isomerase C	PPIC	1375
24.568	25.6836	26.0846				Calcium signaling pathway;Huntington's disease;Parkinson's disease	15	15	15	67	67	67	31.566	0	323.31	2398800000	16	73	P45880	P45880	Voltage-dependent anion-selective channel protein 2	VDAC2	1376
19.5694	21.5088	21.5058				Fatty acid metabolism;Valine, leucine and isoleucine degradation	7	7	7	25.7	25.7	25.7	47.485	0	50.281	141530000	21	17	P45954	P45954	Short/branched chain specific acyl-CoA dehydrogenase, mitochondrial	ACADSB	1377
21.7463	21.7601	21.6656					2	2	2	13.6	13.6	13.6	22.225	0	4.5723	103960000	10	4	P45973	P45973	Chromobox protein homolog 5	CBX5	1378
22.6581	23.6227	23.6131					21	21	21	31.4	31.4	31.4	95.785	0	302.23	1262300000	39	56	P45974;Q92995	P45974	Ubiquitin carboxyl-terminal hydrolase 5	USP5	1379
NaN	16.9206	16.8291				Adipocytokine signaling pathway;Chagas disease (American trypanosomiasis);Colorectal cancer;Epithelial cell signaling in Helicobacter pylori infection;ErbB signaling pathway;Fc epsilon RI signaling pathway;Focal adhesion;GnRH signaling pathway;Hepatitis C;Insulin signaling pathway;ko05152;MAPK signaling pathway;Neurotrophin signaling pathway;NOD-like receptor signaling pathway;Osteoclast differen…	2	2	2	5.4	5.4	5.4	48.139	0.0050725	2.0015	4569100	19	3	P45984	P45984	Mitogen-activated protein kinase 9	MAPK9	1380
19.6569	21.2709	21.1644				Chagas disease (American trypanosomiasis);Epithelial cell signaling in Helicobacter pylori infection;ErbB signaling pathway;Fc epsilon RI signaling pathway;GnRH signaling pathway;MAPK signaling pathway;Toll-like receptor signaling pathway	6	6	6	17.5	17.5	17.5	44.287	0	10.853	131270000	23	16	P45985	P45985	Dual specificity mitogen-activated protein kinase kinase 4	MAP2K4	1381
15.4165	13.5709	NaN					3	3	3	1.7	1.7	1.7	358.69	0.00052798	3.1713	10007000	179	5	P46013	P46013	Antigen KI-67	MKI67	1382
24.0658	25.3063	25.1691				RNA transport	25	25	25	54	54	54	63.541	0	323.31	2613000000	27	93	P46060	P46060	Ran GTPase-activating protein 1	RANGAP1	1383
20.8751	21.5807	21.914					15	15	15	31.9	31.9	31.9	73.457	0	59.363	315390000	35	42	P46063	P46063	ATP-dependent DNA helicase Q1	RECQL	1384
21.4396	21.8682	21.1487					13	13	13	20.3	20.3	20.3	89.301	0	57.408	287910000	32	24	P46087	P46087	Probable 28S rRNA (cytosine(4447)-C(5))-methyltransferase	NOP2	1385
19.6902	21.2351	21.1398				Bacterial invasion of epithelial cells;Chemokine signaling pathway;Chronic myeloid leukemia;ErbB signaling pathway;Fc gamma R-mediated phagocytosis;Focal adhesion;Insulin signaling pathway;MAPK signaling pathway;Neurotrophin signaling pathway;Pathways in cancer;Regulation of actin cytoskeleton;Renal cell carcinoma;Shigellosis	7	7	7	33.6	33.6	33.6	33.83	0	25.238	106870000	19	24	P46108	P46108	Adapter molecule crk	CRK	1386
22.4688	22.6522	23.9243				Bacterial invasion of epithelial cells;Chemokine signaling pathway;Chronic myeloid leukemia;ErbB signaling pathway;Fc gamma R-mediated phagocytosis;Focal adhesion;Insulin signaling pathway;MAPK signaling pathway;Neurotrophin signaling pathway;Pathways in cancer;Regulation of actin cytoskeleton;Renal cell carcinoma;Shigellosis	9	9	9	41.9	41.9	41.9	33.777	0	71.092	453060000	16	25	P46109	P46109	Crk-like protein	CRKL	1387
NaN	17.0707	17.0227					1	1	1	1.7	1.7	1.7	81.316	0.0012525	2.4602	7853600	29	0	P46199	P46199	Translation initiation factor IF-2, mitochondrial	MTIF2	1388
23.1018	24.4035	24.5729					25	25	25	34	34	34	119.41	0	323.31	1852900000	33	72	P46379	P46379	Large proline-rich protein BAG6	BAG6	1389
18.9699	19.6222	19.9623				Drug metabolism - cytochrome P450;Glutathione metabolism;Metabolism of xenobiotics by cytochrome P450	2	1	0	11.9	7.8	0	25.674	0	4.7364	37472000	16	3	P46439	P46439	Glutathione S-transferase Mu 5	GSTM5	1390
20.9652	22.4474	22.8819				Vasopressin-regulated water reabsorption	25	25	25	39.2	39.2	39.2	82.593	0	144.7	728290000	47	64	P46459	P46459	Vesicle-fusing ATPase	NSF	1391
20.0653	21.1141	21.9072				Amyotrophic lateral sclerosis (ALS);Fc epsilon RI signaling pathway;GnRH signaling pathway;MAPK signaling pathway;Toll-like receptor signaling pathway;Toxoplasmosis	7	7	6	25.1	25.1	22.8	39.318	0	16.099	175200000	24	15	P46734	P46734	Dual specificity mitogen-activated protein kinase kinase 3	MAP2K3	1392
NaN	20.8581	20.4025					3	3	3	13.6	13.6	13.6	36.072	0	9.0034	59159000	18	6	P46736	P46736	Lys-63-specific deubiquitinase BRCC36	BRCC3	1393
25.4506	25.9625	26.9009				Ribosome	6	6	6	35.1	35.1	35.1	16.561	0	43.928	1655900000	7	26	P46776	P46776	60S ribosomal protein L27a	RPL27A	1394
26.4461	26.6112	27.225				Ribosome	14	14	14	45.8	45.8	45.8	34.362	0	268.03	3858900000	11	66	P46777	P46777	60S ribosomal protein L5	RPL5	1395
26.0759	26.3361	26.8839				Ribosome	8	8	8	46.2	46.2	46.2	18.565	0	38.263	1675700000	6	23	P46778	P46778	60S ribosomal protein L21	RPL21	1396
26.3266	26.965	27.1921				Ribosome	9	9	9	51.1	51.1	51.1	15.747	0	71.338	2947900000	8	32	P46779	P46779	60S ribosomal protein L28	RPL28	1397
26.3374	27.1284	27.3284				Ribosome	13	13	13	41.8	41.8	41.8	22.591	0	84.466	4400300000	11	64	P46781	P46781	40S ribosomal protein S9	RPS9	1398
27.0374	27.8309	28.1224				Ribosome	10	10	10	44.6	44.6	44.6	22.876	0	273.8	6686900000	10	40	P46782	P46782	40S ribosomal protein S5;40S ribosomal protein S5, N-terminally processed	RPS5	1399
26.6305	26.8399	26.6779				Ribosome	10	10	10	55.2	55.2	55.2	18.898	0	148.62	2650900000	8	36	P46783;Q9NQ39	P46783;Q9NQ39	40S ribosomal protein S10;Putative 40S ribosomal protein S10-like	RPS10;RPS10P5	1400
22.1272	23.3688	23.8024				Amino sugar and nucleotide sugar metabolism	8	8	6	48.1	48.1	35.3	32.668	0	76.556	480680000	16	20	P46926	P46926	Glucosamine-6-phosphate isomerase 1	GNPDA1	1401
17.1164	17.1609	18.0807				Endocytosis;Ubiquitin mediated proteolysis	5	4	4	5.2	4.5	4.5	149.11	0	8.3853	33951000	60	7	P46934	P46934	E3 ubiquitin-protein ligase NEDD4	NEDD4	1402
NaN	20.6483	17.7131					2	2	2	12.5	12.5	12.5	54.461	0	4.183	31590000	17	2	P46937	P46937	Transcriptional coactivator YAP1	YAP1	1403
17.6036	20.384	21.3834					44	44	44	15.9	15.9	15.9	394.46	0	172.01	748720000	174	85	P46939	P46939	Utrophin	UTRN	1404
23.1035	24.0308	24.4307				Regulation of actin cytoskeleton	60	60	58	44.7	44.7	43.6	189.25	0	323.31	4047500000	83	209	P46940	P46940	Ras GTPase-activating-like protein IQGAP1	IQGAP1	1405
20.6316	21.1347	22.1863					4	4	4	16.6	16.6	16.6	39.383	0	28.569	121790000	14	10	P46976	P46976	Glycogenin-1	GYG1	1406
22.8386	23.7401	24.0636				N-Glycan biosynthesis;Protein processing in endoplasmic reticulum;Various types of N-glycan biosynthesis	13	13	12	18.6	18.6	17.6	80.529	0	59.224	1132300000	29	48	P46977	P46977	Dolichyl-diphosphooligosaccharide--protein glycosyltransferase subunit STT3A	STT3A	1407
24.6356	25.7046	26.1293					13	13	11	69.6	69.6	60.1	32.949	0	255.61	2004000000	13	50	P47755	P47755	F-actin-capping protein subunit alpha-2	CAPZA2	1408
24.3502	24.7325	25.4103					16	16	16	54.5	54.5	54.5	31.35	0	127.67	1595500000	17	61	P47756	P47756	F-actin-capping protein subunit beta	CAPZB	1409
23.9895	24.6205	24.3972				RNA transport	5	5	5	34.7	34.7	34.7	16.46	0	29.929	451810000	7	17	P47813;O14602	P47813;O14602	Eukaryotic translation initiation factor 1A, X-chromosomal;Eukaryotic translation initiation factor 1A, Y-chromosomal	EIF1AX;EIF1AY	1410
23.3886	24.1691	24.351				Aminoacyl-tRNA biosynthesis	32	31	31	47.7	46.7	46.7	87.798	0	323.31	2306000000	45	97	P47897	P47897	Glutamine--tRNA ligase	QARS	1411
25.7344	24.6483	26.437				Ribosome	2	2	2	14.5	14.5	14.5	17.752	0	9.5685	691870000	4	7	P47914	P47914	60S ribosomal protein L29	RPL29	1412
20.3427	22.0331	18.763				Alzheimer's disease;Cardiac muscle contraction;Huntington's disease;Oxidative phosphorylation;Parkinson's disease	5	5	5	14.2	14.2	14.2	29.668	0	13.8	84927000	14	11	P47985;P0C7P4	P47985;P0C7P4	Cytochrome b-c1 complex subunit Rieske, mitochondrial;Cytochrome b-c1 complex subunit 11;Putative cytochrome b-c1 complex subunit Rieske-like protein 1	UQCRFS1;UQCRFS1P1	1413
24.9318	25.3903	25.6051				Alzheimer's disease;Huntington's disease;Oxidative phosphorylation;Parkinson's disease	9	9	9	54	54	54	23.277	0	143.35	1524300000	12	28	P48047	P48047	ATP synthase subunit O, mitochondrial	ATP5O	1414
20.5629	21.7845	21.9886					6	6	6	24.6	24.6	24.6	37.251	0	14.331	158480000	17	18	P48059;Q7Z4I7	P48059	LIM and senescent cell antigen-like-containing domain protein 1	LIMS1	1415
23.1626	25.0747	24.8957					30	30	30	53.5	53.5	53.5	80.699	0	323.31	3569200000	47	83	P48147	P48147	Prolyl endopeptidase	PREP	1416
20.8093	21.3076	22.5501				Carbon fixation in photosynthetic organisms;Pyruvate metabolism	10	10	10	19.6	19.6	19.6	64.149	0	33.953	296080000	28	17	P48163;Q16798	P48163	NADP-dependent malic enzyme	ME1	1417
21.0828	22.0431	22.0576					15	15	15	19.6	19.6	19.6	105.06	0	56.549	469020000	43	32	P48200	P48200	Iron-responsive element-binding protein 2	IREB2	1418
NaN	15.6191	17.0739				Antigen processing and presentation;ko05152;Primary immunodeficiency	2	2	2	4.1	4.1	4.1	65.322	0	3.9717	7531500	40	3	P48382	P48382	DNA-binding protein RFX5	RFX5	1419
18.7652	21.1803	20.9979				Inositol phosphate metabolism;Phosphatidylinositol signaling system;Regulation of actin cytoskeleton	4	4	2	13.5	13.5	7.1	46.224	0	13.917	88488000	18	12	P48426	P48426	Phosphatidylinositol 5-phosphate 4-kinase type-2 alpha	PIP4K2A	1420
23.7706	25.2563	24.9376					27	27	27	57.5	57.5	57.5	57.21	0	165.04	2336200000	27	74	P48444	P48444	Coatomer subunit delta	ARCN1	1421
20.9761	22.7157	22.7778				Steroid biosynthesis	17	17	17	27.3	27.3	27.3	83.308	0	67.834	597260000	37	43	P48449	P48449	Lanosterol synthase	LSS	1422
21.198	21.8638	22.2943				Glutathione metabolism	14	14	14	24.8	24.8	24.8	72.765	0	30.315	363700000	32	37	P48506	P48506	Glutamate--cysteine ligase catalytic subunit	GCLC	1423
20.3075	22.7143	23.1041				Glutathione metabolism	6	6	6	29.9	29.9	29.9	30.727	0	27.971	171960000	10	16	P48507	P48507	Glutamate--cysteine ligase regulatory subunit	GCLM	1424
22.7242	23.1144	23.6338					4	4	4	13.8	13.8	13.8	28.295	0	9.1545	290260000	10	10	P48509	P48509	CD151 antigen	CD151	1425
23.5571	23.3927	23.9515				Proteasome	9	9	9	29.4	29.4	29.4	39.611	0	64.318	791570000	20	32	P48556	P48556	26S proteasome non-ATPase regulatory subunit 8	PSMD8	1426
17.6625	19.1375	20.4759					10	9	9	8.8	8.4	8.4	228.86	0	20.265	237700000	106	13	P48634	P48634	Protein PRRC2A	PRRC2A	1427
22.636	22.6269	24.0532				Glutathione metabolism	19	19	19	46.2	46.2	46.2	52.384	0	88.384	820880000	27	51	P48637	P48637	Glutathione synthetase	GSS	1428
25.4608	26.1316	26.6629					33	33	33	58.4	58.4	58.4	59.67	0	323.31	7456400000	33	142	P48643	P48643	T-complex protein 1 subunit epsilon	CCT5	1429
NaN	NaN	19.9703				Glycerophospholipid metabolism	2	2	2	5.7	5.7	5.7	55.527	0	4.4859	23626000	23	2	P48651	P48651	Phosphatidylserine synthase 1	PTDSS1	1430
19.4624	20.9795	21.815					29	29	29	23	23	23	177.44	0	144.86	576680000	89	75	P48681	P48681	Nestin	NES	1431
NaN	18.3236	20.8273					4	4	4	11.3	11.3	11.3	51.927	0	5.5021	50338000	23	5	P48723	P48723	Heat shock 70 kDa protein 13	HSPA13	1432
NaN	19.3549	18.6155				Glycine, serine and threonine metabolism;Nitrogen metabolism;One carbon pool by folate	3	3	3	8.2	8.2	8.2	43.946	0	4.4128	24659000	23	4	P48728	P48728	Aminomethyltransferase, mitochondrial	AMT	1433
21.0674	22.1481	21.651				Hedgehog signaling pathway;Wnt signaling pathway	7	7	7	22.6	22.6	22.6	38.914	0	14.912	192630000	19	14	P48729;Q8N752	P48729	Casein kinase I isoform alpha	CSNK1A1	1434
19.906	21.647	19.914				Circadian rhythm - fly;Circadian rhythm - mammal;Gap junction;Hedgehog signaling pathway;Wnt signaling pathway	7	7	7	23.4	23.4	23.4	47.33	0	11.62	120850000	23	16	P48730;P49674	P48730;P49674	Casein kinase I isoform delta;Casein kinase I isoform epsilon	CSNK1D;CSNK1E	1435
26.6867	27.4512	27.4599				Carbon fixation pathways in prokaryotes;Citrate cycle (TCA cycle);Glutathione metabolism;Peroxisome	22	21	21	46.9	44.9	44.9	50.909	0	323.31	10951000000	23	89	P48735	P48735	Isocitrate dehydrogenase [NADP], mitochondrial	IDH2	1436
24.0741	24.3675	24.4595					10	10	9	50.9	50.9	47.6	31.54	0	83.408	1122800000	18	37	P48739	P48739	Phosphatidylinositol transfer protein beta isoform	PITPNB	1437
NaN	NaN	17.7803					2	2	2	3.6	3.6	3.6	91.868	0	4.8613	6753200	30	1	P48960	P48960	CD97 antigen;CD97 antigen subunit alpha;CD97 antigen subunit beta	CD97	1438
NaN	17.2897	19.7701				Base excision repair;DNA replication;Homologous recombination;Mismatch repair;Nucleotide excision repair;Purine metabolism;Pyrimidine metabolism	4	4	4	13.9	13.9	13.9	51.289	0	9.229	23195000	22	8	P49005	P49005	DNA polymerase delta subunit 2	POLD2	1439
24.8337	25.559	25.9141				Fc gamma R-mediated phagocytosis;Leishmaniasis	4	4	4	51.3	51.3	51.3	19.529	0	133.58	855400000	6	10	P49006	P49006	MARCKS-related protein	MARCKSL1	1440
20.1406	21.4127	22.0851				Bacterial invasion of epithelial cells;Chemokine signaling pathway;Focal adhesion;Leukocyte transendothelial migration;Regulation of actin cytoskeleton;VEGF signaling pathway	5	5	5	13.2	13.2	13.2	64.505	0	8.9048	243510000	29	11	P49023	P49023	Paxillin	PXN	1441
21.6192	22.5623	22.4256				Arginine and proline metabolism;Ascorbate and aldarate metabolism;beta-Alanine metabolism;Fatty acid metabolism;Glycerolipid metabolism;Glycolysis / Gluconeogenesis;Histidine metabolism;Lysine degradation;Propanoate metabolism;Pyruvate metabolism;Tryptophan metabolism;Valine, leucine and isoleucine degradation	13	13	13	29.1	29.1	29.1	53.801	0	43.872	376200000	25	30	P49189	P49189	4-trimethylaminobutyraldehyde dehydrogenase	ALDH9A1	1442
26.2456	26.0767	26.1754				Ribosome	6	6	6	36.8	36.8	36.8	13.293	0	16.673	1356700000	6	20	P49207	P49207	60S ribosomal protein L34	RPL34	1443
18.2008	18.5559	17.9957				Carbon fixation in photosynthetic organisms;Pentose phosphate pathway	1	1	1	6.1	6.1	6.1	33.269	0	8.9013	18013000	19	2	P49247	P49247	Ribose-5-phosphate isomerase	RPIA	1444
23.1007	23.7663	24.5228				Protein processing in endoplasmic reticulum	14	14	14	36.9	36.9	36.9	57.548	0	119.5	947360000	20	49	P49257	P49257	Protein ERGIC-53	LMAN1	1445
23.1209	24.1768	24.5028					31	31	31	53.3	53.3	53.3	85.237	0	323.31	2230000000	43	88	P49321	P49321	Nuclear autoantigenic sperm protein	NASP	1446
26.1848	26.9121	27.0866				Fatty acid biosynthesis;Insulin signaling pathway	106	106	106	54.4	54.4	54.4	273.42	0	323.31	43135000000	125	521	P49327	P49327	Fatty acid synthase;[Acyl-carrier-protein] S-acetyltransferase;[Acyl-carrier-protein] S-malonyltransferase;3-oxoacyl-[acyl-carrier-protein] synthase;3-oxoacyl-[acyl-carrier-protein] reductase;3-hydroxyacyl-[acyl-carrier-protein] dehydratase;Enoyl-[acyl-carrier-protein] reductase;Oleoyl-[acyl-carrier-protein] hydrolase	FASN	1447
18.9985	22.1755	22.1545					6	6	6	21.9	21.9	21.9	44.408	0	16.886	158860000	16	16	P49354	P49354	Protein farnesyltransferase/geranylgeranyltransferase type-1 subunit alpha	FNTA	1448
19.0823	18.8462	20.7255					4	4	4	10.3	10.3	10.3	48.773	0	17.518	38642000	14	8	P49356	P49356	Protein farnesyltransferase subunit beta	FNTB	1449
16.3644	19.5726	18.985					4	4	4	15.2	15.2	15.2	40.97	0	8.5076	30425000	22	6	P49366	P49366	Deoxyhypusine synthase	DHPS	1450
26.388	26.887	27.3154					34	34	34	60.6	60.6	60.6	60.533	0	323.31	11747000000	31	152	P49368	P49368	T-complex protein 1 subunit gamma	CCT3	1451
20.4799	21.1596	21.014					7	7	7	23.6	23.6	23.6	33.535	0	14.442	106600000	18	14	P49406	P49406	39S ribosomal protein L19, mitochondrial	MRPL19	1452
25.8158	26.7488	26.9037				Plant-pathogen interaction	24	24	24	66.4	66.4	66.4	49.541	0	323.31	8921600000	30	111	P49411	P49411	Elongation factor Tu, mitochondrial	TUFM	1453
24.2874	24.9747	25.3169				Arginine and proline metabolism;Ascorbate and aldarate metabolism;beta-Alanine metabolism;Fatty acid metabolism;Glycerolipid metabolism;Glycine, serine and threonine metabolism;Glycolysis / Gluconeogenesis;Histidine metabolism;Lysine biosynthesis;Lysine degradation;Propanoate metabolism;Pyruvate metabolism;Tryptophan metabolism;Valine, leucine and isoleucine degradation	23	23	23	55.3	55.3	55.3	58.486	0	161.3	2381100000	25	76	P49419	P49419	Alpha-aminoadipic semialdehyde dehydrogenase	ALDH7A1	1454
NaN	22.0422	20.1939				Ubiquitin mediated proteolysis	2	2	2	8.1	8.1	8.1	26.736	0	5.8559	49664000	9	4	P49427	P49427	Ubiquitin-conjugating enzyme E2 R1	CDC34	1455
19.5963	20.8093	20.4096				Inositol phosphate metabolism;Phosphatidylinositol signaling system	1	1	1	3	3	3	43.998	0.00026674	3.3088	60344000	15	3	P49441	P49441	Inositol polyphosphate 1-phosphatase	INPP1	1456
19.9854	21.2291	20.9586				Alanine, aspartate and glutamate metabolism;Arginine and proline metabolism;D-Glutamine and D-glutamate metabolism;Nitrogen metabolism;Proximal tubule bicarbonate reclamation	24	3	3	43.2	7.7	7.7	61.433	0	62.779	182610000	33	7	P49448	P49448	Glutamate dehydrogenase 2, mitochondrial	GLUD2	1457
22.9312	22.0264	20.5749				Protein export	5	5	5	53.5	53.5	53.5	10.112	0	21.758	96821000	7	11	P49458	P49458	Signal recognition particle 9 kDa protein	SRP9	1458
NaN	NaN	18.7326				Glycerophospholipid metabolism;Phosphonate and phosphinate metabolism	1	1	1	3.3	3.3	3.3	41.731	0.001017	2.6478	9583200	22	2	P49585;Q9Y5K3	P49585;Q9Y5K3	Choline-phosphate cytidylyltransferase A;Choline-phosphate cytidylyltransferase B	PCYT1A;PCYT1B	1459
23.4517	25.0396	25.1242				Aminoacyl-tRNA biosynthesis	42	42	42	52.8	52.8	52.8	106.81	0	323.31	4209300000	51	151	P49588	P49588	Alanine--tRNA ligase, cytoplasmic	AARS	1460
21.6519	22.8084	22.745				Aminoacyl-tRNA biosynthesis	21	21	21	32.1	32.1	32.1	85.472	0	113.11	724470000	41	67	P49589	P49589	Cysteine--tRNA ligase, cytoplasmic	CARS	1461
NaN	17.947	18.3316				Aminoacyl-tRNA biosynthesis	10	4	4	21.1	9.7	9.7	56.888	0	4.9839	15729000	27	4	P49590	P49590	Probable histidine--tRNA ligase, mitochondrial	HARS2	1462
23.8351	24.7557	25.211				Aminoacyl-tRNA biosynthesis	17	17	17	36	36	36	58.777	0	221.81	2217600000	27	52	P49591	P49591	Serine--tRNA ligase, cytoplasmic	SARS	1463
19.3282	21.5209	21.9925					8	8	8	28.4	28.4	28.4	49.83	0	61.446	172480000	22	17	P49593	P49593	Protein phosphatase 1F	PPM1F	1464
NaN	20.1164	NaN				DNA replication;Purine metabolism;Pyrimidine metabolism	2	2	2	7.1	7.1	7.1	49.901	0.003892	2.1095	30691000	27	2	P49642	P49642	DNA primase small subunit	PRIM1	1465
16.8724	19.6026	18.863				DNA replication;Purine metabolism;Pyrimidine metabolism	4	4	4	9.6	9.6	9.6	58.805	0	9.4676	39000000	28	8	P49643	P49643	DNA primase large subunit	PRIM2	1466
17.5034	18.493	20.3834					5	5	5	19.4	19.4	19.4	43.262	0	5.7679	42297000	22	7	P49662;P51878	P49662	Caspase-4;Caspase-4 subunit 1;Caspase-4 subunit 2	CASP4	1467
18.9649	NaN	20.2641					3	3	3	6.2	6.2	6.2	82.785	0.00051427	2.7613	42500000	24	1	P49711	P49711	Transcriptional repressor CTCF	CTCF	1468
24.8042	26.248	26.1226				Proteasome	7	7	7	42	42	42	22.949	0	144.01	1638500000	9	23	P49720	P49720	Proteasome subunit beta type-3	PSMB3	1469
23.4791	24.6375	25.1807				Proteasome	7	7	7	42.3	42.3	42.3	22.836	0	55.6	758260000	10	23	P49721	P49721	Proteasome subunit beta type-2	PSMB2	1470
23.8067	24.8095	24.959				Cell cycle;Cell cycle - yeast;DNA replication;Meiosis - yeast	35	35	35	47.9	47.9	47.9	101.89	0	323.31	3374500000	44	120	P49736	P49736	DNA replication licensing factor MCM2	MCM2	1471
25.0333	25.7428	25.9818				Fatty acid metabolism	32	32	32	55.4	55.4	55.4	70.389	0	323.31	6427100000	41	119	P49748	P49748	Very long-chain specific acyl-CoA dehydrogenase, mitochondrial	ACADVL	1472
NaN	14.8816	17.4384					3	3	3	2.2	2.2	2.2	241.64	0	7.4551	17663000	85	4	P49750	P49750	YLP motif-containing protein 1	YLPM1	1473
NaN	NaN	18.8025					1	1	1	2.6	2.6	2.6	98.565	0	4.8665	22404000	49	0	P49754	P49754	Vacuolar protein sorting-associated protein 41 homolog	VPS41	1474
24.7679	25.1025	25.7439					7	7	7	35.2	35.2	35.2	24.976	0	87.662	1449400000	12	30	P49755	P49755	Transmembrane emp24 domain-containing protein 10	TMED10	1475
20.8709	22.786	22.6132				Spliceosome	9	9	9	15.1	15.1	15.1	100.18	0	26.522	513670000	33	28	P49756	P49756	RNA-binding protein 25	RBM25	1476
NaN	17.0652	NaN				Alzheimer's disease;Neurotrophin signaling pathway;Notch signaling pathway;Wnt signaling pathway	1	1	1	4.1	4.1	4.1	52.667	0.00052784	3.169	2468300	18	1	P49768	P49768	Presenilin-1;Presenilin-1 NTF subunit;Presenilin-1 CTF subunit;Presenilin-1 CTF12	PSEN1	1477
19.6135	21.4954	21.7772				RNA transport	7	7	7	25.6	25.6	25.6	38.989	0	29.518	132350000	18	12	P49770	P49770	Translation initiation factor eIF-2B subunit beta	EIF2B2	1478
22.3589	24.3486	24.6171					6	6	6	67.5	67.5	67.5	13.802	0	41.52	419790000	8	15	P49773	P49773	Histidine triad nucleotide-binding protein 1	HINT1	1479
20.1102	21.9432	22.2693				RNA transport	25	25	25	23.1	23.1	23.1	153.94	0	105.23	643820000	63	55	P49790	P49790	Nuclear pore complex protein Nup153	NUP153	1480
20.1168	21.3548	21.5346				RNA transport	59	59	40	25.2	25.2	18.9	358.2	0	225.13	1289100000	188	127	P49792;A6NKT7;Q7Z3J3;P0DJD0;P0DJD1;Q05823	P49792	E3 SUMO-protein ligase RanBP2	RANBP2	1481
NaN	NaN	16.6568				Insulin signaling pathway;mTOR signaling pathway;p53 signaling pathway	3	3	3	3.4	3.4	3.4	200.61	0	12.902	9092100	88	4	P49815	P49815	Tuberin	TSC2	1482
21.6794	22.6238	22.7741				Alzheimer's disease;Huntington's disease;Oxidative phosphorylation;Parkinson's disease	12	12	12	38.6	38.6	38.6	50.817	0	65.765	390870000	23	29	P49821	P49821	NADH dehydrogenase [ubiquinone] flavoprotein 1, mitochondrial	NDUFV1	1483
18.3745	21.2128	20.3947				Chemokine signaling pathway	8	4	4	22.4	14.9	14.9	50.98	0	16.143	78827000	19	7	P49840	P49840	Glycogen synthase kinase-3 alpha	GSK3A	1484
20.9095	21.6124	21.8915				Alzheimer's disease;Axon guidance;B cell receptor signaling pathway;Basal cell carcinoma;Cell cycle;Chemokine signaling pathway;Circadian rhythm - fly;Colorectal cancer;Endometrial cancer;ErbB signaling pathway;Focal adhesion;Hedgehog signaling pathway;Hepatitis C;Insulin signaling pathway;Measles;Melanogenesis;Neurotrophin signaling pathway;Pathways in cancer;Prostate cancer;T cell receptor sign…	11	11	7	37.1	37.1	28.6	46.744	0	24.942	208530000	23	24	P49841	P49841	Glycogen synthase kinase-3 beta	GSK3B	1485
NaN	NaN	17.9848				Basal transcription factors	2	2	2	4.9	4.9	4.9	72.668	0	5.8139	10635000	41	2	P49848	P49848	Transcription initiation factor TFIID subunit 6	TAF6	1486
21.9482	23.3174	23.7026				Nicotinate and nicotinamide metabolism;Purine metabolism;Pyrimidine metabolism	12	12	12	31.2	31.2	31.2	64.969	0	108.77	816380000	29	27	P49902	P49902	Cytosolic purine 5-nucleotidase	NT5C2	1487
21.8085	23.7166	23.3204				Selenocompound metabolism	7	7	7	29.8	29.8	29.8	42.91	0	22.732	363120000	13	15	P49903	P49903	Selenide, water dikinase 1	SEPHS1	1488
21.3844	21.824	23.2165				One carbon pool by folate	6	6	6	33.5	33.5	33.5	23.255	0	16.48	210560000	13	20	P49914	P49914	5-formyltetrahydrofolate cyclo-ligase	MTHFS	1489
23.3922	24.3033	25.0329				Drug metabolism - other enzymes;Purine metabolism	26	26	26	43.6	43.6	43.6	76.715	0	275.11	2773700000	42	95	P49915	P49915	GMP synthase [glutamine-hydrolyzing]	GMPS	1490
17.606	20.4085	19.273				Base excision repair	11	11	11	14.9	14.9	14.9	112.91	0	18.079	126810000	57	18	P49916	P49916	DNA ligase 3	LIG3	1491
20.1546	22.0229	21.631				Homologous recombination;Non-homologous end-joining	8	8	8	15.5	15.5	15.5	80.592	0	19.013	295000000	34	17	P49959	P49959	Double-strand break repair protein MRE11A	MRE11A	1492
20.7901	20.7923	22.6526				Histidine metabolism	5	5	5	24	24	24	33.295	0	18.167	143120000	14	14	P50135	P50135	Histamine N-methyltransferase	HNMT	1493
NaN	17.2923	NaN				African trypanosomiasis;Alzheimer's disease;Amoebiasis;Calcium signaling pathway;Chagas disease (American trypanosomiasis);Endocrine and other factor-regulated calcium reabsorption;Gap junction;Gastric acid secretion;GnRH signaling pathway;Huntington's disease;Long-term depression;Long-term potentiation;Melanogenesis;Pancreatic secretion;Phototransduction - fly;Salivary secretion;Vascular smooth …	6	2	2	20.6	7.5	7.5	42.142	0	3.7285	3049600	19	3	P50148	P50148	Guanine nucleotide-binding protein G(q) subunit alpha	GNAQ	1494
19.8868	21.709	21.2957				Citrate cycle (TCA cycle)	7	7	7	24.3	24.3	24.3	39.591	0	13.922	146410000	21	13	P50213	P50213	Isocitrate dehydrogenase [NAD] subunit alpha, mitochondrial	IDH3A	1495
22.0767	23.0923	23.6982				Sulfur metabolism	8	8	8	32.9	32.9	32.9	34.165	0	51.987	512550000	19	23	P50225;P50226;P0DMN0;P0DMM9;O75897	P50225;P50226;P0DMN0;P0DMM9	Sulfotransferase 1A1;Sulfotransferase 1A2;Sulfotransferase 1A4;Sulfotransferase 1A3	SULT1A1;SULT1A2;SULT1A4;SULT1A3	1496
20.1357	20.2012	20.0984				GnRH signaling pathway	4	4	4	7.2	7.2	7.2	65.893	0	6.188	69603000	20	12	P50281	P50281	Matrix metalloproteinase-14	MMP14	1497
16.343	18.4293	18.4147				Porphyrin and chlorophyll metabolism	4	4	4	10.3	10.3	10.3	50.765	0	6.0451	19639000	25	8	P50336	P50336	Protoporphyrinogen oxidase	PPOX	1498
25.5711	26.2881	26.7418					26	26	20	60.9	60.9	44.3	50.663	0	323.31	6832300000	28	104	P50395	P50395	Rab GDP dissociation inhibitor beta	GDI2	1499
19.7503	22.0433	21.3292				Arrhythmogenic right ventricular cardiomyopathy (ARVC);Dilated cardiomyopathy;Hypertrophic cardiomyopathy (HCM)	8	8	8	41.7	41.7	41.7	28.994	0	14.103	94063000	12	15	P50402	P50402	Emerin	EMD	1500
22.4959	23.7767	23.782				Adipocytokine signaling pathway;Fatty acid metabolism;PPAR signaling pathway	19	19	18	27.8	27.8	26.4	88.367	0	153.55	1284300000	37	52	P50416	P50416	Carnitine O-palmitoyltransferase 1, liver isoform	CPT1A	1501
NaN	16.6933	NaN					5	2	2	15	7	7	42.766	0	3.9726	2225400	21	2	P50452	P50452	Serpin B8	SERPINB8	1502
22.9576	24.0027	24.096				Amoebiasis	18	17	16	56.6	54	50.8	42.403	0	128.15	943500000	22	54	P50453	P50453	Serpin B9	SERPINB9	1503
25.6467	27.0812	26.7442					20	20	20	47.6	47.6	47.6	46.44	0	323.31	7059300000	23	93	P50454	P50454	Serpin H1	SERPINH1	1504
25.962	26.5898	26.6636					11	11	11	29.5	29.5	29.5	41.331	0	105.42	2999300000	11	53	P50502;Q8NFI4;Q8IZP2	P50502;Q8NFI4;Q8IZP2	Hsc70-interacting protein;Putative protein FAM10A5;Putative protein FAM10A4	ST13;ST13P5;ST13P4	1505
NaN	18.7901	18.7547				Peroxisome	6	6	6	14.2	14.2	14.2	70.864	0	10.125	30451000	34	7	P50542	P50542	Peroxisomal targeting signal 1 receptor	PEX5	1506
18.7523	19.5968	20.8558					5	5	5	18.2	18.2	18.2	58.702	0	19.213	72039000	23	14	P50548	P50548	ETS domain-containing transcription factor ERF	ERF	1507
21.4288	21.8573	22.6614				Fc gamma R-mediated phagocytosis;Focal adhesion;Leukocyte transendothelial migration	10	10	10	35.3	35.3	35.3	39.829	0	26.477	225360000	17	25	P50552	P50552	Vasodilator-stimulated phosphoprotein	VASP	1508
23.2313	24.0664	24.3702				Bacterial invasion of epithelial cells;Endocrine and other factor-regulated calcium reabsorption;Endocytosis;Fc gamma R-mediated phagocytosis	30	30	21	40.3	40.3	30.9	98.063	0	207.42	2356800000	48	83	P50570;Q05193	P50570	Dynamin-2	DNM2	1509
21.1483	23.0853	22.5179					13	13	13	37.4	37.4	37.4	52.891	0	74.91	396270000	23	29	P50579	P50579	Methionine aminopeptidase 2	METAP2	1510
NaN	20.1195	NaN				Purine metabolism;Pyrimidine metabolism	2	2	2	15.6	15.6	15.6	16.829	0.0070538	1.7325	11391000	10	3	P50583	P50583	Bis(5-nucleosyl)-tetraphosphatase [asymmetrical]	NUDT2	1511
17.5465	18.1175	20.3617				Basal transcription factors;Cell cycle;Nucleotide excision repair	5	5	5	21.1	21.1	21.1	39.038	0	6.7692	34640000	19	7	P50613	P50613	Cyclin-dependent kinase 7	CDK7	1512
16.9215	18.9813	19.2748					14	14	14	8.1	8.1	8.1	250.75	0	21.638	142910000	112	20	P50748	P50748	Kinetochore-associated protein 1	KNTC1	1513
18.1645	19.9292	19.7841					4	3	3	10.8	8.6	8.6	42.777	0	7.4193	41705000	19	10	P50750	P50750	Cyclin-dependent kinase 9	CDK9	1514
17.1068	18.5213	17.8256					10	10	10	4	4	4	319.1	0	18.51	103450000	138	22	P50851	P50851	Lipopolysaccharide-responsive and beige-like anchor protein	LRBA	1515
22.6169	23.4669	23.5685					17	17	17	41.1	41.1	41.1	67.404	0	158.21	914000000	30	53	P50895	P50895	Basal cell adhesion molecule	BCAM	1516
21.7343	22.1603	22.263				Fatty acid elongation in mitochondria;Lysosome	6	6	6	27.1	27.1	27.1	34.193	0	23.079	158510000	12	12	P50897	P50897	Palmitoyl-protein thioesterase 1	PPT1	1517
27.1538	27.029	27.57				Ribosome	5	5	5	27	27	27	23.432	0	107.52	2913100000	6	19	P50914	P50914	60S ribosomal protein L14	RPL14	1518
25.898	26.6214	26.9315					36	36	36	77.2	77.2	77.2	59.62	0	323.31	10869000000	37	180	P50990	P50990	T-complex protein 1 subunit theta	CCT8	1519
26.0011	26.7008	27.2196					32	32	32	66	66	66	57.924	0	323.31	10973000000	33	131	P50991	P50991	T-complex protein 1 subunit delta	CCT4	1520
22.7837	24.3711	24.6956					15	15	14	32.3	32.3	30.5	54.389	0	169.85	1065700000	19	42	P50995	P50995	Annexin A11	ANXA11	1521
18.9752	20.7756	20.1852				mRNA surveillance pathway	6	6	6	11.9	11.9	11.9	82.842	0	23.554	136600000	39	10	P51003;Q9NRJ5;Q9BWT3	P51003	Poly(A) polymerase alpha	PAPOLA	1522
22.6825	22.7482	23.0475					19	19	17	41.9	41.9	39.3	69.72	0	99.648	628480000	28	47	P51114	P51114	Fragile X mental retardation syndrome-related protein 1	FXR1	1523
NaN	16.3118	16.6358					3	1	1	5.2	2.8	2.8	74.222	0	4.0126	6411300	35	2	P51116;Q06787	P51116;Q06787	Fragile X mental retardation syndrome-related protein 2;Fragile X mental retardation protein 1	FXR2;FMR1	1524
24.4681	24.9955	26.0479				Amoebiasis;Endocytosis;ko05152;Phagosome;Vasopressin-regulated water reabsorption	9	9	6	58.8	58.8	44	23.482	0	183.89	1386400000	11	46	P51148	P51148	Ras-related protein Rab-5C	RAB5C	1525
25.6156	26.6407	26.5177				Amoebiasis;Endocytosis;ko05152;Phagosome	15	15	15	77.8	77.8	77.8	23.489	0	323.31	3529700000	14	56	P51149	P51149	Ras-related protein Rab-7a	RAB7A	1526
NaN	18.688	19.9343				Measles	2	2	2	13.9	13.9	13.9	22.837	0	20.159	15666000	11	2	P51151	P51151	Ras-related protein Rab-9A	RAB9A	1527
19.1752	NaN	NaN				Tight junction	4	2	2	19.2	10.3	10.3	22.774	0.00027049	3.5349	7103800	12	3	P51153	P51153	Ras-related protein Rab-13	RAB13	1528
18.8031	18.3013	18.7537					1	1	1	5	5	5	24.868	0.006673	1.853	17114000	14	3	P51159	P51159	Ras-related protein Rab-27A	RAB27A	1529
21.3231	21.6801	21.9973					7	7	7	21.9	21.9	21.9	45.566	0	62.998	223740000	22	17	P51398	P51398	28S ribosomal protein S29, mitochondrial	DAP3	1530
23.8831	24.9086	24.605				MAPK signaling pathway	7	7	7	47	47	47	20.478	0	83.663	652350000	9	28	P51452	P51452	Dual specificity protein phosphatase 3	DUSP3	1531
20.2627	21.6486	21.6766					16	16	16	12.6	12.6	12.6	184.64	0	62.468	497550000	63	41	P51532;P51531	P51532	Transcription activator BRG1	SMARCA4	1532
17.604	22.102	21.61				Citrate cycle (TCA cycle)	5	5	5	19.6	19.6	19.6	42.794	0	10.327	142230000	18	9	P51553	P51553	Isocitrate dehydrogenase [NAD] subunit gamma, mitochondrial	IDH3G	1533
22.3697	22.8668	23.6905				Amino sugar and nucleotide sugar metabolism;Galactose metabolism	14	14	14	45.2	45.2	45.2	42.272	0	70.483	478910000	18	44	P51570	P51570	Galactokinase	GALK1	1534
25.4619	26.3075	26.6154				Protein processing in endoplasmic reticulum	5	5	5	36.4	36.4	36.4	18.998	0	82.842	1624500000	7	23	P51571	P51571	Translocon-associated protein subunit delta	SSR4	1535
23.5041	24.1669	24.3525				Protein processing in endoplasmic reticulum	10	10	10	36.2	36.2	36.2	27.991	0	28.566	782280000	15	27	P51572	P51572	B-cell receptor-associated protein 31	BCAP31	1536
18.4235	20.795	20.9101				Drug metabolism - other enzymes	3	3	3	10.6	10.6	10.6	28.18	0	4.2551	57979000	14	8	P51580	P51580	Thiopurine S-methyltransferase	TPMT	1537
18.5722	20.9316	20.915					19	19	19	15	15	15	208.73	0	63.199	327520000	75	40	P51610	P51610	Host cell factor 1;HCF N-terminal chain 1;HCF N-terminal chain 2;HCF N-terminal chain 3;HCF N-terminal chain 4;HCF N-terminal chain 5;HCF N-terminal chain 6;HCF C-terminal chain 1;HCF C-terminal chain 2;HCF C-terminal chain 3;HCF C-terminal chain 4;HCF C-terminal chain 5;HCF C-terminal chain 6	HCFC1	1538
23.3355	23.9538	23.9289				Arginine and proline metabolism;Ascorbate and aldarate metabolism;beta-Alanine metabolism;Chloroalkane and chloroalkene degradation;Fatty acid metabolism;Glycerolipid metabolism;Glycolysis / Gluconeogenesis;Histidine metabolism;Limonene and pinene degradation;Lysine degradation;Pentose and glucuronate interconversions;Propanoate metabolism;Pyruvate metabolism;Tryptophan metabolism;Valine, leucine…	13	13	13	27.8	27.8	27.8	54.847	0	98.605	941680000	22	45	P51648;P48448;P30838;P43353	P51648	Fatty aldehyde dehydrogenase	ALDH3A2	1539
17.9415	18.1535	19.0704				Alanine, aspartate and glutamate metabolism;Butanoate metabolism	2	2	2	4.5	4.5	4.5	57.214	0	5.3991	28439000	26	6	P51649	P51649	Succinate-semialdehyde dehydrogenase, mitochondrial	ALDH5A1	1540
20.9176	22.0217	22.6891					7	7	7	14.1	14.1	14.1	65.562	0	88.281	299020000	23	20	P51654;REV__Q96HE7	P51654	Glypican-3;Secreted glypican-3	GPC3	1541
22.977	24.6322	25.0434				Peroxisome;Primary bile acid biosynthesis	26	26	26	48.4	48.4	48.4	79.685	0	323.31	2891200000	42	81	P51659	P51659	Peroxisomal multifunctional enzyme type 2;(3R)-hydroxyacyl-CoA dehydrogenase;Enoyl-CoA hydratase 2	HSD17B4	1542
23.6867	25.0749	25.2851				Proteasome	10	10	10	41.4	41.4	41.4	37.025	0	185.92	1345900000	15	37	P51665	P51665	26S proteasome non-ATPase regulatory subunit 7	PSMD7	1543
17.1569	19.2747	19.8767					7	7	7	9.6	9.6	9.6	109.82	0	18.977	88899000	51	13	P51784	P51784	Ubiquitin carboxyl-terminal hydrolase 11	USP11	1544
20.6056	21.3748	21.371					1	1	1	14.7	14.7	14.7	13.062	0	31.336	28107000	4	3	P51808	P51808	Dynein light chain Tctex-type 3	DYNLT3	1545
17.474	21.1586	20.9614				SNARE interactions in vesicular transport	3	3	3	15	15	15	24.935	0	11.654	59341000	13	9	P51809	P51809	Vesicle-associated membrane protein 7	VAMP7	1546
25.1206	25.8213	26.288					21	21	20	74.6	74.6	71.2	26.788	0	128.65	3021000000	17	68	P51858	P51858	Hepatoma-derived growth factor	HDGF	1547
NaN	19.607	17.5316				Basal transcription factors;Cell cycle;Nucleotide excision repair	3	3	3	13.3	13.3	13.3	37.643	0	5.2099	19760000	20	4	P51946	P51946	Cyclin-H	CCNH	1548
20.7069	19.8505	20.1956				Protein processing in endoplasmic reticulum;Ubiquitin mediated proteolysis	4	1	1	28.5	9.3	9.3	21.404	0	10.425	34720000	9	5	P51965	P51965	Ubiquitin-conjugating enzyme E2 E1	UBE2E1	1549
21.2329	20.5221	20.7665				Alzheimer's disease;Huntington's disease;Oxidative phosphorylation;Parkinson's disease	3	3	3	22.7	22.7	22.7	20.105	0	5.0557	51787000	9	7	P51970	P51970	NADH dehydrogenase [ubiquinone] 1 alpha subcomplex subunit 8	NDUFA8	1550
25.0214	23.9596	24.174				Spliceosome	10	10	10	31.7	31.7	31.7	39.594	0	99.864	1316600000	19	46	P51991	P51991	Heterogeneous nuclear ribonucleoprotein A3	HNRNPA3	1551
25.4158	26.3124	26.6291				Glutathione metabolism;Pentose phosphate pathway	17	17	17	44.3	44.3	44.3	53.139	0	323.31	5565200000	24	90	P52209	P52209	6-phosphogluconate dehydrogenase, decarboxylating	PGD	1552
26.2849	26.7991	27.0512				Spliceosome	45	45	45	66.7	66.7	66.7	77.515	0	323.31	15867000000	47	213	P52272	P52272	Heterogeneous nuclear ribonucleoprotein M	HNRNPM	1553
24.5543	25.6339	25.7687					18	18	18	41.2	41.2	41.2	57.861	0	323.31	2677500000	20	78	P52292	P52292	Importin subunit alpha-1	KPNA2	1554
21.5221	22.3703	22.254					11	11	4	24	24	10.4	60.221	0	70.104	268700000	20	36	P52294	P52294	Importin subunit alpha-5;Importin subunit alpha-5, N-terminally processed	KPNA1	1555
17.2571	19.2836	18.3878					6	6	6	12.2	12.2	12.2	66.316	0	14.513	35271000	31	10	P52306	P52306	Rap1 GTPase-GDP dissociation stimulator 1	RAP1GDS1	1556
19.9195	22.0994	22.0988				Cytosolic DNA-sensing pathway;Huntington's disease;Purine metabolism;Pyrimidine metabolism;RNA polymerase	2	2	2	19.3	19.3	19.3	17.143	0	19.189	89793000	9	5	P52434	P52434	DNA-directed RNA polymerases I, II, and III subunit RPABC3	POLR2H	1557
25.1598	26.5938	27.4308				Neurotrophin signaling pathway;Vasopressin-regulated water reabsorption	10	10	10	54.4	54.4	54.4	23.207	0	166.65	2237800000	7	50	P52565	P52565	Rho GDP-dissociation inhibitor 1	ARHGDIA	1558
NaN	NaN	18.457					2	2	2	4.4	4.4	4.4	58.259	0.0027114	2.2364	6117100	17	2	P52594	P52594	Arf-GAP domain and FG repeat-containing protein 1	AGFG1	1559
24.5436	24.6964	25.5361					12	10	10	40.2	33.7	33.7	45.671	0	179.88	1504500000	15	33	P52597	P52597	Heterogeneous nuclear ribonucleoprotein F;Heterogeneous nuclear ribonucleoprotein F, N-terminally processed	HNRNPF	1560
17.2181	19.3454	19.5513				Chemokine signaling pathway;Hepatitis C;Jak-STAT signaling pathway;ko05152;Measles;Osteoclast differentiation	4	4	4	8.7	8.7	8.7	97.915	0	18.633	65060000	41	9	P52630	P52630	Signal transducer and activator of transcription 2	STAT2	1561
20.4607	21.3035	22.1407				Colorectal cancer;Mismatch repair;Pathways in cancer	30	30	30	28.7	28.7	28.7	152.78	0	150.97	614530000	71	69	P52701	P52701	DNA mismatch repair protein Msh6	MSH6	1562
20.7398	19.7549	19.5702					12	12	12	13.7	13.7	13.7	119.16	0	24.866	225340000	66	17	P52732	P52732	Kinesin-like protein KIF11	KIF11	1563
18.0183	19.9508	20.574				B cell receptor signaling pathway;Chemokine signaling pathway;Fc epsilon RI signaling pathway;Fc gamma R-mediated phagocytosis;Focal adhesion;Leukocyte transendothelial migration;Natural killer cell mediated cytotoxicity;Regulation of actin cytoskeleton;T cell receptor signaling pathway	10	10	10	13.9	13.9	13.9	101.29	0	32.378	139150000	49	18	P52735;P15498;Q9UKW4	P52735	Guanine nucleotide exchange factor VAV2	VAV2	1564
NaN	NaN	NaN					1	1	1	12.4	12.4	12.4	14.494	0	5.8119	0	7	1	P52758	P52758	Ribonuclease UK114	HRSP12	1565
22.3555	22.8894	23.54				Arginine and proline metabolism;beta-Alanine metabolism;Cysteine and methionine metabolism;Glutathione metabolism	13	13	13	38.8	38.8	38.8	41.268	0	67.603	506660000	20	31	P52788	P52788	Spermine synthase	SMS	1566
21.1807	22.6765	23.0904				Amino sugar and nucleotide sugar metabolism;Butirosin and neomycin biosynthesis;Carbohydrate digestion and absorption;Fructose and mannose metabolism;Galactose metabolism;Glycolysis / Gluconeogenesis;Insulin signaling pathway;Starch and sucrose metabolism;Streptomycin biosynthesis;Type II diabetes mellitus	25	25	25	34.9	34.9	34.9	102.38	0	105.75	864550000	48	60	P52789;P19367;P52790	P52789	Hexokinase-2	HK2	1567
22.8661	24.1852	24.5252					6	6	6	39.9	39.9	39.9	21.348	0	48.355	406920000	8	17	P52815	P52815	39S ribosomal protein L12, mitochondrial	MRPL12	1568
22.45	22.8442	23.5391				African trypanosomiasis;Renin-angiotensin system	18	18	18	33.4	33.4	33.4	78.839	0	129.8	916140000	36	61	P52888	P52888	Thimet oligopeptidase	THOP1	1569
NaN	NaN	21.1778				Metabolism of xenobiotics by cytochrome P450;Steroid hormone biosynthesis	1	1	1	6.8	6.8	6.8	36.788	0	3.6106	45071000	19	3	Q04828;P52895	Q04828;P52895	Aldo-keto reductase family 1 member C1;Aldo-keto reductase family 1 member C2	AKR1C1;AKR1C2	1570
24.7433	25.7367	25.8714					12	10	10	64.7	55.2	55.2	32.922	0	291.63	1889900000	13	36	P52907	P52907	F-actin-capping protein subunit alpha-1	CAPZA1	1571
26.1142	26.1454	26.7186					9	9	9	63	63	63	22.492	0	192.78	2315600000	9	35	P52943	P52943	Cysteine-rich protein 2	CRIP2	1572
18.9935	20.6269	21.0823				RNA transport	19	19	19	12.8	12.8	12.8	197.58	0	70.079	327110000	75	41	P52948	P52948	Nuclear pore complex protein Nup98-Nup96;Nuclear pore complex protein Nup98;Nuclear pore complex protein Nup96	NUP98	1573
24.1334	24.6649	24.5381				Porphyrin and chlorophyll metabolism	9	9	9	35.1	35.1	35.1	33.428	0	49.953	1109800000	16	34	P53004	P53004	Biliverdin reductase A	BLVRA	1574
25.191	26.534	26.5202					11	11	11	33.8	33.8	33.8	34.012	0	105.06	3939300000	17	42	P53007	P53007	Tricarboxylate transport protein, mitochondrial	SLC25A1	1575
22.0033	23.669	23.7339				MAPK signaling pathway	16	16	16	37.3	37.3	37.3	56.878	0	195.55	881810000	28	37	P53041	P53041	Serine/threonine-protein phosphatase 5	PPP5C	1576
18.3739	20.1853	19.5658				Cell cycle;Oocyte meiosis;Progesterone-mediated oocyte maturation	6	6	6	14.3	14.3	14.3	68.254	0	30.983	83089000	36	14	P53350	P53350	Serine/threonine-protein kinase PLK1	PLK1	1577
NaN	20.0526	20.3852					4	4	4	12.3	12.3	12.3	37.855	0	5.5959	39311000	16	7	P53365	P53365	Arfaptin-2	ARFIP2	1578
19.4998	20.7873	20.4198					4	4	4	16.9	16.9	16.9	41.738	0	18.931	79075000	20	9	P53367	P53367	Arfaptin-1	ARFIP1	1579
19.4729	NaN	18.8985					2	2	2	11.9	11.9	11.9	34.534	0	4.063	14596000	12	3	P53384	P53384	Cytosolic Fe-S cluster assembly factor NUBP1	NUBP1	1580
24.6154	25.4972	25.5429				Carbon fixation pathways in prokaryotes;Citrate cycle (TCA cycle)	46	46	46	49.9	49.9	49.9	120.84	0	323.31	7195000000	59	167	P53396	P53396	ATP-citrate synthase	ACLY	1581
21.2471	21.3511	21.3383					8	8	8	32.1	32.1	32.1	43.215	0	33.713	187560000	24	21	P53582	P53582	Methionine aminopeptidase 1	METAP1	1582
22.1967	23.1319	23.4559				Citrate cycle (TCA cycle);Propanoate metabolism	8	8	8	33.5	33.5	33.5	36.249	0	33.951	357070000	14	23	P53597	P53597	Succinyl-CoA ligase [ADP/GDP-forming] subunit alpha, mitochondrial	SUCLG1	1583
22.2065	24.3352	24.1125				Terpenoid backbone biosynthesis	9	9	9	31.2	31.2	31.2	43.404	0	74.129	838740000	19	24	P53602	P53602	Diphosphomevalonate decarboxylase	MVD	1584
18.2446	20.6219	20.3682					4	4	4	13	13	13	36.924	0	7.4173	49163000	15	6	P53611	P53611	Geranylgeranyl transferase type-2 subunit beta	RABGGTB	1585
24.0101	24.969	24.9682					38	38	38	50.6	50.6	50.6	107.14	0	323.31	3962900000	48	123	P53618	P53618	Coatomer subunit beta	COPB1	1586
23.8662	24.8886	24.9893				Neuroactive ligand-receptor interaction	54	54	54	52.9	52.9	52.9	138.34	0	323.31	5576000000	70	185	P53621	P53621	Coatomer subunit alpha;Xenin;Proxenin	COPA	1587
19.6894	22.1013	20.9396				Lysosome	5	5	5	13	13	13	51.853	0	9.6071	154480000	21	13	P53634	P53634	Dipeptidyl peptidase 1;Dipeptidyl peptidase 1 exclusion domain chain;Dipeptidyl peptidase 1 heavy chain;Dipeptidyl peptidase 1 light chain	CTSC	1588
NaN	16.0343	17.2761				Bacterial invasion of epithelial cells;Endocrine and other factor-regulated calcium reabsorption;Endocytosis;Huntington's disease;Lysosome	17	1	1	9.7	0.7	0.7	187.03	0.00026667	3.3038	21454000	95	2	P53675	P53675	Clathrin heavy chain 2	CLTCL1	1589
20.0438	22.5891	22.7128				Endocrine and other factor-regulated calcium reabsorption;Endocytosis;Huntington's disease	3	3	3	20.4	20.4	20.4	17.018	0	6.2837	85589000	6	7	P53680	P53680	AP-2 complex subunit sigma	AP2S1	1590
21.9522	21.7867	22.1008				Porphyrin and chlorophyll metabolism	9	9	9	45.9	45.9	45.9	30.601	0	31.201	194770000	16	20	P53701	P53701	Cytochrome c-type heme lyase	HCCS	1591
17.4976	18.6382	18.5329				Amyotrophic lateral sclerosis (ALS);Chagas disease (American trypanosomiasis);Epithelial cell signaling in Helicobacter pylori infection;Fc epsilon RI signaling pathway;GnRH signaling pathway;Hepatitis C;ko05152;Leishmaniasis;Leukocyte transendothelial migration;MAPK signaling pathway;MAPK signaling pathway - yeast;Neurotrophin signaling pathway;NOD-like receptor signaling pathway;Osteoclast diff…	2	1	1	6.8	2.5	2.5	41.94	0.0059809	1.912	17502000	18	4	P53778	P53778	Mitogen-activated protein kinase 12	MAPK12	1592
NaN	23.7712	23.7815					1	1	1	10	10	10	20.324	0	16.593	201160000	7	4	P53801	P53801	Pituitary tumor-transforming gene 1 protein-interacting protein	PTTG1IP	1593
19.9875	19.9591	20.7272					6	6	6	9.1	9.1	9.1	99.058	0	8.1909	182140000	48	11	P53814	P53814	Smoothelin	SMTN	1594
NaN	19.8948	20.5891					1	1	1	2.4	2.4	2.4	53.944	0.00052452	3.088	35732000	14	2	P53985	P53985	Monocarboxylate transporter 1	SLC16A1	1595
22.1021	22.97	22.9397					8	8	8	20.9	20.9	20.9	39.75	0	25.229	228390000	11	24	P53990	P53990	IST1 homolog	IST1	1596
22.3071	23.0036	23.0266				Protein processing in endoplasmic reticulum	15	15	15	19.7	19.7	19.7	118.32	0	53.535	885740000	40	45	P53992	P53992	Protein transport protein Sec24C	SEC24C	1597
26.073	26.6679	26.6162					5	5	5	37.8	37.8	37.8	14.395	0	79.957	1400400000	5	29	P53999	P53999	Activated RNA polymerase II transcriptional coactivator p15	SUB1	1598
NaN	16.7726	NaN					2	2	2	2.3	2.3	2.3	139.56	0.0070872	1.7768	6717400	60	1	P54098	P54098	DNA polymerase subunit gamma-1	POLG	1599
NaN	22.0066	20.5306				RNA transport	4	4	4	25.3	25.3	25.3	26.215	0	8.3711	45827000	8	11	P54105	P54105	Methylosome subunit pICln	CLNS1A	1600
17.5831	17.4653	21.3431				Homologous recombination	2	2	2	1.2	1.2	1.2	159	0.00051666	2.8374	224770000	74	4	P54132	P54132	Bloom syndrome protein	BLM	1601
23.8835	24.8733	25.2833				Aminoacyl-tRNA biosynthesis	33	33	33	52.1	52.1	52.1	75.378	0	212.43	3220700000	37	99	P54136	P54136	Arginine--tRNA ligase, cytoplasmic	RARS	1602
23.2148	23.9383	24.2634				Aminoacyl-tRNA biosynthesis	23	23	23	48.5	48.5	48.5	59.143	0	141.85	1700100000	37	71	P54577	P54577	Tyrosine--tRNA ligase, cytoplasmic;Tyrosine--tRNA ligase, cytoplasmic, N-terminally processed	YARS	1603
22.9181	24.3539	23.9121					17	17	17	40.7	40.7	40.7	56.068	0	264.71	1128800000	25	47	P54578	P54578	Ubiquitin carboxyl-terminal hydrolase 14	USP14	1604
NaN	19.5292	19.0827				Adipocytokine signaling pathway;Hypertrophic cardiomyopathy (HCM);Insulin signaling pathway	4	4	4	15.1	15.1	15.1	37.579	0	16.007	27548000	21	6	P54619	P54619	5-AMP-activated protein kinase subunit gamma-1	PRKAG1	1605
NaN	NaN	18.5351				Adipocytokine signaling pathway;Hypertrophic cardiomyopathy (HCM);Insulin signaling pathway;mTOR signaling pathway;Regulation of autophagy	4	2	2	14.9	8.9	8.9	62.319	0.0059823	1.9124	9116600	24	2	P54646	P54646	5-AMP-activated protein kinase catalytic subunit alpha-2	PRKAA2	1606
NaN	17.8091	18.136				Pantothenate and CoA biosynthesis;Valine, leucine and isoleucine biosynthesis;Valine, leucine and isoleucine degradation	2	2	2	6	6	6	42.966	0	3.7476	9318600	18	3	P54687	P54687	Branched-chain-amino-acid aminotransferase, cytosolic	BCAT1	1607
22.244	23.3807	23.4026				Aldosterone-regulated sodium reabsorption;Bile secretion;Carbohydrate digestion and absorption;Cardiac muscle contraction;Endocrine and other factor-regulated calcium reabsorption;Gastric acid secretion;Mineral absorption;Pancreatic secretion;Protein digestion and absorption;Proximal tubule bicarbonate reclamation;Salivary secretion	6	6	6	25.8	25.8	25.8	31.512	0	23.171	323730000	12	16	P54709	P54709	Sodium/potassium-transporting ATPase subunit beta-3	ATP1B3	1608
19.4337	21.6356	22.0832				Nucleotide excision repair;Protein processing in endoplasmic reticulum	5	3	3	26.2	21.5	21.5	39.609	0	5.383	109320000	13	9	P54725	P54725	UV excision repair protein RAD23 homolog A	RAD23A	1609
25.0346	26.5143	26.1245				Nucleotide excision repair;Protein processing in endoplasmic reticulum	12	12	10	39.4	39.4	35.2	43.171	0	180.97	2643900000	13	45	P54727	P54727	UV excision repair protein RAD23 homolog B	RAD23B	1610
19.2329	17.3413	20.5237				Glycosaminoglycan degradation;Lysosome	6	6	6	11.4	11.4	11.4	82.265	0	9.7469	73269000	32	4	P54802	P54802	Alpha-N-acetylglucosaminidase;Alpha-N-acetylglucosaminidase 82 kDa form;Alpha-N-acetylglucosaminidase 77 kDa form	NAGLU	1611
23.7793	24.2155	23.8881				Purine metabolism	9	9	9	50.6	50.6	50.6	26.477	0	52.912	691630000	14	29	P54819	P54819	Adenylate kinase 2, mitochondrial;Adenylate kinase 2, mitochondrial, N-terminally processed	AK2	1612
23.7191	23.6125	23.9218				Arginine and proline metabolism	24	24	24	38.6	38.6	38.6	87.301	0	120.09	1913700000	45	80	P54886	P54886	Delta-1-pyrroline-5-carboxylate synthase;Glutamate 5-kinase;Gamma-glutamyl phosphate reductase	ALDH18A1	1613
23.2794	24.4169	24.4877					16	16	16	66.4	66.4	66.4	33.232	0	163.78	1009900000	18	50	P54920;Q9H115	P54920	Alpha-soluble NSF attachment protein	NAPA	1614
23.5477	23.8938	24.7694				RNA transport	14	14	14	37.4	37.4	37.4	49.222	0	111.58	1241800000	22	41	P55010	P55010	Eukaryotic translation initiation factor 5	EIF5	1615
20.288	21.5248	21.5733				Pancreatic secretion;Salivary secretion;Vibrio cholerae infection	20	20	20	20.9	20.9	20.9	131.45	0	113.04	370900000	50	58	P55011;Q13621	P55011	Solute carrier family 12 member 2	SLC12A2	1616
24.1741	25.145	25.7702				Proteasome	12	12	10	44.6	44.6	37.1	40.736	0	284.61	1585600000	14	47	P55036	P55036	26S proteasome non-ATPase regulatory subunit 4	PSMD4	1617
17.3174	19.7876	20.0235					6	5	5	18.1	16.2	16.2	40.746	0	6.2489	44816000	21	8	P55039	P55039	Developmentally-regulated GTP-binding protein 2	DRG2	1618
23.9056	25.0214	25.3297					36	36	36	40.6	40.6	40.6	110.42	0	323.31	4781000000	52	140	P55060	P55060	Exportin-2	CSE1L	1619
20.444	22.0133	21.8027					2	2	2	3.8	3.8	3.8	26.537	0.00076433	2.6634	37271000	4	4	P55061	P55061	Bax inhibitor 1	TMBIM6	1620
26.0962	27.2687	27.2768				Protein processing in endoplasmic reticulum	44	44	44	59.4	59.4	59.4	89.321	0	323.31	17821000000	45	204	P55072	P55072	Transitional endoplasmic reticulum ATPase	VCP	1621
18.3172	19.6153	NaN					2	2	2	6.2	6.2	6.2	51.958	0	5.2563	19206000	17	6	P55081	P55081	Microfibrillar-associated protein 1	MFAP1	1622
23.217	24.0613	24.4089				Benzoate degradation;Fatty acid elongation in mitochondria;Fatty acid metabolism;Valine, leucine and isoleucine degradation	20	20	20	50.4	50.4	50.4	51.294	0	161.1	1287800000	26	54	P55084	P55084	Trifunctional enzyme subunit beta, mitochondrial;3-ketoacyl-CoA thiolase	HADHB	1623
21.5656	21.3026	20.8915					6	6	6	40.7	40.7	40.7	20.7	0	23.989	76355000	10	16	P55145	P55145	Mesencephalic astrocyte-derived neurotrophic factor	MANF	1624
22.6598	23.5978	23.908				Fat digestion and absorption	30	30	30	40.7	40.7	40.7	99.35	0	208.6	1683000000	48	86	P55157	P55157	Microsomal triglyceride transfer protein large subunit	MTTP	1625
20.8861	21.2063	21.3172				Adherens junction;Leukocyte transendothelial migration;Tight junction	22	22	22	17.4	17.4	17.4	206.8	0	90.744	641270000	92	50	P55196	P55196	Afadin	MLLT4	1626
26.0864	26.8423	26.7777					7	6	6	19.7	17.1	17.1	45.374	0	186.78	4292600000	14	27	P55209	P55209	Nucleosome assembly protein 1-like 1	NAP1L1	1627
NaN	18.0247	17.7892				Alzheimer's disease;Apoptosis	1	1	1	3.3	3.3	3.3	34.276	0.0094995	1.6167	8384100	17	2	P55210	P55210	Caspase-7;Caspase-7 subunit p20;Caspase-7 subunit p11	CASP7	1628
17.5919	21.6333	21.7222				Apoptosis	6	6	6	22.9	22.9	22.9	33.31	0	15.935	103650000	15	11	P55212	P55212	Caspase-6;Caspase-6 subunit p18;Caspase-6 subunit p11	CASP6	1629
18.5654	20.5566	21.698				Purine metabolism	7	7	7	21.5	21.5	21.5	40.545	0	22.02	117310000	22	17	P55263	P55263	Adenosine kinase	ADK	1630
22.118	23.1889	23.0109				Cytosolic DNA-sensing pathway;Measles	27	27	27	29.4	29.4	29.4	136.06	0	225.05	1557100000	69	92	P55265	P55265	Double-stranded RNA-specific adenosine deaminase	ADAR	1631
NaN	16.5562	NaN				Amoebiasis;ECM-receptor interaction;Focal adhesion;Pathways in cancer;Small cell lung cancer;Toxoplasmosis	1	1	1	1.3	1.3	1.3	195.98	0	5.348	8961800	93	1	P55268	P55268	Laminin subunit beta-2	LAMB2	1632
21.1285	22.0146	21.6069					11	11	10	14.1	14.1	12.8	88.308	0	24.925	301430000	31	27	P55285;Q9Y6N8	P55285	Cadherin-6	CDH6	1633
NaN	NaN	19.969				Maturity onset diabetes of the young	1	1	1	3.1	3.1	3.1	37.139	0.0034196	2.1506	7183800	7	2	P55318;P55317	P55318;P55317	Hepatocyte nuclear factor 3-gamma;Hepatocyte nuclear factor 3-alpha	FOXA3;FOXA1	1634
23.1199	24.0678	24.5274					6	6	6	42	42	42	24.327	0	72.548	457930000	9	21	P55327	P55327	Tumor protein D52	TPD52	1635
23.4477	25.0698	25.4792				Protein processing in endoplasmic reticulum;RNA transport	10	10	10	53.7	53.7	53.7	35.54	0	230.77	1214700000	13	25	P55735	P55735	Protein SEC13 homolog	SEC13	1636
23.1578	23.1361	22.9057				Ribosome biogenesis in eukaryotes;Spliceosome	6	6	6	47.7	47.7	47.7	14.173	0	28.239	211480000	8	19	P55769	P55769	NHP2-like protein 1;NHP2-like protein 1, N-terminally processed	NHP2L1	1637
23.9151	24.9681	24.9735					37	37	37	49	49	49	103.28	0	323.31	3915900000	48	128	P55786;A6NEC2	P55786	Puromycin-sensitive aminopeptidase	NPEPPS	1638
19.9215	21.209	21.6185					12	6	6	33.9	18	18	49.263	0	30.839	112830000	17	12	P55795	P55795	Heterogeneous nuclear ribonucleoprotein H2	HNRNPH2	1639
24.5231	25.8827	25.9154				RNA transport	32	32	32	48.6	48.6	48.6	92.48	0	323.31	5373600000	36	129	P55884	P55884	Eukaryotic translation initiation factor 3 subunit B	EIF3B	1640
22.6351	23.8951	24.7295				Alzheimer's disease;Amyotrophic lateral sclerosis (ALS);Apoptosis;ko05152;Natural killer cell mediated cytotoxicity;p53 signaling pathway;Pathways in cancer;Viral myocarditis	5	5	5	35.9	35.9	35.9	21.994	0	185.89	499330000	10	15	P55957	P55957	BH3-interacting domain death agonist;BH3-interacting domain death agonist p15;BH3-interacting domain death agonist p13;BH3-interacting domain death agonist p11	BID	1641
25.8395	26.7419	26.8335				Oxidative phosphorylation	3	3	3	39.4	39.4	39.4	10.918	0	107.98	1167400000	4	14	P56134	P56134	ATP synthase subunit f, mitochondrial	ATP5J2	1642
NaN	18.3185	19.6754					3	3	3	8.7	8.7	8.7	52.839	0	13.291	29105000	25	5	P56182	P56182	Ribosomal RNA processing protein 1 homolog A	RRP1	1643
24.0232	25.451	25.5119				Aminoacyl-tRNA biosynthesis;Selenocompound metabolism	29	29	29	40.2	40.2	40.2	101.11	0	323.31	4541300000	41	91	P56192	P56192	Methionine--tRNA ligase, cytoplasmic	MARS	1644
16.9331	20.9636	20.2001				Arrhythmogenic right ventricular cardiomyopathy (ARVC);Dilated cardiomyopathy;ECM-receptor interaction;Focal adhesion;Hematopoietic cell lineage;Hypertrophic cardiomyopathy (HCM);Regulation of actin cytoskeleton	14	14	14	13.5	13.5	13.5	130.85	0	29.263	188980000	56	29	P56199	P56199	Integrin alpha-1	ITGA1	1645
21.2405	20.2779	22.3543					4	4	3	50	50	40.2	12.323	0	10.716	63776000	7	12	P56211	P56211	cAMP-regulated phosphoprotein 19	ARPP19	1646
22.0279	21.246	21.2254					2	2	2	32.8	32.8	32.8	6.662	0.009711	1.5931	36860000	4	4	P56378	P56378	6.8 kDa mitochondrial proteolipid	MP68	1647
22.7361	23.4403	25.0976				Oxidative phosphorylation	3	3	3	31.9	31.9	31.9	7.9331	0	7.2284	162810000	3	17	P56385	P56385	ATP synthase subunit e, mitochondrial	ATP5I	1648
25.3262	26.429	26.7641				Ribosome biogenesis in eukaryotes	7	7	7	46.9	46.9	46.9	26.599	0	209.85	2217500000	9	29	P56537	P56537	Eukaryotic translation initiation factor 6	EIF6	1649
NaN	NaN	20.6919				Chronic myeloid leukemia;Notch signaling pathway;Pathways in cancer;Wnt signaling pathway	6	2	2	16.4	8.8	8.8	48.944	0.0012547	2.4827	32185000	19	1	P56545	P56545	C-terminal-binding protein 2	CTBP2	1650
19.6181	20.783	20.5775				Alzheimer's disease;Huntington's disease;Oxidative phosphorylation;Parkinson's disease	2	2	2	18.8	18.8	18.8	15.136	0.00026767	3.3783	33390000	8	7	P56556	P56556	NADH dehydrogenase [ubiquinone] 1 alpha subcomplex subunit 6	NDUFA6	1651
NaN	NaN	18.3796				Steroid biosynthesis;Steroid hormone biosynthesis	2	2	2	7.3	7.3	7.3	38.206	0.00076472	2.6685	5115600	15	2	P56937	P56937	3-keto-steroid reductase	HSD17B7	1652
17.4624	18.8817	19.0941				Bacterial invasion of epithelial cells;Chemokine signaling pathway;Focal adhesion;Leukocyte transendothelial migration;Regulation of actin cytoskeleton	6	6	6	11.6	11.6	11.6	93.371	0	15.911	51377000	42	13	P56945	P56945	Breast cancer anti-estrogen resistance protein 1	BCAR1	1653
NaN	18.8845	20.5898				SNARE interactions in vesicular transport	2	2	2	9.6	9.6	9.6	33.403	0	6.9547	24744000	12	5	P56962	P56962	Syntaxin-17	STX17	1654
NaN	17.2472	18.6665					3	3	3	11.7	11.7	11.7	45.489	0	5.1629	10862000	19	5	P57081	P57081	tRNA (guanine-N(7)-)-methyltransferase non-catalytic subunit WDR4	WDR4	1655
24.5412	25.1861	25.2375					8	8	8	30.4	30.4	30.4	27.978	0	124.21	1123600000	11	30	P57088	P57088	Transmembrane protein 33	TMEM33	1656
17.3453	18.7166	21.5896					3	3	3	21.4	21.4	21.4	15.928	0	6.2907	30025000	8	5	P57105	P57105	Synaptojanin-2-binding protein	SYNJ2BP	1657
NaN	18.8318	17.8787				RNA transport	8	8	8	8.3	8.3	8.3	120.04	0	11.463	38210000	54	10	P57678	P57678	Gem-associated protein 4	GEMIN4	1658
20.3634	21.1571	20.9931					6	1	1	19.7	3.2	3.2	39.465	0	4.4252	98165000	17	9	P57721	P57721	Poly(rC)-binding protein 3	PCBP3	1659
NaN	NaN	20.3699					3	2	2	9.4	7.4	7.4	41.481	0.0059794	1.9117	18971000	14	2	P57723	P57723	Poly(rC)-binding protein 4	PCBP4	1660
19.7126	20.8681	20.5716				RNA transport	11	11	11	16.1	16.1	16.1	106.37	0	77.282	220910000	51	25	P57740	P57740	Nuclear pore complex protein Nup107	NUP107	1661
20.1596	21.0965	22.2059					3	3	3	9.9	9.9	9.9	52.8	0	13.147	132020000	16	13	P57764	P57764	Gasdermin-D	GSDMD	1662
16.9633	19.2603	20.7567					8	8	8	16.8	16.8	16.8	65.304	0	10.498	73296000	29	13	P57772	P57772	Selenocysteine-specific elongation factor	EEFSEC	1663
17.9429	17.988	18.7423					18	14	14	18.7	13.8	13.8	555.65	0	71.571	259470000	273	23	P58107	P58107	Epiplakin	EPPK1	1664
NaN	20.5844	22.7595					4	4	4	32.2	32.2	32.2	12.895	0	13.606	52037000	6	7	P58546	P58546	Myotrophin	MTPN	1665
NaN	18.5616	19.9225				Lysosome	2	2	2	9.8	9.8	9.8	22.017	0.00052507	3.0967	12426000	9	4	P59780	P59780	AP-3 complex subunit sigma-2	AP3S2	1666
25.0246	24.6739	25.3569				Bacterial invasion of epithelial cells;Fc gamma R-mediated phagocytosis;Pathogenic Escherichia coli infection;Regulation of actin cytoskeleton;Shigellosis	7	7	7	46.4	46.4	46.4	19.667	0	31.704	934820000	9	31	P59998	P59998	Actin-related protein 2/3 complex subunit 4	ARPC4	1667
NaN	NaN	23.37					1	1	1	21.7	21.7	21.7	9.4618	0.003655	2.127	10841000	1	1	P60002	P60002	Transcription elongation factor 1 homolog	ELOF1	1668
23.7814	24.9449	24.7824				B cell receptor signaling pathway;Hepatitis C;Malaria	3	3	3	25	25	25	25.809	0	40.317	604570000	8	10	P60033	P60033	CD81 antigen	CD81	1669
24.5015	25.5579	NaN				Phagosome;Protein export;Protein processing in endoplasmic reticulum;Vibrio cholerae infection	2	2	2	36.8	36.8	36.8	7.7412	0	26.827	219440000	3	6	P60059	P60059	Protein transport protein Sec61 subunit gamma	SEC61G	1670
28.3771	28.1659	28.5373				Carbon fixation in photosynthetic organisms;Fructose and mannose metabolism;Glycolysis / Gluconeogenesis;Inositol phosphate metabolism	17	17	17	85.1	85.1	85.1	26.669	0	323.31	17669000000	17	91	P60174	P60174	Triosephosphate isomerase	TPI1	1671
23.6569	24.2077	24.3654				Hepatitis C;RNA transport	20	20	20	47.4	47.4	47.4	52.22	0	105.52	1518000000	28	63	P60228	P60228	Eukaryotic translation initiation factor 3 subunit E	EIF3E	1672
24.5279	25.4543	25.5979				Phagosome;Protein export;Protein processing in endoplasmic reticulum;Vibrio cholerae infection	3	3	3	37.5	37.5	37.5	9.9743	0	146.57	725690000	6	11	P60468	P60468	Protein transport protein Sec61 subunit beta	SEC61B	1673
21.9152	20.0672	22.0979					5	4	4	24.8	20.2	20.2	35.08	0	33.743	152670000	16	10	P60510	P60510	Serine/threonine-protein phosphatase 4 catalytic subunit	PPP4C	1674
23.6798	23.6431	23.9912					2	2	2	31.6	31.6	31.6	8.1828	0	31.979	172850000	4	10	P60602	P60602	Reactive oxygen species modulator 1	ROMO1	1675
NaN	21.3255	NaN				Parkinson's disease;Protein processing in endoplasmic reticulum;Ubiquitin mediated proteolysis	2	2	2	14.5	14.5	14.5	18.566	0.0066445	1.8152	13140000	5	2	P60604	P60604	Ubiquitin-conjugating enzyme E2 G2	UBE2G2	1676
23.5724	24.6027	24.7783				Vascular smooth muscle contraction	7	7	7	45	45	45	16.93	0	82.516	667270000	10	32	P60660;P14649	P60660	Myosin light polypeptide 6	MYL6	1677
22.8403	27.1983	27.5943				Adherens junction;Arrhythmogenic right ventricular cardiomyopathy (ARVC);Bacterial invasion of epithelial cells;Dilated cardiomyopathy;Focal adhesion;Hypertrophic cardiomyopathy (HCM);Leukocyte transendothelial migration;Pathogenic Escherichia coli infection;Phagosome;Phototransduction - fly;Regulation of actin cytoskeleton;Shigellosis;Tight junction;Vibrio cholerae infection;Viral myocarditis	21	1	1	74.7	4.5	4.5	41.736	0	148.96	7282400000	20	61	P60709;Q6S8J3;A5A3E0;P0CG38;Q562R1;P0CG39;Q9BYX7	P60709	Actin, cytoplasmic 1;Actin, cytoplasmic 1, N-terminally processed	ACTB	1678
27.1597	27.962	28.2575				RNA transport	25	25	13	55.7	55.7	30.3	46.153	0	323.31	16842000000	23	146	P60842	P60842	Eukaryotic initiation factor 4A-I	EIF4A1	1679
26.8497	27.2663	27.3438				Ribosome	3	3	3	25.2	25.2	25.2	13.373	0	28.655	2263600000	5	21	P60866	P60866	40S ribosomal protein S20	RPS20	1680
22.715	23.5657	24.3041				Pentose phosphate pathway;Purine metabolism	13	13	5	52.5	52.5	20.4	34.834	0	69.401	640240000	16	30	P60891	P60891	Ribose-phosphate pyrophosphokinase 1	PRPS1	1681
24.748	24.7283	24.9427				Proteasome	14	14	14	58.9	58.9	58.9	27.399	0	140.95	1499700000	17	44	P60900	P60900	Proteasome subunit alpha type-6	PSMA6	1682
21.2192	22.1365	22.227					1	1	1	17.5	17.5	17.5	11.203	0	4.9309	47843000	4	3	P60903	P60903	Protein S100-A10	S100A10	1683
24.5938	25.6165	25.6526				Adherens junction;Axon guidance;Bacterial invasion of epithelial cells;Chemokine signaling pathway;Endocytosis;Epithelial cell signaling in Helicobacter pylori infection;Fc gamma R-mediated phagocytosis;Focal adhesion;GnRH signaling pathway;Leukocyte transendothelial migration;MAPK signaling pathway;MAPK signaling pathway - yeast;Neurotrophin signaling pathway;Pancreatic cancer;Pathogenic Escheri…	7	6	6	39.3	33.5	33.5	21.258	0	34.391	1165600000	9	29	P60953;P17081;Q9H4E5	P60953	Cell division control protein 42 homolog	CDC42	1684
23.0876	22.8182	22.945					9	8	8	51.5	47.3	47.3	18.506	0	37.014	268230000	11	17	P60981	P60981	Destrin	DSTN	1685
20.4375	20.398	21.2919					3	3	3	25.4	25.4	25.4	16.713	0	18.483	48323000	9	7	P60983;O60234	P60983	Glia maturation factor beta	GMFB	1686
23.191	23.4133	24.1862				Pancreatic secretion	8	6	5	35.3	26.6	23.2	23.668	0	128.49	517860000	13	14	P61006	P61006	Ras-related protein Rab-8A	RAB8A	1687
22.5884	23.7223	23.6907				Protein export	3	3	3	17.8	17.8	17.8	20.313	0	8.1928	235810000	7	8	P61009	P61009	Signal peptidase complex subunit 3	SPCS3	1688
21.6915	23.1405	23.0632				Bacterial secretion system;Protein export	16	16	16	38.5	38.5	38.5	55.704	0	130.42	641940000	30	40	P61011	P61011	Signal recognition particle 54 kDa protein	SRP54	1689
23.6275	24.1966	23.8697					12	12	5	63.2	63.2	27.4	23.545	0	64.373	665200000	14	36	P61019	P61019	Ras-related protein Rab-2A	RAB2A	1690
18.2356	22.5893	22.3567				Amoebiasis;Endocytosis;ko05152;Phagosome;Vasopressin-regulated water reabsorption	7	4	4	39.1	24.2	24.2	23.707	0	34.912	131890000	11	7	P61020	P61020	Ras-related protein Rab-5B	RAB5B	1691
22.463	24.3736	26.0234					8	7	6	39	33.5	30	22.541	0	76.072	1244400000	13	15	P61026	P61026	Ras-related protein Rab-10	RAB10	1692
23.4185	24.0065	24.1575				Protein processing in endoplasmic reticulum;Ubiquitin mediated proteolysis	1	1	1	7.5	7.5	7.5	16.735	0.0041272	2.0824	187110000	4	4	P62837;P61077	P62837;P61077	Ubiquitin-conjugating enzyme E2 D2;Ubiquitin-conjugating enzyme E2 D3	UBE2D2;UBE2D3	1693
23.5306	23.8617	23.8943				Ubiquitin mediated proteolysis	6	6	6	35.5	35.5	35.5	20.9	0	58.99	472500000	11	18	P61081	P61081	NEDD8-conjugating enzyme Ubc12	UBE2M	1694
23.9484	25.036	25.5248				Ubiquitin mediated proteolysis	9	9	9	45.5	45.5	45.5	22.406	0	67.322	1186400000	12	39	P61086	P61086	Ubiquitin-conjugating enzyme E2 K	UBE2K	1695
24.9175	25.8986	26.632				Ubiquitin mediated proteolysis	9	9	3	59.2	59.2	27.6	17.138	0	136.6	1982400000	10	35	P61088	P61088	Ubiquitin-conjugating enzyme E2 N	UBE2N	1696
24.8717	24.9495	25.0942					16	16	16	85.6	85.6	85.6	23.897	0	159.65	1582700000	16	56	P61106	P61106	Ras-related protein Rab-14	RAB14	1697
19.3512	20.0386	NaN					1	1	1	0.6	0.6	0.6	131.67	0.0014966	2.4075	78561000	45	2	P61129	P61129	Zinc finger CCCH domain-containing protein 6	ZC3H6	1698
24.9745	25.9117	26.0527					19	19	19	55.5	55.5	55.5	47.371	0	218.02	3479600000	21	81	P61158;Q9P1U1;Q9C0K3	P61158	Actin-related protein 3	ACTR3	1699
24.6457	25.2145	25.4173					13	13	13	39.8	39.8	39.8	44.76	0	160.44	1429900000	13	60	P61160	P61160	Actin-related protein 2	ACTR2	1700
23.8117	23.2374	24.858					12	12	6	40.2	40.2	29.3	42.613	0	157.49	1100400000	20	37	P61163	P61163	Alpha-centractin	ACTR1A	1701
21.5119	22.4103	23.1703					12	12	12	33	33	33	51.596	0	66.107	378080000	21	26	P61201	P61201	COP9 signalosome complex subunit 2	COPS2	1703
25.0474	25.6909	26.1147				Vibrio cholerae infection	7	3	3	53.6	20.4	20.4	20.697	0	101.21	1615000000	10	19	P84077;P61204	P84077;P61204	ADP-ribosylation factor 1;ADP-ribosylation factor 3	ARF1;ARF3	1704
22.654	23.6517	23.6823					15	15	15	30.1	30.1	30.1	67.314	0	65.691	997210000	30	42	P61221	P61221	ATP-binding cassette sub-family E member 1	ABCE1	1705
23.9223	25.0491	24.8487				Chemokine signaling pathway;Focal adhesion;Leukocyte transendothelial migration;Long-term potentiation;MAPK signaling pathway;Neurotrophin signaling pathway;Pancreatic secretion;Renal cell carcinoma	7	7	2	42.9	42.9	15.2	20.825	0	48.536	808290000	10	28	P61224;A6NIZ1	P61224;A6NIZ1	Ras-related protein Rap-1b;Ras-related protein Rap-1b-like protein	RAP1B	1706
21.1488	22.0197	22.5837					4	4	4	26.8	26.8	26.8	20.504	0	14.487	141490000	11	10	P61225;Q9Y3L5;P10114	P61225;Q9Y3L5;P10114	Ras-related protein Rap-2b;Ras-related protein Rap-2c;Ras-related protein Rap-2a	RAP2B;RAP2C;RAP2A	1707
26.8572	27.4105	27.6065				Ribosome	17	17	17	58.7	58.7	58.7	29.945	0	311.83	8573500000	17	72	P61247	P61247	40S ribosomal protein S3a	RPS3A	1708
25.6068	26.3994	26.681				Ribosome	8	8	1	38.6	38.6	5.5	17.258	0	93.042	1483200000	6	31	P61254	P61254	60S ribosomal protein L26	RPL26	1709
24.1412	25.0326	25.7797				Antigen processing and presentation;Hepatitis C;Proteasome	12	12	12	60.6	60.6	60.6	29.506	0	200.17	1435600000	13	35	P61289	P61289	Proteasome activator complex subunit 3	PSME3	1710
25.8866	26.1682	26.7828				Ribosome	13	13	13	50	50	50	24.146	0	95.132	2781900000	11	50	P61313	P61313	60S ribosomal protein L15	RPL15	1711
25.9542	26.5763	26.7588				Ribosome	6	6	6	42.6	42.6	42.6	15.798	0	43.605	1671700000	6	33	P61353	P61353	60S ribosomal protein L27	RPL27	1712
19.4801	21.3628	21.4712				Collecting duct acid secretion;Epithelial cell signaling in Helicobacter pylori infection;ko05152;Lysosome;Oxidative phosphorylation;Phagosome;Rheumatoid arthritis;Vibrio cholerae infection	5	5	5	18.2	18.2	18.2	40.329	0	14.015	101360000	16	17	P61421	P61421	V-type proton ATPase subunit d 1	ATP6V0D1	1713
19.7111	22.3981	22.2737					4	4	4	44.2	44.2	44.2	11.999	0	11.316	80192000	7	8	P61457	P61457	Pterin-4-alpha-carbinolamine dehydratase	PCBD1	1714
26.3832	26.5717	27.0826				Ribosome	5	5	5	51.1	51.1	51.1	10.275	0	53.658	1317600000	4	22	P61513;A6NKH3	P61513	60S ribosomal protein L37a	RPL37A	1715
25.5538	26.0825	25.9992				Adherens junction;Axon guidance;Bacterial invasion of epithelial cells;Chemokine signaling pathway;Colorectal cancer;Endocytosis;Focal adhesion;ko05152;Leukocyte transendothelial migration;Neurotrophin signaling pathway;Pancreatic secretion;Pathogenic Escherichia coli infection;Pathways in cancer;Regulation of actin cytoskeleton;T cell receptor signaling pathway;TGF-beta signaling pathway;Tight j…	9	9	3	43.5	43.5	12.4	21.768	0	96.005	1499100000	8	39	P61586	P61586	Transforming protein RhoA	RHOA	1716
NaN	21.0044	21.2969					3	3	3	23	23	23	20.368	0	4.6681	42119000	9	4	P61599	P61599	N-alpha-acetyltransferase 20	NAA20	1717
NaN	NaN	18.152					2	1	1	10.9	6.7	6.7	22.245	0.0059766	1.9101	3786500	13	1	P61601	P61601	Neurocalcin-delta	NCALD	1718
26.5799	26.3199	26.6067					9	9	9	75.5	75.5	75.5	10.932	0	44.746	2290200000	8	33	P61604	P61604	10 kDa heat shock protein, mitochondrial	HSPE1	1719
23.1164	24.5768	25.0329				Phagosome;Protein export;Protein processing in endoplasmic reticulum;Vibrio cholerae infection	9	9	9	20.4	20.4	20.4	52.264	0	34.895	1095100000	16	25	P61619;Q9H9S3	P61619	Protein transport protein Sec61 subunit alpha isoform 1	SEC61A1	1720
20.2143	22.0517	22.7711					6	6	6	30.5	30.5	30.5	22.626	0	31.635	190820000	15	16	P61758	P61758	Prefoldin subunit 3	VBP1	1721
23.5091	24.7734	24.8901				N-Glycan biosynthesis;Protein processing in endoplasmic reticulum;Various types of N-glycan biosynthesis	4	4	4	35.4	35.4	35.4	12.497	0	15.184	358550000	5	13	P61803	P61803	Dolichyl-diphosphooligosaccharide--protein glycosyltransferase subunit DAD1	DAD1	1722
19.5969	18.7685	21.557				Lysosome	3	3	3	23.2	23.2	23.2	16.57	0	5.3758	43249000	10	6	P61916	P61916	Epididymal secretory protein E1	NPC2	1723
21.7065	26.9595	25.6546					5	5	5	39.5	39.5	39.5	20.198	0	94.579	933710000	5	13	P61923	P61923	Coatomer subunit zeta-1	COPZ1	1724
24.4951	24.6651	24.2949				RNA transport	2	2	2	23.2	23.2	23.2	10.871	0	4.4564	141660000	2	7	P61956;Q6EEV6;P55854	P61956;Q6EEV6;P55854	Small ubiquitin-related modifier 2;Small ubiquitin-related modifier 4;Small ubiquitin-related modifier 3	SUMO2;SUMO4;SUMO3	1725
23.2442	23.1875	NaN					1	1	1	17.6	17.6	17.6	9.1175	0.002704	2.2057	77956000	4	2	P61960	P61960	Ubiquitin-fold modifier 1	UFM1	1726
NaN	18.9335	NaN					2	2	2	6.4	6.4	6.4	38.926	0.0024734	2.2871	7510100	15	1	P61962	P61962	DDB1- and CUL4-associated factor 7	DCAF7	1727
20.5665	21.6032	21.8077					5	5	5	24.6	24.6	24.6	36.588	0	17.959	134550000	16	15	P61964	P61964	WD repeat-containing protein 5	WDR5	1728
NaN	20.3109	20.4124				Lysosome	2	2	2	15.2	15.2	15.2	18.733	0	65.499	26962000	10	3	P61966;P56377	P61966;P56377	AP-1 complex subunit sigma-1A;AP-1 complex subunit sigma-2	AP1S1;AP1S2	1729
22.3964	24.7231	23.9629					4	4	4	51.2	51.2	51.2	14.478	0	66.582	346960000	7	9	P61970	P61970	Nuclear transport factor 2	NUTF2	1730
27.6172	28.3868	28.5708				Spliceosome	23	23	23	61.8	61.8	61.8	50.976	0	323.31	21978000000	23	155	P61978	P61978	Heterogeneous nuclear ribonucleoprotein K	HNRNPK	1731
25.4774	26.5556	26.9764				Cell cycle;Neurotrophin signaling pathway;Oocyte meiosis	12	9	8	47.4	37.2	33.6	28.302	0	202.78	4438300000	16	36	P61981	P61981	14-3-3 protein gamma;14-3-3 protein gamma, N-terminally processed	YWHAG	1732
20.3285	22.4597	21.5428				MAPK signaling pathway;Regulation of actin cytoskeleton;Tight junction	7	7	5	38.7	38.7	25.5	23.399	0	43.219	152100000	15	14	P62070	P62070	Ras-related protein R-Ras2	RRAS2	1733
25.605	26.4856	27.313				Ribosome	7	7	7	50	50	50	22.127	0	103.7	3117400000	10	27	P62081	P62081	40S ribosomal protein S7	RPS7	1734
25.4908	25.8443	26.1981				Focal adhesion;Insulin signaling pathway;Long-term potentiation;Meiosis - yeast;Oocyte meiosis;Regulation of actin cytoskeleton;Vascular smooth muscle contraction	18	18	5	58.2	58.2	12.7	37.512	0	323.31	3318900000	18	76	P62136	P62136	Serine/threonine-protein phosphatase PP1-alpha catalytic subunit	PPP1CA	1735
21.7408	22.6366	23.1677				Focal adhesion;Insulin signaling pathway;Long-term potentiation;Meiosis - yeast;Oocyte meiosis;Regulation of actin cytoskeleton;Vascular smooth muscle contraction	16	6	6	50.8	20.2	20.2	37.186	0	54.368	330620000	17	23	P62140	P62140	Serine/threonine-protein phosphatase PP1-beta catalytic subunit	PPP1CB	1736
24.1881	25.4238	25.4264				Proteasome	21	21	21	54.5	54.5	54.5	49.184	0	323.31	2730500000	25	65	P62191	P62191	26S protease regulatory subunit 4	PSMC1	1737
24.3968	25.0416	25.5731				Proteasome	24	24	23	63.5	63.5	60.6	45.626	0	323.31	2557100000	24	83	P62195	P62195	26S protease regulatory subunit 8	PSMC5	1738
26.4216	26.7631	27.3997				Ribosome	8	8	8	39.9	39.9	39.9	24.205	0	265.32	3427600000	9	48	P62241	P62241	40S ribosomal protein S8	RPS8	1739
24.9297	26.0846	26.2058				Ribosome	7	7	7	56.9	56.9	56.9	14.839	0	95.274	1444200000	8	38	P62244	P62244	40S ribosomal protein S15a	RPS15A	1740
25.9682	26.7561	26.6098				Ribosome	12	12	12	63	63	63	16.445	0	33.54	3095300000	11	38	P62249	P62249	40S ribosomal protein S16	RPS16	1741
20.9882	21.6778	21.8743				Parkinson's disease;Protein processing in endoplasmic reticulum;Ubiquitin mediated proteolysis	2	2	2	12.9	12.9	12.9	19.509	0	6.261	74232000	8	7	P62253	P62253	Ubiquitin-conjugating enzyme E2 G1;Ubiquitin-conjugating enzyme E2 G1, N-terminally processed	UBE2G1	1742
NaN	22.0655	20.173				Ubiquitin mediated proteolysis	2	2	2	13.7	13.7	13.7	20.655	0	10.521	38999000	7	3	P62256	P62256	Ubiquitin-conjugating enzyme E2 H	UBE2H	1743
28.4589	29.6684	29.4152				Cell cycle;Neurotrophin signaling pathway;Oocyte meiosis	20	20	17	74.1	74.1	64.3	29.174	0	323.31	32948000000	17	178	P62258	P62258	14-3-3 protein epsilon	YWHAE	1744
26.3681	27.0129	27.3226				Ribosome	5	5	5	36.4	36.4	36.4	16.273	0	228.49	1559500000	4	34	P62263	P62263	40S ribosomal protein S14	RPS14	1745
23.9162	25.0102	25.937				Ribosome	5	5	5	29.4	29.4	29.4	15.807	0	15.618	683190000	6	13	P62266	P62266	40S ribosomal protein S23	RPS23	1746
26.1667	27.0289	27.5574				Ribosome	11	11	11	52.6	52.6	52.6	17.718	0	131.99	3687900000	9	49	P62269	P62269	40S ribosomal protein S18	RPS18	1747
26.9479	27.2175	26.5031				Ribosome	3	3	3	33.9	33.9	33.9	6.6767	0	32.806	761260000	2	10	P62273	P62273	40S ribosomal protein S29	RPS29	1748
27.2995	28.3464	28.2722				Ribosome	10	10	10	57	57	57	17.222	0	109.75	7475700000	9	33	P62277	P62277	40S ribosomal protein S13	RPS13	1749
25.5991	26.5635	26.754				Ribosome	13	13	13	60.8	60.8	60.8	18.431	0	118.84	2631900000	10	40	P62280	P62280	40S ribosomal protein S11	RPS11	1750
26.3365	26.806	26.3971				Spliceosome	2	2	2	25	25	25	10.803	0	32.876	1161800000	4	11	P62304	P62304	Small nuclear ribonucleoprotein E	SNRPE	1751
NaN	21.546	23.304				Spliceosome	2	2	2	23.3	23.3	23.3	9.7251	0	5.2767	53673000	4	2	P62306	P62306	Small nuclear ribonucleoprotein F	SNRPF	1752
24.0303	23.936	23.9893				RNA degradation;Spliceosome	2	2	2	19.6	19.6	19.6	11.845	0	5.6184	149510000	3	5	P62310	P62310	U6 snRNA-associated Sm-like protein LSm3	LSM3	1753
19.7805	20.6683	19.898				RNA degradation;Spliceosome	2	2	2	22.5	22.5	22.5	9.1275	0.00026717	3.3236	17720000	5	5	P62312	P62312	U6 snRNA-associated Sm-like protein LSm6	LSM6	1754
25.9443	26.2316	26.295				Spliceosome;Systemic lupus erythematosus	4	4	4	37.8	37.8	37.8	13.281	0	63.318	902780000	4	20	P62314	P62314	Small nuclear ribonucleoprotein Sm D1	SNRPD1	1755
26.7166	27.2588	27.0657				Spliceosome	8	8	8	61.9	61.9	61.9	13.527	0	276.51	2879400000	7	33	P62316	P62316	Small nuclear ribonucleoprotein Sm D2	SNRPD2	1756
26.6171	27.2913	26.9588				Spliceosome;Systemic lupus erythematosus	5	5	5	53.2	53.2	53.2	13.916	0	66.613	2385700000	6	21	P62318	P62318	Small nuclear ribonucleoprotein Sm D3	SNRPD3	1757
NaN	21.3089	NaN				Regulation of actin cytoskeleton	1	1	1	25	25	25	5.0526	0.00026645	3.2963	5195800	2	2	P62328	P62328	Thymosin beta-4;Hematopoietic system regulatory peptide	TMSB4X	1758
23.19	24.4619	24.8042				Endocytosis;Fc gamma R-mediated phagocytosis	5	5	5	43.4	43.4	43.4	20.082	0	94.408	495780000	8	21	P62330	P62330	ADP-ribosylation factor 6	ARF6	1759
24.87	25.6568	25.8662				Proteasome	21	21	21	64	64	64	44.172	0	323.31	3039200000	21	77	P62333	P62333	26S protease regulatory subunit 10B	PSMC6	1760
27.0625	27.3791	27.6573				Ribosome	16	16	16	44.7	44.7	44.7	29.995	0	191.5	5264000000	10	69	P62424	P62424	60S ribosomal protein L7a	RPL7A	1761
NaN	NaN	NaN				Huntington's disease;Purine metabolism;Pyrimidine metabolism;RNA polymerase	2	2	2	18.6	18.6	18.6	19.294	0.0010176	2.6539	0	10	3	P62487	P62487	DNA-directed RNA polymerase II subunit RPB7	POLR2G	1762
23.1438	24.4121	24.4675				mRNA surveillance pathway	13	13	13	31.8	31.8	31.8	49.03	0	105.87	1369700000	25	55	P62495	P62495	Eukaryotic peptide chain release factor subunit 1	ETF1	1763
19.0323	19.9492	22.9678					5	5	5	32.8	32.8	32.8	19.463	0	19.519	126770000	13	12	P62633	P62633	Cellular nucleic acid-binding protein	CNBP	1764
26.6353	27.2963	27.6082				Ribosome	14	14	14	57.4	57.4	57.4	29.597	0	102.77	7578400000	16	64	P62701;Q8TD47;P22090	P62701	40S ribosomal protein S4, X isoform	RPS4X	1765
23.8566	23.9513	24.6094				Cell cycle - yeast;Chagas disease (American trypanosomiasis);Hepatitis C;Long-term depression;Meiosis - yeast;mRNA surveillance pathway;Oocyte meiosis;TGF-beta signaling pathway;Tight junction;Wnt signaling pathway	12	12	11	54	54	49.5	35.575	0	144.68	912090000	16	47	P62714;P67775	P62714;P67775	Serine/threonine-protein phosphatase 2A catalytic subunit beta isoform;Serine/threonine-protein phosphatase 2A catalytic subunit alpha isoform	PPP2CB;PPP2CA	1766
21.3691	23.5538	22.8215					5	3	3	30.6	17.3	17.3	22.123	0	7.3433	201920000	9	6	P62745	P62745	Rho-related GTP-binding protein RhoB	RHOB	1767
25.4914	26.2739	27.1144				Ribosome	9	9	9	44.2	44.2	44.2	17.695	0	77.923	1641600000	6	40	P62750	P62750	60S ribosomal protein L23a	RPL23A	1768
24.9071	25.9432	26.616				Insulin signaling pathway;mTOR signaling pathway;Ribosome	7	7	7	28.9	28.9	28.9	28.68	0	77.145	1590600000	8	37	P62753	P62753	40S ribosomal protein S6	RPS6	1769
18.5372	22.1849	23.1629					6	6	6	37.2	37.2	37.2	22.142	0	26.588	189010000	13	11	P62760	P62760	Visinin-like protein 1	VSNL1	1770
28.7418	29.1972	28.4956				Systemic lupus erythematosus	8	8	8	52.4	52.4	52.4	11.367	0	78.9	8657200000	6	56	P62805	P62805	Histone H4	HIST1H4A	1771
26.4562	27.1013	27.2971					13	13	6	65.4	65.4	27.8	22.677	0	194.39	6014400000	15	49	P62820;P59190	P62820	Ras-related protein Rab-1A	RAB1A	1772
27.6531	28.2245	28.886				Ribosome biogenesis in eukaryotes;RNA transport	14	14	14	49.1	49.1	49.1	24.423	0	269.06	11229000000	11	84	P62826	P62826	GTP-binding nuclear protein Ran	RAN	1773
26.5326	27.2059	27.2019				Ribosome	6	6	6	49.3	49.3	49.3	14.865	0	109.89	3656400000	9	19	P62829	P62829	60S ribosomal protein L23	RPL23	1774
NaN	21.8806	19.8275				Chemokine signaling pathway;Focal adhesion;Leukocyte transendothelial migration;Long-term potentiation;MAPK signaling pathway;Neurotrophin signaling pathway;Pancreatic secretion;Renal cell carcinoma	7	2	2	42.9	15.2	15.2	20.987	0.0002694	3.4729	47916000	10	3	P62834	P62834	Ras-related protein Rap-1A	RAP1A	1775
24.8141	24.6038	25.2204				Ribosome	5	5	5	47.6	47.6	47.6	17.04	0	61.325	658600000	7	11	P62841	P62841	40S ribosomal protein S15	RPS15	1776
25.085	25.6441	26.4736				Ribosome	5	5	5	35.3	35.3	35.3	15.423	0	29.513	1087300000	6	20	P62847	P62847	40S ribosomal protein S24	RPS24	1777
27.1146	27.3753	27.5264				Ribosome	5	5	5	29.6	29.6	29.6	13.742	0	29.888	2563600000	5	34	P62851	P62851	40S ribosomal protein S25	RPS25	1778
24.8282	25.3602	25.5642				Ribosome	4	4	4	37.4	37.4	37.4	13.015	0	26.945	612340000	5	15	P62854;Q5JNZ5	P62854;Q5JNZ5	40S ribosomal protein S26;Putative 40S ribosomal protein S26-like 1	RPS26;RPS26P11	1779
NaN	NaN	NaN				Ribosome	1	1	1	17.4	17.4	17.4	7.8409	0.0017413	2.3705	0	3	1	P62857	P62857	40S ribosomal protein S28	RPS28	1780
24.0704	24.4578	25.8601					1	1	1	16.9	16.9	16.9	6.6478	0	7.9965	203130000	2	7	P62861	P62861	40S ribosomal protein S30	FAU	1781
24.8094	24.8794	24.8206				Chemokine signaling pathway;Phototransduction;Taste transduction	12	12	6	43.8	43.8	22.6	37.377	0	274.81	1168700000	13	42	P62873;P16520	P62873	Guanine nucleotide-binding protein G(I)/G(S)/G(T) subunit beta-1	GNB1	1782
NaN	NaN	20.1002				Cytosolic DNA-sensing pathway;Huntington's disease;Purine metabolism;Pyrimidine metabolism;RNA polymerase	2	2	2	29.9	29.9	29.9	7.645	0.0034205	2.1511	3371900	3	2	P62875	P62875	DNA-directed RNA polymerases I, II, and III subunit RPABC5	POLR2L	1783
23.1047	24.1348	23.8328				Cell cycle;Cell cycle - yeast;Circadian rhythm - mammal;Nucleotide excision repair;Oocyte meiosis;Pathways in cancer;Protein processing in endoplasmic reticulum;Renal cell carcinoma;TGF-beta signaling pathway;Ubiquitin mediated proteolysis;Wnt signaling pathway	2	2	2	24.1	24.1	24.1	12.274	0	21.834	127140000	3	6	P62877	P62877	E3 ubiquitin-protein ligase RBX1;E3 ubiquitin-protein ligase RBX1, N-terminally processed	RBX1	1784
21.2719	22.2372	22.7957				Chemokine signaling pathway	12	6	6	41.8	20.6	20.6	37.331	0	80.802	191840000	13	17	P62879;Q9HAV0	P62879	Guanine nucleotide-binding protein G(I)/G(S)/G(T) subunit beta-2	GNB2	1785
27.4291	27.7515	28.3705				Ribosome	8	8	8	67	67	67	12.784	0	158.52	4522200000	6	31	P62888	P62888	60S ribosomal protein L30	RPL30	1786
22.2265	24.6253	25.9805				Ribosome	2	2	2	19.6	19.6	19.6	6.3225	0	5.3912	96993000	1	6	Q59GN2;P62891	Q59GN2;P62891	Putative 60S ribosomal protein L39-like 5;60S ribosomal protein L39	RPL39P5;RPL39	1787
25.7801	26.2658	26.9859				Ribosome	6	6	6	46.4	46.4	46.4	14.463	0	67.409	1898500000	7	18	P62899	P62899	60S ribosomal protein L31	RPL31	1788
26.9085	26.7171	26.9737				Ribosome	10	10	10	42.9	42.9	42.9	24.831	0	75.559	3680800000	10	57	P62906	P62906	60S ribosomal protein L10a	RPL10A	1789
26	26.2171	27.5712				Ribosome	9	9	9	57	57	57	15.86	0	66.007	2411800000	7	32	P62910	P62910	60S ribosomal protein L32	RPL32	1790
25.661	25.5814	26.3154				Ribosome	9	9	9	53.4	53.4	53.4	20.252	0	98.369	1867700000	10	30	P62913	P62913	60S ribosomal protein L11	RPL11	1791
27.0379	26.8257	27.8203				Ribosome	12	12	12	52.5	52.5	52.5	28.024	0	238.3	4937200000	10	37	P62917	P62917	60S ribosomal protein L8	RPL8	1792
28.8649	28.7531	28.8167					11	11	11	60	60	60	18.012	0	250.57	14141000000	10	139	P62937;P0DN26;A0A0B4J2A2;A0A075B767;A0A075B759;Q9Y536;F5H284;P0DN37	P62937	Peptidyl-prolyl cis-trans isomerase A;Peptidyl-prolyl cis-trans isomerase A, N-terminally processed	PPIA	1793
27.8738	28.3408	28.4209				Parkinson's disease;PPAR signaling pathway;Ribosome	8	8	8	51.3	51.3	51.3	17.965	0	197.89	5671800000	6	58	P62979;P62987;P0CG47;P0CG48	P62979;P62987;P0CG47;P0CG48	Ubiquitin-40S ribosomal protein S27a;Ubiquitin;40S ribosomal protein S27a;Ubiquitin-60S ribosomal protein L40;Ubiquitin;60S ribosomal protein L40;Polyubiquitin-B;Ubiquitin;Polyubiquitin-C;Ubiquitin	RPS27A;UBA52;UBB;UBC	1794
20.3606	21.1158	21.9591				Acute myeloid leukemia;B cell receptor signaling pathway;Chemokine signaling pathway;Chronic myeloid leukemia;Dorso-ventral axis formation;Endometrial cancer;ErbB signaling pathway;Fc epsilon RI signaling pathway;Focal adhesion;Gap junction;Glioma;GnRH signaling pathway;Hepatitis C;Insulin signaling pathway;Jak-STAT signaling pathway;MAPK signaling pathway;MAPK signaling pathway - fly;Natural kil…	6	6	6	30.9	30.9	30.9	25.206	0	22.304	107740000	14	12	P62993	P62993	Growth factor receptor-bound protein 2	GRB2	1795
19.9023	19.0577	NaN				Spliceosome	1	1	1	5.6	5.6	5.6	33.665	0	5.34	18307000	12	2	P62995	P62995	Transformer-2 protein homolog beta	TRA2B	1796
25.5529	26.3752	26.3615				Adherens junction;Amyotrophic lateral sclerosis (ALS);Axon guidance;B cell receptor signaling pathway;Bacterial invasion of epithelial cells;Chemokine signaling pathway;Colorectal cancer;Epithelial cell signaling in Helicobacter pylori infection;Fc epsilon RI signaling pathway;Fc gamma R-mediated phagocytosis;Focal adhesion;Leukocyte transendothelial migration;MAPK signaling pathway;Natural kille…	9	8	4	47.9	42.2	19.3	21.45	0	116.96	1779900000	8	49	P63000;P15153	P63000;P15153	Ras-related C3 botulinum toxin substrate 1;Ras-related C3 botulinum toxin substrate 2	RAC1;RAC2	1797
22.8663	23.8186	23.8442				Endocrine and other factor-regulated calcium reabsorption;Endocytosis;Huntington's disease	31	31	18	39	39	25.2	104.55	0	264.97	1650000000	44	93	P63010	P63010	AP-2 complex subunit beta	AP2B1	1798
20.9882	22.8052	22.1903				Amoebiasis;Bile secretion;Calcium signaling pathway;Chagas disease (American trypanosomiasis);Dilated cardiomyopathy;Endocrine and other factor-regulated calcium reabsorption;Gap junction;Gastric acid secretion;GnRH signaling pathway;Long-term depression;Melanogenesis;Pancreatic secretion;Salivary secretion;Taste transduction;Vascular smooth muscle contraction;Vasopressin-regulated water reabsorp…	10	9	9	11.9	10.8	10.8	111.02	0	63.866	482610000	34	26	Q5JWF2;P63092;P38405	Q5JWF2;P63092	Guanine nucleotide-binding protein G(s) subunit alpha isoforms XLas;Guanine nucleotide-binding protein G(s) subunit alpha isoforms short	GNAS	1799
NaN	22.0903	22.5474				Axon guidance;Chagas disease (American trypanosomiasis);Chemokine signaling pathway;Gap junction;Gastric acid secretion;Leukocyte transendothelial migration;Long-term depression;Melanogenesis;Progesterone-mediated oocyte maturation;Tight junction;Toxoplasmosis	9	4	4	28.5	13.6	13.6	40.361	0	23.859	158930000	15	7	P63096	P63096	Guanine nucleotide-binding protein G(i) subunit alpha-1	GNAI1	1800
NaN	19.677	18.5358				Alzheimer's disease;Amyotrophic lateral sclerosis (ALS);Apoptosis;Axon guidance;B cell receptor signaling pathway;Calcium signaling pathway;ko05152;Long-term potentiation;MAPK signaling pathway;Natural killer cell mediated cytotoxicity;Oocyte meiosis;T cell receptor signaling pathway;VEGF signaling pathway;Wnt signaling pathway	2	2	2	12.9	12.9	12.9	19.3	0	5.9646	10964000	9	4	P63098	P63098	Calcineurin subunit B type 1	PPP3R1	1801
27.7407	28.9737	28.9909				Cell cycle;Neurotrophin signaling pathway;Oocyte meiosis	17	14	12	63.7	53.5	49.4	27.745	0	323.31	17989000000	14	77	P63104	P63104	14-3-3 protein zeta/delta	YWHAZ	1802
21.0922	21.235	22.4231				Cell cycle - yeast;Chagas disease (American trypanosomiasis);Hepatitis C;mRNA surveillance pathway;Tight junction	10	10	10	27.7	27.7	27.7	51.691	0	80.574	247860000	24	26	P63151;Q66LE6;Q00005;Q9Y2T4	P63151;Q66LE6	Serine/threonine-protein phosphatase 2A 55 kDa regulatory subunit B alpha isoform;Serine/threonine-protein phosphatase 2A 55 kDa regulatory subunit B delta isoform	PPP2R2A;PPP2R2D	1803
21.5872	25.3919	26.0587				Vasopressin-regulated water reabsorption	2	2	1	37.1	37.1	24.7	10.366	0	37.197	585370000	5	12	P63167	P63167	Dynein light chain 1, cytoplasmic	DYNLL1	1804
21.0653	22.2488	22.5741					2	2	2	30.1	30.1	30.1	12.452	0	26.869	80533000	6	8	P63172	P63172	Dynein light chain Tctex-type 1	DYNLT1	1805
25.7455	26.8102	26.6671				Ribosome	6	6	6	50	50	50	8.2178	0	16.86	841440000	3	29	P63173	P63173	60S ribosomal protein L38	RPL38	1806
24.1154	24.9253	25.6907				Cell cycle;Cell cycle - yeast;Circadian rhythm - mammal;Oocyte meiosis;Protein processing in endoplasmic reticulum;TGF-beta signaling pathway;Ubiquitin mediated proteolysis;Wnt signaling pathway	8	8	8	55.2	55.2	55.2	18.658	0	96.178	1041900000	10	26	P63208	P63208	S-phase kinase-associated protein 1	SKP1	1807
26.243	26.8904	27.099				Chemokine signaling pathway	4	4	4	77.9	77.9	77.9	7.3184	0	57.388	1390300000	4	11	P63218	P63218	Guanine nucleotide-binding protein G(I)/G(S)/G(O) subunit gamma-5	GNG5	1808
NaN	NaN	21.0147				Ribosome	2	2	2	30.1	30.1	30.1	9.1113	0	7.3446	10593000	5	2	P63220	P63220	40S ribosomal protein S21	RPS21	1809
26.5849	27.6196	28.1696					10	10	10	72.1	72.1	72.1	16.832	0	229.06	4870400000	8	44	P63241;Q6IS14;Q9GZV4	P63241;Q6IS14;Q9GZV4	Eukaryotic translation initiation factor 5A-1;Eukaryotic translation initiation factor 5A-1-like;Eukaryotic translation initiation factor 5A-2	EIF5A;EIF5AL1;EIF5A2	1810
26.2897	26.9179	27.2988				Measles	19	19	19	77.6	77.6	77.6	35.076	0	323.31	7478700000	20	115	P63244	P63244	Guanine nucleotide-binding protein subunit beta-2-like 1;Guanine nucleotide-binding protein subunit beta-2-like 1, N-terminally processed	GNB2L1	1811
31.6374	32.5206	32.5631				Adherens junction;Arrhythmogenic right ventricular cardiomyopathy (ARVC);Bacterial invasion of epithelial cells;Dilated cardiomyopathy;Focal adhesion;Hypertrophic cardiomyopathy (HCM);Leukocyte transendothelial migration;Pathogenic Escherichia coli infection;Phagosome;Phototransduction - fly;Regulation of actin cytoskeleton;Shigellosis;Tight junction;Vibrio cholerae infection;Viral myocarditis	21	21	1	74.7	74.7	4.5	41.792	0	323.31	316940000000	20	547	P63261	P63261	Actin, cytoplasmic 2;Actin, cytoplasmic 2, N-terminally processed	ACTG1	1812
23.7665	23.197	24.8558				RNA transport;Ubiquitin mediated proteolysis	5	5	5	30.4	30.4	30.4	18.007	0	125.5	325490000	6	14	P63279	P63279	SUMO-conjugating enzyme UBC9	UBE2I	1813
24.8222	25.5138	26.9815					14	14	10	67.6	67.6	55.2	35.924	0	323.31	2731000000	13	70	P67809;Q9Y2T7	P67809	Nuclease-sensitive element-binding protein 1	YBX1	1814
22.4992	22.7712	22.9931				Protein export	3	3	3	15.6	15.6	15.6	20.625	0	28.573	214360000	10	14	P67812	P67812	Signal peptidase complex catalytic subunit SEC11A	SEC11A	1815
24.1444	24.1458	24.6737				Adherens junction;Circadian rhythm - plant;Measles;Ribosome biogenesis in eukaryotes;Tight junction;Wnt signaling pathway	7	7	7	45.1	45.1	45.1	24.942	0	55.148	638680000	10	26	P67870	P67870	Casein kinase II subunit beta	CSNK2B	1816
26.7786	27.896	28.1434				Cardiac muscle contraction;Dilated cardiomyopathy;Hypertrophic cardiomyopathy (HCM)	19	19	10	58.9	58.9	37.5	28.521	0	323.31	9920600000	15	105	P67936;Q2TAC2	P67936	Tropomyosin alpha-4 chain	TPM4	1817
27.4121	27.5915	26.7102				Cardiac muscle contraction;Dilated cardiomyopathy;Hypertrophic cardiomyopathy (HCM);Vascular smooth muscle contraction	12	1	1	31.6	4.2	4.2	42.051	0	65.092	9812400000	20	89	P68133;P68032;P63267;P62736	P68133;P68032;P63267;P62736	Actin, alpha skeletal muscle;Actin, alpha cardiac muscle 1;Actin, gamma-enteric smooth muscle;Actin, aortic smooth muscle	ACTA1;ACTC1;ACTG2;ACTA2	1818
25.6207	25.2397	25.6578				Parkinson's disease;Ubiquitin mediated proteolysis	7	7	7	51.9	51.9	51.9	17.861	0	131.31	1009100000	7	30	P68036;A0A1B0GUS4	P68036;A0A1B0GUS4	Ubiquitin-conjugating enzyme E2 L3	UBE2L3	1819
30.7493	31.3968	31.8034				RNA transport	24	24	16	51.9	51.9	35.9	50.14	0	323.31	175980000000	21	301	P68104;Q5VTE0	P68104;Q5VTE0	Elongation factor 1-alpha 1;Putative elongation factor 1-alpha-like 3	EEF1A1;EEF1A1P5	1820
29.756	30.8062	30.8476				Gap junction;Pathogenic Escherichia coli infection;Phagosome	22	22	0	60.1	60.1	0	50.151	0	323.31	99045000000	21	229	P68363;Q9H853	P68363	Tubulin alpha-1B chain	TUBA1B	1821
19.4818	19.9277	19.9511				Gap junction;Pathogenic Escherichia coli infection;Phagosome	20	2	2	55.1	6.7	6.7	49.924	0	20.817	57605000	21	6	P68366	P68366	Tubulin alpha-4A chain	TUBA4A	1822
27.8496	27.9847	28.3157				Gap junction;Pathogenic Escherichia coli infection;Phagosome	23	7	1	65.4	24	2.7	49.83	0	286.9	16831000000	20	98	P68371	P68371	Tubulin beta-4B chain	TUBB4B	1823
24.7121	25.3135	25.2165				Adherens junction;Circadian rhythm - plant;Measles;Ribosome biogenesis in eukaryotes;Tight junction;Wnt signaling pathway	16	16	16	51.4	51.4	51.4	45.143	0	161.55	1947100000	18	48	P68400;Q8NEV1	P68400;Q8NEV1	Casein kinase II subunit alpha;Casein kinase II subunit alpha 3	CSNK2A1;CSNK2A3	1824
24.1227	25.0292	26.0814				Ether lipid metabolism	5	5	5	47.2	47.2	47.2	25.569	0	95.485	864570000	7	16	P68402	P68402	Platelet-activating factor acetylhydrolase IB subunit beta	PAFAH1B2	1825
21.763	22.9505	23.0325					29	29	2	33.1	33.1	1.8	134.13	0	169.64	1315900000	65	74	P69849;Q5JPE7	P69849;Q5JPE7	Nodal modulator 3;Nodal modulator 2	NOMO3;NOMO2	1826
20.3203	21.471	21.5127				Viral myocarditis	6	6	6	19.2	19.2	19.2	40.029	0	20.756	172990000	24	14	P78310	P78310	Coxsackievirus and adenovirus receptor	CXADR	1827
NaN	19.0823	17.338					5	5	5	7.6	7.6	7.6	97.667	0	9.978	27388000	38	7	P78316	P78316	Nucleolar protein 14	NOP14	1828
16.7651	NaN	19.8941					4	4	4	16.5	16.5	16.5	39.221	0	9.0094	19544000	18	4	P78318	P78318	Immunoglobulin-binding protein 1	IGBP1	1829
25.5436	25.6507	26.3514				Glycine, serine and threonine metabolism;Methane metabolism	13	13	13	72.4	72.4	72.4	25.007	0	102.4	2433700000	13	54	P78330	P78330	Phosphoserine phosphatase	PSPH	1830
22.3805	23.4686	23.7473				RNA transport;Viral myocarditis	34	34	34	43.4	43.4	43.4	102.36	0	174.12	1557500000	50	90	P78344	P78344	Eukaryotic translation initiation factor 4 gamma 2	EIF4G2	1831
20.6099	21.0495	20.4854				Ribosome biogenesis in eukaryotes;RNA transport	5	5	5	22	22	22	29.321	0	13.162	78582000	15	13	P78346	P78346	Ribonuclease P protein subunit p30	RPP30	1832
22.91	24.1301	24.8585				Basal transcription factors	33	33	33	40.3	40.3	40.3	112.42	0	240.22	2719800000	48	114	P78347;Q86UP8;Q6EKJ0	P78347	General transcription factor II-I	GTF2I	1833
NaN	18.1687	17.8983				Inositol phosphate metabolism;Phosphatidylinositol signaling system;Regulation of actin cytoskeleton	3	1	1	9.6	3.4	3.4	47.377	0.0041262	2.0759	10240000	19	2	P78356	P78356	Phosphatidylinositol 5-phosphate 4-kinase type-2 beta	PIP4K2B	1834
NaN	NaN	19.2638					4	3	3	7.8	6.5	6.5	77.526	0	4.5629	18254000	29	3	P78362	P78362	SRSF protein kinase 2;SRSF protein kinase 2 N-terminal;SRSF protein kinase 2 C-terminal	SRPK2	1835
25.4778	26.7062	26.8882					28	28	28	57.4	57.4	57.4	57.488	0	323.31	8973700000	32	132	P78371	P78371	T-complex protein 1 subunit beta	CCT2	1836
22.0831	22.5552	22.8078				RNA transport	9	9	9	38.3	38.3	38.3	40.968	0	36.234	233320000	13	18	P78406	P78406	mRNA export factor	RAE1	1837
24.704	25.7155	25.8787				Drug metabolism - cytochrome P450;Glutathione metabolism;Metabolism of xenobiotics by cytochrome P450	10	10	10	33.2	33.2	33.2	27.566	0	75.419	2017700000	14	34	P78417	P78417	Glutathione S-transferase omega-1	GSTO1	1838
NaN	16.0443	17.8547				Notch signaling pathway	4	4	4	3.6	3.6	3.6	133.8	0	6.9691	15231000	50	5	P78504	P78504	Protein jagged-1	JAG1	1839
NaN	15.9824	NaN					1	1	1	1.1	1.1	1.1	126.48	0.0099147	1.5755	3560900	55	1	P78524	P78524	Suppression of tumorigenicity 5 protein	ST5	1840
24.273	25.205	25.5403				Cell cycle;Non-homologous end-joining	152	152	152	40.1	40.1	40.1	469.08	0	323.31	23704000000	220	573	P78527	P78527	DNA-dependent protein kinase catalytic subunit	PRKDC	1841
21.5956	22.4543	22.3757				Chemokine signaling pathway;Cytokine-cytokine receptor interaction;Rheumatoid arthritis	1	1	1	17.7	17.7	17.7	10.762	0	7.7902	43072000	3	5	P78556	P78556	C-C motif chemokine 20;CCL20(1-67);CCL20(1-64);CCL20(2-70)	CCL20	1842
NaN	17.2401	21.1143					2	2	2	13.6	13.6	13.6	22.745	0.0075047	1.7145	21824000	9	1	P78560	P78560	Death domain-containing protein CRADD	CRADD	1843
19.253	21.6171	21.6821					6	6	6	20	20	20	50.222	0	23.566	151330000	21	12	P80303	P80303	Nucleobindin-2;Nesfatin-1	NUCB2	1844
18.098	19.1939	21.0835				Aldosterone-regulated sodium reabsorption;Steroid hormone biosynthesis	6	6	6	16.3	16.3	16.3	44.126	0	12.659	55844000	18	10	P80365;REV__O00587;O00587	P80365	Corticosteroid 11-beta-dehydrogenase isozyme 2	HSD11B2	1845
20.5357	22.0437	22.8245				Alanine, aspartate and glutamate metabolism;beta-Alanine metabolism;Butanoate metabolism;Propanoate metabolism;Valine, leucine and isoleucine degradation	15	15	15	38.2	38.2	38.2	56.438	0	87.319	411400000	31	30	P80404	P80404	4-aminobutyrate aminotransferase, mitochondrial	ABAT	1846
19.2557	20.0458	21.1051					8	8	8	32.5	32.5	32.5	41.28	0	26.347	95134000	24	13	P82650	P82650	28S ribosomal protein S22, mitochondrial	MRPS22	1847
19.6294	19.89	21.7942					4	4	4	30.6	30.6	30.6	20.116	0	9.7923	48775000	9	7	P82663	P82663	28S ribosomal protein S25, mitochondrial	MRPS25	1848
19.7006	20.2789	20.638					3	3	3	13.6	13.6	13.6	36.844	0	14.058	56341000	15	8	P82673	P82673	28S ribosomal protein S35, mitochondrial	MRPS35	1849
17.7614	18.1731	18.5776					1	1	1	3.3	3.3	3.3	48.006	0.00076492	2.6702	23633000	26	4	P82675	P82675	28S ribosomal protein S5, mitochondrial	MRPS5	1850
NaN	21.3635	19.5487					2	2	2	24.3	24.3	24.3	11.466	0	4.7455	17325000	5	5	P82909	P82909	28S ribosomal protein S36, mitochondrial	MRPS36	1851
NaN	19.7904	19.2836					4	4	4	15.6	15.6	15.6	29.842	0	7.8343	23175000	15	8	P82914	P82914	28S ribosomal protein S15, mitochondrial	MRPS15	1852
18.2646	21.8565	22.0799					4	4	4	26.1	26.1	26.1	25.65	0	21.284	102540000	12	12	P82930	P82930	28S ribosomal protein S34, mitochondrial	MRPS34	1853
19.3956	19.5368	20.5571					1	1	1	10.4	10.4	10.4	14.226	0.0027074	2.2184	23945000	8	3	P82932	P82932	28S ribosomal protein S6, mitochondrial	MRPS6	1854
19.3061	20.9018	20.5713					4	4	4	14.6	14.6	14.6	45.834	0	21.167	104130000	25	8	P82933	P82933	28S ribosomal protein S9, mitochondrial	MRPS9	1855
24.209	24.5636	24.3656					8	8	8	42.4	42.4	42.4	23.671	0	83.779	789650000	12	30	P82979	P82979	SAP domain-containing ribonucleoprotein	SARNP	1856
21.0708	22.9893	22.1992					11	11	11	29.8	29.8	29.8	60.693	0	40.783	383620000	25	23	P83111	P83111	Serine beta-lactamase-like protein LACTB, mitochondrial	LACTB	1857
15.7012	NaN	NaN					1	1	1	1.7	1.7	1.7	86.343	0.00751	1.7198	2184400	41	1	P83436	P83436	Conserved oligomeric Golgi complex subunit 7	COG7	1858
24.7925	25.3498	26.1418				Ribosome	8	8	8	40.8	40.8	40.8	17.779	0	43.413	1166900000	8	34	P83731	P83731	60S ribosomal protein L24	RPL24	1859
24.9431	24.6338	26.6357				Ribosome	4	4	4	25.5	25.5	25.5	12.441	0	28.784	650230000	4	9	P83881;Q969Q0	P83881;Q969Q0	60S ribosomal protein L36a;60S ribosomal protein L36a-like	RPL36A;RPL36AL	1860
24.1108	25.428	25.405					9	6	5	63.3	35.6	30	20.529	0	36.151	1184600000	11	16	P84085	P84085	ADP-ribosylation factor 5	ARF5	1861
24.4054	24.7193	24.7141					3	3	3	37.5	37.5	37.5	12.259	0	140.9	386820000	5	18	P84090	P84090	Enhancer of rudimentary homolog	ERH	1862
22.7031	24.9551	24.1227				Bacterial invasion of epithelial cells;Shigellosis	11	11	10	64.9	64.9	59.2	21.308	0	207.44	633840000	11	28	P84095	P84095	Rho-related GTP-binding protein RhoG	RHOG	1863
26.0685	25.8741	26.2349				Ribosome	5	5	5	25.5	25.5	25.5	23.466	0	155.85	1265100000	6	17	P84098	P84098	60S ribosomal protein L19	RPL19	1864
22.3892	22.8281	22.2583					3	3	3	30.5	30.5	30.5	6.8998	0	3.6138	35913000	2	4	P84101	P84101	Small EDRK-rich factor 2	SERF2	1865
23.6725	24.0851	25.0761				Spliceosome	5	4	4	31.1	22.6	22.6	19.329	0	11.843	465760000	7	19	P84103	P84103	Serine/arginine-rich splicing factor 3	SRSF3	1866
NaN	18.5595	17.7293					3	3	3	4.1	4.1	4.1	75.456	0	5.367	20523000	34	5	P85037;Q01167	P85037	Forkhead box protein K1	FOXK1	1867
18.0272	19.4336	20.3687					8	8	8	20.1	20.1	20.1	55.866	0	20.447	69874000	30	16	P86791;P86790	P86791;P86790	Vacuolar fusion protein CCZ1 homolog;Vacuolar fusion protein CCZ1 homolog B	CCZ1;CCZ1B	1868
NaN	NaN	18.5433				Endocytosis	2	2	2	4	4	4	82.447	0.0077301	1.7026	11461000	30	2	P98082	P98082	Disabled homolog 2	DAB2	1869
NaN	NaN	NaN				ECM-receptor interaction	2	2	2	0.6	0.6	0.6	468.83	0.0012522	2.4493	0	185	2	P98160	P98160	Basement membrane-specific heparan sulfate proteoglycan core protein;Endorepellin;LG3 peptide	HSPG2	1870
NaN	16.3362	15.8318					2	2	2	0.3	0.3	0.3	462.52	0.0068753	1.8003	20877000	148	2	P98161	P98161	Polycystin-1	PKD1	1871
18.2962	18.644	18.1944					6	6	6	8	8	8	103.53	0	15.416	40227000	39	12	P98175	P98175	RNA-binding protein 10	RBM10	1872
21.1129	NaN	NaN					2	2	2	17.8	17.8	17.8	17.17	0	3.7394	18142000	8	2	P98179	P98179	RNA-binding protein 3	RBM3	1873
18.2446	19.6459	20.0363					9	9	9	13.7	13.7	13.7	100.58	0	28.416	90455000	41	22	P98194	P98194	Calcium-transporting ATPase type 2C member 1	ATP2C1	1874
24.1978	23.1989	23.8143				Alzheimer's disease;Amyotrophic lateral sclerosis (ALS);Apoptosis;Colorectal cancer;Huntington's disease;ko05152;p53 signaling pathway;Parkinson's disease;Pathways in cancer;Small cell lung cancer;Toxoplasmosis;Viral myocarditis	3	3	3	31.4	31.4	31.4	11.749	0	6.155	261740000	6	18	P99999;CON__P62894	P99999	Cytochrome c	CYCS	1875
NaN	NaN	NaN					1	1	1	2.6	2.6	2.6	52.296	0.0022305	2.3254	0	25	1	Q00013	Q00013	55 kDa erythrocyte membrane protein	MPP1	1876
21.8642	22.7519	22.4258				Huntington's disease	6	6	6	20.7	20.7	20.7	29.096	0	18.767	264240000	16	16	Q00059	Q00059	Transcription factor A, mitochondrial	TFAM	1877
21.4744	21.1183	22.8498					9	8	8	43.7	40.4	40.4	31.806	0	31.461	229490000	18	15	Q00169	Q00169	Phosphatidylinositol transfer protein alpha isoform	PITPNA	1878
25.1092	25.5949	25.7452					11	11	11	33.4	33.4	33.4	40.094	0	162.64	2576100000	18	42	Q00325	Q00325	Phosphate carrier protein, mitochondrial	SLC25A3	1879
22.7449	24.3135	24.3807					45	45	45	42.2	42.2	42.2	141.45	0	323.31	3281700000	66	140	Q00341	Q00341	Vigilin	HDLBP	1880
16.5741	19.5598	20.732				Basal transcription factors	5	5	5	25.3	25.3	25.3	34.833	0	14.678	47016000	18	6	Q00403	Q00403	Transcription initiation factor IIB	GTF2B	1881
20.6961	22.5169	23.3554				Cell cycle;Chronic myeloid leukemia;Glioma;Measles;Melanoma;Non-small cell lung cancer;p53 signaling pathway;Pancreatic cancer;Pathways in cancer;Small cell lung cancer	14	13	13	50.9	48.5	48.5	36.938	0	49.95	350210000	19	35	Q00534;Q96Q40;O94921;Q07002;Q00536;Q00537;Q14004	Q00534	Cyclin-dependent kinase 6	CDK6	1882
20.1209	21.4818	21.8126				Alzheimer's disease;Axon guidance	8	7	7	29.5	26.7	26.7	33.304	0	15.822	147290000	19	16	Q00535	Q00535	Cyclin-dependent-like kinase 5	CDK5	1883
22.0821	22.9355	23.1945					9	9	9	37.1	37.1	37.1	40.294	0	64.94	397110000	18	29	Q00587	Q00587	Cdc42 effector protein 1	CDC42EP1	1884
25.6524	26.3695	26.6564				Bacterial invasion of epithelial cells;Endocrine and other factor-regulated calcium reabsorption;Endocytosis;Huntington's disease;Lysosome	75	75	59	52.2	52.2	43.4	191.61	0	323.31	22069000000	90	324	Q00610	Q00610	Clathrin heavy chain 1	CLTC	1885
NaN	17.4488	17.6166					1	1	1	3	3	3	57.26	0.0010119	2.5874	7977200	21	2	Q00613	Q00613	Heat shock factor protein 1	HSF1	1886
19.786	20.7645	20.105				MAPK signaling pathway;Osteoclast differentiation;Pathways in cancer	12	12	12	18.6	18.6	18.6	96.748	0	26.862	156340000	41	23	Q00653	Q00653	Nuclear factor NF-kappa-B p100 subunit;Nuclear factor NF-kappa-B p52 subunit	NFKB2	1887
25.5036	26.4339	26.5404					9	9	9	48.7	48.7	48.7	25.177	0	146.59	2358300000	10	45	Q00688	Q00688	Peptidyl-prolyl cis-trans isomerase FKBP3	FKBP3	1888
21.6687	22.7812	23.2819					4	4	4	14.8	14.8	14.8	21.493	0	7.8396	124450000	6	9	Q00765	Q00765	Receptor expression-enhancing protein 5	REEP5	1889
24.2669	25.1211	25.2656				Fructose and mannose metabolism	18	18	18	63.9	63.9	63.9	38.324	0	214.91	2037300000	21	62	Q00796	Q00796	Sorbitol dehydrogenase	SORD	1890
26.6866	26.7212	27.2047				Spliceosome	32	32	32	38.9	38.9	38.9	90.583	0	323.31	13813000000	37	135	Q00839	Q00839	Heterogeneous nuclear ribonucleoprotein U	HNRNPU	1891
25.7395	26.3628	26.1007					131	131	121	63.4	63.4	59.2	274.61	0	323.31	30428000000	142	539	Q01082;P11277	Q01082	Spectrin beta chain, non-erythrocytic 1	SPTBN1	1892
21.9706	22.3912	22.8198					5	5	3	20.3	20.3	14.4	41.59	0	23.131	272220000	16	14	Q01085	Q01085	Nucleolysin TIAR	TIAL1	1893
26.8561	27.9091	27.8924					6	6	6	30	30	30	33.488	0	183.79	5604000000	9	33	Q01105;P0DME0	Q01105;P0DME0	Protein SET;Protein SETSIP	SET;SETSIP	1894
24.6142	25.2994	26.0051				Spliceosome	6	6	6	25.8	25.8	25.8	25.476	0	27.931	1208900000	9	23	Q01130;Q9BRL6	Q01130	Serine/arginine-rich splicing factor 2	SRSF2	1895
17.4454	NaN	20.3757				Amino sugar and nucleotide sugar metabolism;Galactose metabolism	2	2	2	5	5	5	50.378	0	3.9751	33857000	22	4	Q01415	Q01415	N-acetylgalactosamine kinase	GALK2	1896
NaN	17.7046	17.8764				Purine metabolism	3	3	3	3.3	3.3	3.3	100.69	0.00051613	2.8228	18170000	40	4	Q01433	Q01433	AMP deaminase 2	AMPD2	1897
21.7221	22.1783	22.3368				PPAR signaling pathway	5	5	5	47.4	47.4	47.4	15.164	0	64.333	108020000	8	16	Q01469;A8MUU1	Q01469	Fatty acid-binding protein, epidermal	FABP5	1898
24.687	25.2934	25.8246					20	20	20	49.1	49.1	49.1	51.901	0	323.31	3571600000	28	64	Q01518	Q01518	Adenylyl cyclase-associated protein 1	CAP1	1899
24.0215	25.1074	25.3441				Butanoate metabolism;Synthesis and degradation of ketone bodies;Terpenoid backbone biosynthesis;Valine, leucine and isoleucine degradation	17	17	17	43.1	43.1	43.1	57.293	0	297.44	2585800000	27	83	Q01581;P54868	Q01581	Hydroxymethylglutaryl-CoA synthase, cytoplasmic	HMGCS1	1900
24.0814	24.6908	25.4802					3	3	3	48.9	48.9	48.9	14.632	0	64.88	366560000	4	9	Q01628;P13164;Q01629;C9JQL5	Q01628	Interferon-induced transmembrane protein 3	IFITM3	1901
21.4937	22.1933	22.3587					5	5	4	10.8	10.8	9.5	55.01	0	33.612	236280000	18	13	Q01650;Q9UM01	Q01650	Large neutral amino acids transporter small subunit 1	SLC7A5	1902
16.2572	19.8664	19.524				Drug metabolism - cytochrome P450;Methane metabolism	2	2	2	6.4	6.4	6.4	60.31	0	8.072	50064000	28	5	Q01740	Q01740	Dimethylaniline monooxygenase [N-oxide-forming] 1	FMO1	1903
19.6851	21.063	20.9987				RNA degradation	17	17	17	28.9	28.9	28.9	100.83	0	63.671	282090000	55	36	Q01780	Q01780	Exosome component 10	EXOSC10	1904
22.8804	23.5401	23.3699					5	5	5	12.8	12.8	12.8	68.477	0	67.176	522910000	17	17	Q01844	Q01844	RNA-binding protein EWS	EWSR1	1905
NaN	19.2855	19.9512				Inositol phosphate metabolism;Phosphatidylinositol signaling system	8	8	8	11.8	11.8	11.8	104.2	0	13.172	74373000	45	11	Q01968	Q01968	Inositol polyphosphate 5-phosphatase OCRL-1	OCRL	1906
17.1684	19.3965	19.1205				African trypanosomiasis;Alzheimer's disease;Amoebiasis;Calcium signaling pathway;Chagas disease (American trypanosomiasis);Chemokine signaling pathway;Endocrine and other factor-regulated calcium reabsorption;Gap junction;Gastric acid secretion;GnRH signaling pathway;Huntington's disease;Inositol phosphate metabolism;Long-term depression;Long-term potentiation;Melanogenesis;Pancreatic secretion;P…	8	8	8	9	9	9	138.8	0	35.061	76000000	54	18	Q01970	Q01970	1-phosphatidylinositol 4,5-bisphosphate phosphodiesterase beta-3	PLCB3	1907
17.5573	NaN	NaN					1	1	1	6.5	6.5	6.5	22.611	0	4.6412	3085900	16	1	Q01995	Q01995	Transgelin	TAGLN	1908
NaN	NaN	16.7681					1	1	1	4	4	4	80.735	0.0014974	2.4246	3683200	33	0	Q02040	Q02040	A-kinase anchor protein 17A	AKAP17A	1909
NaN	NaN	20.8561				Pyrimidine metabolism	5	5	5	20.3	20.3	20.3	42.867	0	9.6739	45554000	24	7	Q02127	Q02127	Dihydroorotate dehydrogenase (quinone), mitochondrial	DHODH	1910
22.5969	23.0285	23.4496				Citrate cycle (TCA cycle);Lysine degradation;Tryptophan metabolism	25	25	25	32.7	32.7	32.7	115.93	0	113.42	1186000000	45	60	Q02218;Q9ULD0	Q02218	2-oxoglutarate dehydrogenase, mitochondrial	OGDH	1911
17.0918	20.3722	19.453				Inositol phosphate metabolism;Propanoate metabolism;Valine, leucine and isoleucine degradation	9	9	9	19.8	19.8	19.8	57.839	0	18.19	62008000	28	15	Q02252	Q02252	Methylmalonate-semialdehyde dehydrogenase [acylating], mitochondrial	ALDH6A1	1912
18.5685	21.0298	21.4127				PPAR signaling pathway;Primary bile acid biosynthesis	6	6	6	14.9	14.9	14.9	60.234	0	17.602	143670000	27	15	Q02318	Q02318	Sterol 26-hydroxylase, mitochondrial	CYP27A1	1913
21.4318	21.2659	22.1044					5	2	2	26	13.5	13.5	21.842	0	4.7293	69016000	7	8	Q02539	Q02539	Histone H1.1	HIST1H1A	1914
26.0184	25.9862	26.4012				Ribosome	8	8	8	39.2	39.2	39.2	20.762	0	67.229	2007600000	9	32	Q02543	Q02543	60S ribosomal protein L18a	RPL18A	1915
22.2975	22.6838	22.232				Acute myeloid leukemia;B cell receptor signaling pathway;Bladder cancer;Chemokine signaling pathway;Chronic myeloid leukemia;Colorectal cancer;Dorso-ventral axis formation;Endometrial cancer;ErbB signaling pathway;Fc epsilon RI signaling pathway;Fc gamma R-mediated phagocytosis;Focal adhesion;Gap junction;Glioma;GnRH signaling pathway;Insulin signaling pathway;Long-term depression;Long-term poten…	15	10	10	40.2	31.8	31.8	43.439	0	44.262	319550000	19	21	Q02750	Q02750	Dual specificity mitogen-activated protein kinase kinase 1	MAP2K1	1916
24.7981	25.9558	26.0414					30	30	30	69.5	69.5	69.5	51.804	0	323.31	5062800000	31	110	Q02790	Q02790	Peptidyl-prolyl cis-trans isomerase FKBP4;Peptidyl-prolyl cis-trans isomerase FKBP4, N-terminally processed	FKBP4	1917
21.2846	22.1703	21.7956				Lysine degradation	13	13	13	25.2	25.2	25.2	83.549	0	44.468	480240000	44	31	Q02809	Q02809	Procollagen-lysine,2-oxoglutarate 5-dioxygenase 1	PLOD1	1918
18.306	22.1148	22.3792					12	12	12	29.1	29.1	29.1	53.879	0	26.417	288990000	28	27	Q02818	Q02818	Nucleobindin-1	NUCB1	1919
26.2128	26.2554	27.0238				Ribosome	13	13	13	39.9	39.9	39.9	32.728	0	271.8	3826200000	13	56	Q02878	Q02878	60S ribosomal protein L6	RPL6	1920
20.9032	21.8875	19.8152					31	19	19	23.1	15.7	15.7	183.26	0	87.86	588390000	87	47	Q02880	Q02880	DNA topoisomerase 2-beta	TOP2B	1921
22.8434	23.79	23.6845					10	10	10	40.1	40.1	40.1	34.061	0	323.31	603720000	17	31	Q02978	Q02978	Mitochondrial 2-oxoglutarate/malate carrier protein	SLC25A11	1922
13.0818	16.0462	14.5236					5	4	4	0.9	0.7	0.7	860.65	0	9.5964	42853000	429	9	Q03001	Q03001	Dystonin	DST	1923
NaN	18.9019	19.2012					2	2	2	3.8	3.8	3.8	62.055	0	3.8436	24037000	22	5	Q03111	Q03111	Protein ENL	MLLT1	1924
17.4165	19.0226	17.9097				Arginine and proline metabolism	4	4	4	12.3	12.3	12.3	45.884	0	7.2053	21936000	23	8	Q03154	Q03154	Aminoacylase-1	ACY1	1925
15.103	17.4072	20.0393					4	4	4	1.3	1.3	1.3	431.76	0.00052397	3.0762	205840000	160	4	Q03164	Q03164	Histone-lysine N-methyltransferase 2A;MLL cleavage product N320;MLL cleavage product C180	KMT2A	1926
17.2687	19.2036	18.7022					4	4	4	8.4	8.4	8.4	72.66	0	10.227	45150000	38	8	Q03169	Q03169	Tumor necrosis factor alpha-induced protein 2	TNFAIP2	1927
23.0056	23.6734	23.2914					28	26	25	46.3	44.8	43.5	69.948	0	137.31	1186400000	37	67	Q03252	Q03252	Lamin-B2	LMNB2	1928
20.7047	22.2678	21.8852				Peroxisome;Terpenoid backbone biosynthesis	6	6	6	23.2	23.2	23.2	42.45	0	31.996	191380000	18	18	Q03426	Q03426	Mevalonate kinase	MVK	1929
16.7044	19.8146	19.3292					7	7	7	8.5	8.5	8.5	120.97	0	14.755	81004000	48	15	Q03701	Q03701	CCAAT/enhancer-binding protein zeta	CEBPZ	1930
20.7292	21.9484	22.0913				Acute myeloid leukemia;Adipocytokine signaling pathway;Amoebiasis;Apoptosis;B cell receptor signaling pathway;Chagas disease (American trypanosomiasis);Chemokine signaling pathway;Chronic myeloid leukemia;Cytosolic DNA-sensing pathway;Epithelial cell signaling in Helicobacter pylori infection;Hepatitis C;ko05152;Leishmaniasis;MAPK signaling pathway;Measles;Neurotrophin signaling pathway;NOD-like …	7	7	7	15.6	15.6	15.6	60.218	0	31.49	215320000	21	16	Q04206	Q04206	Transcription factor p65	RELA	1931
20.0629	24.4253	23.3545					8	8	8	37	37	37	33.325	0	114.9	480890000	14	18	Q04323	Q04323	UBX domain-containing protein 1	UBXN1	1932
19.6349	20.3421	20.4348				Starch and sucrose metabolism	7	7	7	14.2	14.2	14.2	80.473	0	17.079	124630000	35	14	Q04446	Q04446	1,4-alpha-glucan-branching enzyme	GBE1	1933
23.482	24.8832	25.0418				RNA transport;Viral myocarditis	49	49	44	34.8	34.8	31.7	175.49	0	323.31	5249700000	68	145	Q04637;REV__Q8NEG2	Q04637	Eukaryotic translation initiation factor 4 gamma 1	EIF4G1	1934
NaN	19.0215	18.7168					3	3	3	6.5	6.5	6.5	83.2	0	7.8895	34668000	36	5	Q04724;Q04727	Q04724;Q04727	Transducin-like enhancer protein 1;Transducin-like enhancer protein 4	TLE1;TLE4	1935
24.7489	25.7897	25.9004				MAPK signaling pathway - yeast;Pyruvate metabolism	9	9	9	60.9	60.9	60.9	20.777	0	47.092	1637200000	11	24	Q04760	Q04760	Lactoylglutathione lyase	GLO1	1936
22.4807	23.2912	23.338				DNA replication;Homologous recombination;Mismatch repair	5	5	5	43.9	43.9	43.9	17.259	0	61.127	213760000	8	14	Q04837	Q04837	Single-stranded DNA-binding protein, mitochondrial	SSBP1	1937
25.2508	26.198	26.7385				Cell cycle;Neurotrophin signaling pathway;Oocyte meiosis	14	11	11	57.3	47.2	47.2	28.218	0	276.63	3662000000	16	41	Q04917	Q04917	14-3-3 protein eta	YWHAH	1938
22.1667	22.9945	22.5552				mRNA surveillance pathway	11	11	11	35.3	35.3	35.3	48.357	0	73.273	346100000	18	31	Q05048	Q05048	Cleavage stimulation factor subunit 1	CSTF1	1939
16.5223	19.807	20.6409				Ubiquitin mediated proteolysis	10	10	10	14.9	14.9	14.9	100.69	0	29.954	111150000	42	20	Q05086	Q05086	Ubiquitin-protein ligase E3A	UBE3A	1940
19.4359	21.4238	21.1335				Amoebiasis;Axon guidance;Bacterial invasion of epithelial cells;Chemokine signaling pathway;ErbB signaling pathway;Focal adhesion;Leukocyte transendothelial migration;Pathways in cancer;Regulation of actin cytoskeleton;Small cell lung cancer;VEGF signaling pathway	16	16	16	21.9	21.9	21.9	119.23	0	42.406	331910000	57	35	Q05397;Q14289	Q05397	Focal adhesion kinase 1	PTK2	1941
21.0215	22.5744	23.6414					4	4	4	12.4	12.4	12.4	53.542	0	53.447	257510000	12	10	Q05519	Q05519	Serine/arginine-rich splicing factor 11	SRSF11	1942
25.0588	26.4703	26.7712				RNA transport	19	11	11	48.2	34.1	34.1	50.47	0	323.31	5091500000	21	48	Q05639	Q05639	Elongation factor 1-alpha 2	EEF1A2	1943
NaN	17.8287	17.4213				Tight junction;Vascular smooth muscle contraction	1	1	1	1.8	1.8	1.8	77.504	0.0024746	2.2933	15108000	37	2	Q05655	Q05655	Protein kinase C delta type;Protein kinase C delta type regulatory subunit;Protein kinase C delta type catalytic subunit	PRKCD	1944
19.3913	20.3593	21.6433				Vascular smooth muscle contraction	9	9	9	16.1	16.1	16.1	93.23	0	46.45	143320000	27	21	Q05682	Q05682	Caldesmon	CALD1	1945
NaN	NaN	NaN					1	1	1	1.6	1.6	1.6	70.547	0.002712	2.2373	0	25	1	Q05BQ5;Q969R5	Q05BQ5;Q969R5	MBT domain-containing protein 1;Lethal(3)malignant brain tumor-like protein 2	MBTD1;L3MBTL2	1946
22.1177	23.2863	23.2495				Adipocytokine signaling pathway;Chronic myeloid leukemia;Epithelial cell signaling in Helicobacter pylori infection;Jak-STAT signaling pathway;Leukocyte transendothelial migration;MAPK signaling pathway - fly;Natural killer cell mediated cytotoxicity;Neurotrophin signaling pathway;Renal cell carcinoma	22	22	22	44.7	44.7	44.7	68.01	0	79.713	940610000	38	53	Q06124	Q06124	Tyrosine-protein phosphatase non-receptor type 11	PTPN11	1947
18.0736	18.6304	20.8242				Sphingolipid metabolism	2	2	2	10.8	10.8	10.8	36.187	0	5.0061	38072000	15	4	Q06136	Q06136	3-ketodihydrosphingosine reductase	KDSR	1948
17.7206	19.4549	19.3152				Alanine, aspartate and glutamate metabolism;Purine metabolism	3	3	3	7.2	7.2	7.2	57.398	0	7.3572	39673000	25	6	Q06203	Q06203	Amidophosphoribosyltransferase	PPAT	1949
21.9854	23.2799	23.3639				Alanine, aspartate and glutamate metabolism;Amino sugar and nucleotide sugar metabolism	24	24	24	46.2	46.2	46.2	78.806	0	161.32	1080700000	43	72	Q06210;O94808	Q06210	Glutamine--fructose-6-phosphate aminotransferase [isomerizing] 1	GFPT1	1950
18.3904	22.4961	21.724				RNA degradation	5	5	5	15.7	15.7	15.7	48.948	0	16.726	155570000	16	13	Q06265	Q06265	Exosome complex component RRP45	EXOSC9	1951
24.0021	24.9537	24.9387				Antigen processing and presentation;Proteasome	15	15	15	53.4	53.4	53.4	28.723	0	164.59	1221800000	15	46	Q06323	Q06323	Proteasome activator complex subunit 1	PSME1	1952
NaN	18.6832	18.318				Notch signaling pathway	2	2	2	4.6	4.6	4.6	55.637	0	4.2108	14206000	19	4	Q06330	Q06330	Recombining binding protein suppressor of hairless	RBPJ	1953
21.5515	22.2626	22.1882				Bile secretion	5	5	5	19.3	19.3	19.3	33.779	0	11.346	193250000	15	13	Q06520	Q06520	Bile salt sulfotransferase	SULT2A1	1954
NaN	18.6525	20.3169					2	2	2	6.8	6.8	6.8	51.295	0	5.5957	34365000	20	2	Q06546	Q06546	GA-binding protein alpha chain	GABPA	1955
21.2005	21.3508	22.3507					8	8	8	24.1	24.1	24.1	42.429	0	18.976	135620000	13	17	Q06587;Q99496	Q06587	E3 ubiquitin-protein ligase RING1	RING1	1956
27.5878	27.7627	27.7782				Peroxisome	15	15	12	73.4	73.4	60.3	22.11	0	194.71	9894300000	15	98	Q06830	Q06830	Peroxiredoxin-1	PRDX1	1957
27.9858	27.6958	28.0218				Ribosome	6	6	6	34.6	34.6	34.6	21.634	0	169.12	5290200000	7	40	Q07020	Q07020	60S ribosomal protein L18	RPL18	1958
25.023	26.9702	26.7505					7	7	7	40.8	40.8	40.8	31.362	0	223.46	3620000000	13	26	Q07021	Q07021	Complement component 1 Q subcomponent-binding protein, mitochondrial	C1QBP	1959
24.6923	25.7871	25.6567				Protein processing in endoplasmic reticulum	35	35	34	61.8	61.8	60.6	66.022	0	323.31	5240500000	38	147	Q07065	Q07065	Cytoskeleton-associated protein 4	CKAP4	1960
18.3219	19.3501	18.3745				Adherens junction;Epithelial cell signaling in Helicobacter pylori infection;Gap junction;Tight junction;Vibrio cholerae infection	10	10	10	8.9	8.9	8.9	195.46	0	29.55	121560000	91	17	Q07157	Q07157	Tight junction protein ZO-1	TJP1	1961
NaN	NaN	17.7319					1	1	1	3	3	3	103.64	0.0053102	1.9958	11537000	53	1	Q07617	Q07617	Sperm-associated antigen 1	SPAG1	1962
25.9911	26.3998	26.5095					8	8	8	21.7	21.7	21.7	48.227	0	43.078	2758500000	11	30	Q07666;Q5VWX1;O75525	Q07666	KH domain-containing, RNA-binding, signal transduction-associated protein 1	KHDRBS1	1963
23.3178	24.8287	24.9614				Amyotrophic lateral sclerosis (ALS);Apoptosis;Colorectal cancer;Huntington's disease;ko05152;Neurotrophin signaling pathway;p53 signaling pathway;Pathways in cancer;Prion diseases;Protein processing in endoplasmic reticulum	6	6	6	43.8	43.8	43.8	21.184	0	100.38	656310000	9	24	Q07812	Q07812	Apoptosis regulator BAX	BAX	1964
NaN	22.6606	21.8881				Amyotrophic lateral sclerosis (ALS);Apoptosis;Chronic myeloid leukemia;Jak-STAT signaling pathway;Pancreatic cancer;Pathways in cancer;Small cell lung cancer;Toxoplasmosis	4	4	4	18	18	18	26.049	0	10.262	94601000	9	9	Q07817	Q07817	Bcl-2-like protein 1	BCL2L1	1965
18.7536	NaN	20.8331					1	1	1	5.7	5.7	5.7	37.337	0	4.2884	30029000	13	2	Q07820	Q07820	Induced myeloid leukemia cell differentiation protein Mcl-1	MCL1	1966
19.9985	21.9368	21.9418					18	18	12	34.9	34.9	22.9	65.309	0	53.108	327260000	36	45	Q07866	Q07866	Kinesin light chain 1	KLC1	1967
24.2159	23.6793	23.867				Spliceosome	12	12	12	41.1	41.1	41.1	27.744	0	71.759	626850000	13	50	Q07955	Q07955	Serine/arginine-rich splicing factor 1	SRSF1	1968
24.2313	25.1705	24.9646					16	16	16	40.3	40.3	40.3	50.435	0	188.16	2435400000	27	79	Q07960	Q07960	Rho GTPase-activating protein 1	ARHGAP1	1969
18.5641	18.617	NaN				Spliceosome	5	3	3	9.9	5.7	5.7	56.678	0	6.3331	10265000	13	5	Q08170	Q08170	Serine/arginine-rich splicing factor 4	SRSF4	1970
21.2305	21.9819	22.1088				Alzheimer's disease;Amyotrophic lateral sclerosis (ALS);Apoptosis;Axon guidance;B cell receptor signaling pathway;Calcium signaling pathway;ko05152;Long-term potentiation;MAPK signaling pathway;Natural killer cell mediated cytotoxicity;Oocyte meiosis;Osteoclast differentiation;T cell receptor signaling pathway;VEGF signaling pathway;Wnt signaling pathway	10	10	10	22.3	22.3	22.3	58.687	0	28.783	255890000	23	21	Q08209;P16298;P48454	Q08209;P16298	Serine/threonine-protein phosphatase 2B catalytic subunit alpha isoform;Serine/threonine-protein phosphatase 2B catalytic subunit beta isoform	PPP3CA;PPP3CB	1971
24.5153	24.8239	24.4877					42	42	42	43.9	43.9	43.9	140.96	0	323.31	4709400000	61	137	Q08211	Q08211	ATP-dependent RNA helicase A	DHX9	1972
23.2408	24.0299	24.6029					12	12	12	54.4	54.4	54.4	35.206	0	171.88	1050400000	20	30	Q08257	Q08257	Quinone oxidoreductase	CRYZ	1973
18.4873	20.083	19.4775					3	3	3	7.7	7.7	7.7	70.392	0	29.756	44164000	20	7	Q08357	Q08357	Sodium-dependent phosphate transporter 2	SLC20A2	1974
NaN	15.6981	17.3546					5	5	5	4.4	4.4	4.4	167.35	0	8.9386	18323000	83	5	Q08378	Q08378	Golgin subfamily A member 3	GOLGA3	1975
16.2266	18.8207	19.5735					7	7	7	10.5	10.5	10.5	113.08	0	8.5726	60715000	46	6	Q08379	Q08379	Golgin subfamily A member 2	GOLGA2	1976
22.3951	23.6949	23.9691					11	11	11	27	27	27	65.33	0	83.356	923430000	26	23	Q08380	Q08380	Galectin-3-binding protein	LGALS3BP	1977
16.2139	19.838	17.3981				Aminobenzoate degradation;Benzoate degradation;beta-Alanine metabolism;Butanoate metabolism;Caprolactam degradation;Fatty acid metabolism;Lysine degradation;Peroxisome;PPAR signaling pathway;Propanoate metabolism;Tryptophan metabolism;Valine, leucine and isoleucine degradation	6	6	6	12.3	12.3	12.3	79.494	0	14.846	54554000	46	12	Q08426	Q08426	Peroxisomal bifunctional enzyme;Enoyl-CoA hydratase/3,2-trans-enoyl-CoA isomerase;3-hydroxyacyl-CoA dehydrogenase	EHHADH	1978
21.1747	22.8585	22.4021				ECM-receptor interaction	3	3	3	8.7	8.7	8.7	35.213	0	3.8433	155150000	10	7	Q08722	Q08722	Leukocyte surface antigen CD47	CD47	1979
21.5263	22.001	22.1705				Calcium signaling pathway;Huntington's disease;Parkinson's disease	15	15	15	36.8	36.8	36.8	40.763	0	30.895	298450000	25	35	Q08752	Q08752	Peptidyl-prolyl cis-trans isomerase D	PPID	1980
23.1505	21.6988	23.0016					15	15	15	24.8	24.8	24.8	81.074	0	141.94	633390000	30	45	Q08945	Q08945	FACT complex subunit SSRP1	SSRP1	1981
18.2837	17.7018	18.8252					4	4	4	7.2	7.2	7.2	87.972	0	12.52	38874000	39	5	Q08AM6	Q08AM6	Protein VAC14 homolog	VAC14	1982
22.7757	23.6949	24.3303					30	30	30	55	55	55	86.47	0	234.49	1841500000	44	79	Q08J23	Q08J23	tRNA (cytosine(34)-C(5))-methyltransferase	NSUN2	1983
25.0939	26.0405	26.2031					15	15	8	55.1	55.1	42.6	47.655	0	323.31	2549200000	14	71	Q09028	Q09028	Histone-binding protein RBBP4	RBBP4	1984
21.2791	22.6939	22.3869				mRNA surveillance pathway;RNA transport;Spliceosome	12	12	12	19	19	19	91.838	0	61.867	503680000	34	31	Q09161	Q09161	Nuclear cap-binding protein subunit 1	NCBP1	1985
NaN	17.1828	17.6974				Adherens junction;Cell cycle;Huntington's disease;Jak-STAT signaling pathway;ko05152;Long-term potentiation;Melanogenesis;Notch signaling pathway;Pathways in cancer;Prostate cancer;Renal cell carcinoma;TGF-beta signaling pathway;Wnt signaling pathway	2	2	2	1.2	1.2	1.2	264.16	0	5.3829	25654000	71	2	Q09472;Q92793	Q09472;Q92793	Histone acetyltransferase p300;CREB-binding protein	EP300;CREBBP	1986
19.5812	21.1759	21.8802					105	105	105	37.2	37.2	37.2	629.09	0	323.31	2637100000	376	227	Q09666	Q09666	Neuroblast differentiation-associated protein AHNAK	AHNAK	1987
18.0765	NaN	NaN					1	1	1	0.9	0.9	0.9	133.91	0.0072804	1.7217	17690000	64	1	Q09MP3	Q09MP3	RAD51-associated protein 2	RAD51AP2	1988
16.7861	20.0542	21.5611					7	7	7	19.6	19.6	19.6	54.794	0	41.596	115990000	27	10	Q0VDF9	Q0VDF9	Heat shock 70 kDa protein 14	HSPA14	1989
NaN	NaN	20.9222					1	1	1	10.1	10.1	10.1	10.741	0.0005184	2.9156	5961000	3	2	Q0VGL1	Q0VGL1	Ragulator complex protein LAMTOR4;Ragulator complex protein LAMTOR4, N-terminally processed	LAMTOR4	1990
NaN	18.1915	19.032				N-Glycan biosynthesis;Various types of N-glycan biosynthesis	4	4	4	11.2	11.2	11.2	51.55	0	5.8357	17544000	21	4	Q10469	Q10469	Alpha-1,6-mannosyl-glycoprotein 2-beta-N-acetylglucosaminyltransferase	MGAT2	1991
21.1816	22.7317	23.1605				Mucin type O-Glycan biosynthesis	13	13	13	29.1	29.1	29.1	64.732	0	94.58	580290000	31	33	Q10471;Q8N4A0	Q10471	Polypeptide N-acetylgalactosaminyltransferase 2;Polypeptide N-acetylgalactosaminyltransferase 2 soluble form	GALNT2	1992
21.1917	22.7371	23.0834				Mucin type O-Glycan biosynthesis	12	12	12	28.6	28.6	28.6	64.218	0	132.52	529950000	29	35	Q10472	Q10472	Polypeptide N-acetylgalactosaminyltransferase 1;Polypeptide N-acetylgalactosaminyltransferase 1 soluble form	GALNT1	1993
21.3036	22.7173	23.2346				Lysosome	28	15	15	35.5	21.9	21.9	104.64	0	77.322	851580000	44	38	Q10567	Q10567	AP-1 complex subunit beta-1	AP1B1	1994
19.9501	20.9798	20.8974				mRNA surveillance pathway	21	21	21	19.8	19.8	19.8	160.88	0	77.06	347360000	69	47	Q10570	Q10570	Cleavage and polyadenylation specificity factor subunit 1	CPSF1	1995
21.7103	22.8393	23.5364					16	16	16	34.9	34.9	34.9	58.252	0	84.294	716130000	31	45	Q10713	Q10713	Mitochondrial-processing peptidase subunit alpha	PMPCA	1996
23.1779	24.694	24.8924					17	17	17	52.2	52.2	52.2	46.382	0	201.83	1152100000	17	54	Q12765	Q12765	Secernin-1	SCRN1	1997
17.1466	17.9393	17.8258					5	5	5	5.5	5.5	5.5	134.28	0	12.843	44013000	70	13	Q12768	Q12768	WASH complex subunit strumpellin	KIAA0196	1998
19.589	21.4075	21.8106				RNA transport	19	19	19	17.6	17.6	17.6	162.12	0	61.183	434910000	60	34	Q12769	Q12769	Nuclear pore complex protein Nup160	NUP160	1999
14.8011	17.0782	NaN					2	2	2	1.3	1.3	1.3	176.8	0.0005277	3.1636	13520000	81	2	Q12774	Q12774	Rho guanine nucleotide exchange factor 5	ARHGEF5	2000
16.0286	16.8833	NaN				Ribosome biogenesis in eukaryotes	2	2	2	4	4	4	89.034	0.00972	1.6051	8448000	45	1	Q12788	Q12788	Transducin beta-like protein 3	TBL3	2001
17.1822	16.8143	18.7459					13	13	13	8.8	8.8	8.8	238.87	0	28.095	77393000	110	20	Q12789	Q12789	General transcription factor 3C polypeptide 1	GTF3C1	2002
21.5319	22.5806	22.1062					9	9	9	33.7	33.7	33.7	40.282	0	195.33	304030000	22	23	Q12792	Q12792	Twinfilin-1	TWF1	2003
19.7919	21.2507	21.4174					10	10	10	16	16	16	85.862	0	22.44	186110000	30	29	Q12797	Q12797	Aspartyl/asparaginyl beta-hydroxylase	ASPH	2004
NaN	17.0909	13.6399					6	6	6	2.8	2.8	2.8	307.55	0	14.073	18284000	120	10	Q12802	Q12802	A-kinase anchor protein 13	AKAP13	2005
19.7236	20.6035	21.0597					4	4	4	16.9	16.9	16.9	44.141	0	18.047	83606000	18	11	Q12824	Q12824	SWI/SNF-related matrix-associated actin-dependent regulator of chromatin subfamily B member 1	SMARCB1	2006
17.9357	19.0561	19.1411				SNARE interactions in vesicular transport;Vasopressin-regulated water reabsorption	3	3	3	15.5	15.5	15.5	34.18	0	6.3441	20609000	15	6	Q12846	Q12846	Syntaxin-4	STX4	2007
21.6719	20.905	21.5801					7	7	7	21	21	21	53.126	0	35.104	227870000	27	22	Q12849	Q12849	G-rich sequence factor 1	GRSF1	2008
16.1822	17.0378	16.8815					1	1	1	1.4	1.4	1.4	104.82	0.0055182	1.9377	12197000	37	3	Q12872	Q12872	Splicing factor, suppressor of white-apricot homolog	SFSWAP	2009
23.1339	23.6406	23.3309				Spliceosome	14	14	14	35.1	35.1	35.1	58.848	0	92.998	788000000	24	44	Q12874	Q12874	Splicing factor 3A subunit 3	SF3A3	2010
NaN	17.5545	17.4436					7	7	7	5.1	5.1	5.1	213.57	0	11.667	32998000	89	9	Q12888	Q12888	Tumor suppressor p53-binding protein 1	TP53BP1	2011
15.5814	18.125	18.4714					3	3	3	7.1	7.1	7.1	62.165	0.0002702	3.5221	18855000	27	7	Q12899	Q12899	Tripartite motif-containing protein 26	TRIM26	2012
22.9387	24.006	24.0122					14	14	14	63.8	63.8	63.8	34.352	0	106.27	710720000	17	42	Q12904	Q12904	Aminoacyl tRNA synthase complex-interacting multifunctional protein 1;Endothelial monocyte-activating polypeptide 2	AIMP1	2013
25.8358	26.8129	26.398					15	15	15	50.8	50.8	50.8	43.062	0	185.24	5057900000	19	76	Q12905	Q12905	Interleukin enhancer-binding factor 2	ILF2	2014
24.6112	25.1099	25.3592					28	28	24	40.6	40.6	36.8	95.337	0	323.31	3880600000	37	96	Q12906	Q12906	Interleukin enhancer-binding factor 3	ILF3	2015
23.2839	24.4925	24.6157				Protein processing in endoplasmic reticulum	13	13	13	43.8	43.8	43.8	40.228	0	91.091	1071400000	18	47	Q12907	Q12907	Vesicular integral-membrane protein VIP36	LMAN2	2016
17.9951	20.1776	20.5187					10	10	10	16.5	16.5	16.5	91.88	0	30.084	103230000	35	20	Q12929	Q12929	Epidermal growth factor receptor kinase substrate 8	EPS8	2017
23.403	24.2883	24.265					28	28	28	45.5	45.5	45.5	80.109	0	255.11	2069600000	40	95	Q12931	Q12931	Heat shock protein 75 kDa, mitochondrial	TRAP1	2018
18.3151	19.9553	20.3262				Adipocytokine signaling pathway;Apoptosis;Hepatitis C;MAPK signaling pathway;Osteoclast differentiation;Pathways in cancer;Protein processing in endoplasmic reticulum;RIG-I-like receptor signaling pathway;Small cell lung cancer	5	5	5	14.4	14.4	14.4	55.859	0	15.178	79718000	30	9	Q12933	Q12933	TNF receptor-associated factor 2	TRAF2	2019
16.4138	18.2467	18.4555					12	12	12	4	4	4	480.4	0	41.579	174300000	230	32	Q12955	Q12955	Ankyrin-3	ANK3	2020
NaN	18.4066	19.509				T cell receptor signaling pathway	6	6	4	7.6	7.6	5.3	100.45	0	9.5952	40462000	37	9	Q12959;Q15700	Q12959	Disks large homolog 1	DLG1	2021
18.2734	19.1917	19.3619					12	12	11	12.7	12.7	12	127.06	0	23.204	92187000	58	20	Q12965	Q12965	Unconventional myosin-Ie	MYO1E	2022
20.5589	22.6139	22.5302					8	8	8	42.2	42.2	42.2	38.478	0	52.567	196290000	14	20	Q12972	Q12972	Nuclear inhibitor of protein phosphatase 1;Activator of RNA decay	PPP1R8	2023
NaN	19.937	19.9038					3	1	1	18.6	4.8	4.8	19.127	0.00051733	2.8632	19848000	10	2	Q12974	Q12974	Protein tyrosine phosphatase type IVA 2	PTP4A2	2024
NaN	18.2203	19.215					5	4	4	8.5	7.3	7.3	97.597	0	12.899	40214000	44	5	Q12979	Q12979	Active breakpoint cluster region-related protein	ABR	2025
20.014	21.4631	21.7025				mRNA surveillance pathway	11	11	11	25	25	25	82.921	0	58.369	272420000	37	27	Q12996	Q12996	Cleavage stimulation factor subunit 3	CSTF3	2026
23.8752	24.9994	25.4891				Peroxisome	13	13	13	50.3	50.3	50.3	35.816	0	283.74	1728400000	18	47	Q13011	Q13011	Delta(3,5)-Delta(2,4)-dienoyl-CoA isomerase, mitochondrial	ECH1	2027
20.0096	20.8235	21.0791					8	8	8	13.9	13.9	13.9	87.208	0	26.33	148670000	29	20	Q13033	Q13033	Striatin-3	STRN3	2028
17.2077	20.9179	20.1085				Cell cycle;Cell cycle - yeast;Meiosis - yeast;Oocyte meiosis;Progesterone-mediated oocyte maturation;Ubiquitin mediated proteolysis	5	5	5	11.8	11.8	11.8	71.655	0	14.42	88099000	27	6	Q13042	Q13042	Cell division cycle protein 16 homolog	CDC16	2029
20.4954	22.1867	22.5043					21	21	21	24.1	24.1	24.1	144.75	0	215.82	768670000	63	60	Q13045	Q13045	Protein flightless-1 homolog	FLII	2030
19.5286	17.3658	19.1091				Ubiquitin mediated proteolysis	2	2	2	3.7	3.7	3.7	71.988	0	10.43	53665000	36	5	Q13049	Q13049	E3 ubiquitin-protein ligase TRIM32	TRIM32	2031
22.6493	23.8825	24.5112				Pantothenate and CoA biosynthesis	10	10	10	22.7	22.7	22.7	62.328	0	87.134	1011000000	22	22	Q13057	Q13057	Bifunctional coenzyme A synthase;Phosphopantetheine adenylyltransferase;Dephospho-CoA kinase	COASY	2032
18.2666	20.4411	20.7474					3	3	3	11.7	11.7	11.7	30.156	0	5.7914	41991000	12	7	Q13084	Q13084	39S ribosomal protein L28, mitochondrial	MRPL28	2033
20.1159	21.4238	21.8891				Fatty acid biosynthesis;Insulin signaling pathway;Propanoate metabolism;Pyruvate metabolism	43	43	36	23.5	23.5	19.4	265.55	0	188.65	940000000	120	90	Q13085	Q13085	Acetyl-CoA carboxylase 1;Biotin carboxylase	ACACA	2034
21.8257	23.1201	23.3906					11	11	11	31.4	31.4	31.4	55.536	0	60.752	428940000	18	30	Q13098	Q13098	COP9 signalosome complex subunit 1	GPS1	2035
17.5088	NaN	NaN					1	1	1	2	2	2	61.492	0.0083916	1.6713	4849000	26	0	Q13112	Q13112	Chromatin assembly factor 1 subunit B	CHAF1B	2036
18.9937	20.8004	19.7681					6	6	6	11.3	11.3	11.3	65.601	0	11.229	71304000	22	14	Q13123	Q13123	Protein Red	IK	2037
22.2968	23.717	23.8327				Cysteine and methionine metabolism	14	14	14	63.6	63.6	63.6	31.236	0	111.28	643730000	19	42	Q13126	Q13126	S-methyl-5-thioadenosine phosphorylase	MTAP	2038
19.5898	20.6943	21.657				Adipocytokine signaling pathway;Hypertrophic cardiomyopathy (HCM);Insulin signaling pathway;mTOR signaling pathway;Regulation of autophagy	9	9	7	24.7	24.7	18.8	64.009	0	33.298	162190000	28	19	Q13131	Q13131	5-AMP-activated protein kinase catalytic subunit alpha-1	PRKAA1	2039
17.1355	20.6019	21.0243					16	16	16	18.8	18.8	18.8	135.78	0	96.706	228220000	59	37	Q13136;O75334;O75335;O75145	Q13136	Liprin-alpha-1	PPFIA1	2040
19.7253	20.9082	21.3259				RNA transport	8	8	8	18.6	18.6	18.6	80.379	0	36.771	158430000	29	17	Q13144	Q13144	Translation initiation factor eIF-2B subunit epsilon	EIF2B5	2041
24.1551	24.0419	24.5078					7	7	7	22.9	22.9	22.9	44.739	0	140.02	777510000	13	28	Q13148	Q13148	TAR DNA-binding protein 43	TARDBP	2042
25.6137	25.7843	25.7426					10	10	10	42.6	42.6	42.6	30.84	0	167.11	2148600000	13	40	Q13151	Q13151	Heterogeneous nuclear ribonucleoprotein A0	HNRNPA0	2043
16.8995	18.7029	17.4556				Axon guidance;Chemokine signaling pathway;Epithelial cell signaling in Helicobacter pylori infection;ErbB signaling pathway;Fc gamma R-mediated phagocytosis;Focal adhesion;MAPK signaling pathway;MAPK signaling pathway - yeast;Natural killer cell mediated cytotoxicity;Regulation of actin cytoskeleton;Renal cell carcinoma;T cell receptor signaling pathway	7	2	2	17.8	5.3	5.3	60.646	0	4.7851	18947000	26	4	Q13153	Q13153	Serine/threonine-protein kinase PAK 1	PAK1	2044
23.5616	24.48	24.5849					11	11	11	43.1	43.1	43.1	35.348	0	159.67	1036100000	17	39	Q13155	Q13155	Aminoacyl tRNA synthase complex-interacting multifunctional protein 2	AIMP2	2045
22.7721	22.73	23.1283				Alzheimer's disease;Apoptosis;Chagas disease (American trypanosomiasis);ko05152;Pathways in cancer;RIG-I-like receptor signaling pathway;Toll-like receptor signaling pathway	2	2	2	9.6	9.6	9.6	23.279	0.00027042	3.5337	163020000	7	6	Q13158	Q13158	FAS-associated death domain protein	FADD	2046
22.8797	23.7779	24.0655					12	10	10	60.1	54.6	54.6	30.54	0	86.865	634520000	16	28	Q13162	Q13162	Peroxiredoxin-4	PRDX4	2047
23.3529	23.9842	24.4736				Axon guidance;ErbB signaling pathway;Focal adhesion;MAPK signaling pathway;Regulation of actin cytoskeleton;Renal cell carcinoma;T cell receptor signaling pathway	23	23	18	61.5	61.5	48.5	58.042	0	230.45	1315700000	26	81	Q13177;O75914	Q13177	Serine/threonine-protein kinase PAK 2;PAK-2p27;PAK-2p34	PAK2	2048
24.0261	25.5178	25.5682					7	7	7	36.1	36.1	36.1	20.811	0	95.244	804140000	7	26	Q13185;P83916	Q13185	Chromobox protein homolog 3	CBX3	2049
16.3261	NaN	19.6037				MAPK signaling pathway;Non-small cell lung cancer;Pathways in cancer	4	4	4	10.2	10.2	10.2	56.3	0	7.3103	24608000	28	4	Q13188;Q13043	Q13188;Q13043	Serine/threonine-protein kinase 3;Serine/threonine-protein kinase 3 36kDa subunit;Serine/threonine-protein kinase 3 20kDa subunit;Serine/threonine-protein kinase 4;Serine/threonine-protein kinase 4 37kDa subunit;Serine/threonine-protein kinase 4 18kDa subunit	STK3;STK4	2050
20.3183	21.4321	20.9373				SNARE interactions in vesicular transport	7	7	7	28.5	28.5	28.5	39.672	0	26.949	110610000	18	15	Q13190	Q13190	Syntaxin-5	STX5	2051
24.4276	25.1002	25.3748				Proteasome	39	39	39	49.4	49.4	49.4	100.2	0	323.31	5000100000	49	115	Q13200	Q13200	26S proteasome non-ATPase regulatory subunit 2	PSMD2	2052
19.6093	20.654	22.0184				Protein processing in endoplasmic reticulum	7	7	7	23.2	23.2	23.2	57.579	0	27.262	154050000	23	15	Q13217	Q13217	DnaJ homolog subfamily C member 3	DNAJC3	2053
22.0237	22.3433	23.1559					17	17	17	44.7	44.7	44.7	52.39	0	136.96	586860000	31	33	Q13228	Q13228	Selenium-binding protein 1	SELENBP1	2054
19.3184	20.204	21.6287				Purine metabolism;Pyrimidine metabolism	4	4	4	30.2	30.2	30.2	19.015	0	17.758	51040000	10	8	Q13232	Q13232	Nucleoside diphosphate kinase 3	NME3	2055
19.3464	NaN	NaN				Spliceosome	2	2	2	9.5	9.5	9.5	25.542	0.00026795	3.4008	9998700	15	3	Q13242	Q13242	Serine/arginine-rich splicing factor 9	SRSF9	2056
21.4604	23.2296	23.7843				Spliceosome	6	5	5	21	17.6	17.6	31.263	0	15.104	217340000	8	11	Q13243	Q13243	Serine/arginine-rich splicing factor 5	SRSF5	2057
23.3382	22.9007	23.7341				Spliceosome	7	7	5	18.9	18.9	12.8	39.586	0	14.373	485840000	15	22	Q13247	Q13247	Serine/arginine-rich splicing factor 6	SRSF6	2058
18.8038	22.4416	22.2495				Cell cycle;Cell cycle - yeast;Meiosis - yeast;Oocyte meiosis;Progesterone-mediated oocyte maturation	6	6	6	32.2	32.2	32.2	23.51	0	22.98	155960000	14	12	Q13257	Q13257	Mitotic spindle assembly checkpoint protein MAD2A	MAD2L1	2059
26.0344	27.2412	27.3746					39	39	39	71.7	71.7	71.7	88.549	0	323.31	12844000000	32	187	Q13263	Q13263	Transcription intermediary factor 1-beta	TRIM28	2060
19.7789	21.2822	21.367				SNARE interactions in vesicular transport	4	4	4	20.8	20.8	20.8	33.155	0	9.6721	67699000	11	6	Q13277	Q13277	Syntaxin-3	STX3	2061
24.3993	25.3684	25.2402					17	17	15	50.4	50.4	47.9	52.164	0	189.58	2311700000	22	71	Q13283	Q13283	Ras GTPase-activating protein-binding protein 1	G3BP1	2062
NaN	19.3027	21.2869				Lysosome	2	2	2	7.3	7.3	7.3	47.622	0.0068769	1.8009	32052000	10	2	Q13286	Q13286	Battenin	CLN3	2063
17.4278	20.561	20.7767					11	11	11	16.2	16.2	16.2	118.39	0	31.769	193590000	55	23	Q13308	Q13308	Inactive tyrosine-protein kinase 7	PTK7	2064
NaN	18.451	21.3404				Cell cycle;Pathways in cancer;Small cell lung cancer;Ubiquitin mediated proteolysis	3	3	3	8.5	8.5	8.5	47.76	0	6.584	63285000	21	5	Q13309	Q13309	S-phase kinase-associated protein 2	SKP2	2065
21.0128	22.6543	22.9934				mRNA surveillance pathway;RNA degradation;RNA transport	23	14	14	40.2	26.7	26.7	70.782	0	36.98	546150000	32	38	Q13310;P0CB38	Q13310	Polyadenylate-binding protein 4	PABPC4	2066
19.5919	20.2355	20.4842					11	10	8	20.6	19.2	15.4	80.785	0	51.082	153630000	44	20	Q13330	Q13330	Metastasis-associated protein MTA1	MTA1	2067
23.6113	24.3529	24.7564				RNA transport	13	13	13	56.3	56.3	56.3	36.501	0	242.28	1189100000	19	41	Q13347	Q13347	Eukaryotic translation initiation factor 3 subunit I	EIF3I	2068
17.9632	20.2243	18.4072				Ubiquitin mediated proteolysis	8	8	8	19	19	19	58.823	0	15.546	53018000	29	13	Q13356	Q13356	Peptidyl-prolyl cis-trans isomerase-like 2	PPIL2	2069
17.1963	18.5592	20.1202				Meiosis - yeast;mRNA surveillance pathway;Oocyte meiosis;Wnt signaling pathway	7	3	3	15.8	5.3	5.3	61.06	0	3.6229	40227000	24	6	Q13362;Q15173	Q13362	Serine/threonine-protein phosphatase 2A 56 kDa regulatory subunit gamma isoform	PPP2R5C	2070
23.3386	24.132	24.3444				Chronic myeloid leukemia;Notch signaling pathway;Pathways in cancer;Wnt signaling pathway	14	14	10	40	40	32.3	47.535	0	67.931	1056100000	21	42	Q13363	Q13363	C-terminal-binding protein 1	CTBP1	2071
NaN	NaN	17.4958				Endocytosis;Ether lipid metabolism;Fc gamma R-mediated phagocytosis;Glycerophospholipid metabolism;GnRH signaling pathway	2	2	2	2.2	2.2	2.2	124.18	0.00051507	2.7875	10535000	57	2	Q13393	Q13393	Phospholipase D1	PLD1	2072
20.76	21.2519	21.219					4	1	1	34	6.1	6.1	16.495	0.0022299	2.3251	67140000	10	3	Q13404	Q13404	Ubiquitin-conjugating enzyme E2 variant 1	UBE2V1	2073
21.805	23.462	23.8658				Phagosome;Vasopressin-regulated water reabsorption	10	10	10	23.4	23.4	23.4	71.456	0	120.89	610110000	20	26	Q13409	Q13409	Cytoplasmic dynein 1 intermediate chain 2	DYNC1I2	2074
18.0555	17.872	17.9361				Cell cycle;Cell cycle - yeast;Meiosis - yeast	4	4	4	10.9	10.9	10.9	65.971	0	5.603	22130000	29	4	Q13416	Q13416	Origin recognition complex subunit 2	ORC2	2075
21.9936	23.287	23.2403				Bacterial invasion of epithelial cells;Endometrial cancer;Focal adhesion;PPAR signaling pathway	14	14	14	39.8	39.8	39.8	51.419	0	89.261	583670000	24	39	Q13418	Q13418	Integrin-linked protein kinase	ILK	2076
21.7573	23.1686	23.0542				Nicotinate and nicotinamide metabolism	25	25	25	31.5	31.5	31.5	113.89	0	235.87	1040800000	48	68	Q13423	Q13423	NAD(P) transhydrogenase, mitochondrial	NNT	2077
NaN	NaN	16.8466					3	2	2	5.7	4.4	4.4	57.949	0	3.5561	3417600	29	3	Q13425	Q13425	Beta-2-syntrophin	SNTB2	2078
18.2005	19.5181	18.0083					2	2	2	2.9	2.9	2.9	88.616	0	6.6124	28945000	22	4	Q13427	Q13427	Peptidyl-prolyl cis-trans isomerase G	PPIG	2079
18.7435	19.8116	20.2549				Ribosome biogenesis in eukaryotes	15	15	15	14.3	14.3	14.3	152.1	0	32.385	198380000	76	32	Q13428	Q13428	Treacle protein	TCOF1	2080
23.7695	25.2932	25.5431				Spliceosome	35	35	35	45.1	45.1	45.1	100.23	0	314.09	4693800000	45	115	Q13435	Q13435	Splicing factor 3B subunit 2	SF3B2	2081
18.6835	19.8556	21.221				Protein processing in endoplasmic reticulum	7	7	7	16	16	16	75.561	0	43.505	125860000	33	12	Q13438	Q13438	Protein OS-9	OS9	2082
22.2056	22.6163	23.5275					6	6	6	27.1	27.1	27.1	20.63	0	20.093	163510000	7	20	Q13442	Q13442	28 kDa heat- and acid-stable phosphoprotein	PDAP1	2083
17.7157	19.849	20.1568					9	9	9	14.7	14.7	14.7	90.555	0	24.112	104790000	45	21	Q13443	Q13443	Disintegrin and metalloproteinase domain-containing protein 9	ADAM9	2084
23.2527	22.525	23.2548					4	4	4	22.5	22.5	22.5	25.206	0	23.489	156230000	6	11	Q13445	Q13445	Transmembrane emp24 domain-containing protein 1	TMED1	2085
19.659	22.2022	22.3448					16	16	16	41.1	41.1	41.1	51.212	0	95.502	318410000	29	37	Q13451	Q13451	Peptidyl-prolyl cis-trans isomerase FKBP5;Peptidyl-prolyl cis-trans isomerase FKBP5, N-terminally processed	FKBP5	2086
18.2281	19.0681	18.6352				Axon guidance;B cell receptor signaling pathway;Natural killer cell mediated cytotoxicity;T cell receptor signaling pathway;VEGF signaling pathway;Wnt signaling pathway	2	2	2	3.7	3.7	3.7	100.14	0	9.8965	50553000	40	4	Q13469	Q13469	Nuclear factor of activated T-cells, cytoplasmic 2	NFATC2	2087
18.3001	20.0257	20.5314				Adherens junction;Cell cycle;Chronic myeloid leukemia;Colorectal cancer;Pancreatic cancer;Pathways in cancer;TGF-beta signaling pathway;Wnt signaling pathway	4	4	4	8.2	8.2	8.2	60.438	0	6.0544	55206000	19	10	Q13485	Q13485	Mothers against decapentaplegic homolog 4	SMAD4	2088
NaN	NaN	16.8445				Collecting duct acid secretion;Epithelial cell signaling in Helicobacter pylori infection;ko05152;Lysosome;Oxidative phosphorylation;Phagosome;Rheumatoid arthritis;Vibrio cholerae infection	1	1	1	1.2	1.2	1.2	92.967	0.0085947	1.6363	4236500	36	1	Q13488	Q13488	V-type proton ATPase 116 kDa subunit a isoform 3	TCIRG1	2089
22.4481	22.6568	23.149					9	9	9	17.5	17.5	17.5	70.754	0	160.32	540900000	25	24	Q13492;O60641	Q13492	Phosphatidylinositol-binding clathrin assembly protein	PICALM	2090
22.2322	23.0731	23.7497				Osteoclast differentiation	10	10	10	37	37	37	47.687	0	187	557140000	20	27	Q13501	Q13501	Sequestosome-1	SQSTM1	2091
21.3565	22.1167	21.9128					5	5	5	14.4	14.4	14.4	51.462	0	39.519	279530000	25	18	Q13505	Q13505	Metaxin-1	MTX1	2092
21.9513	22.7645	23.2147				Gap junction;Pathogenic Escherichia coli infection;Phagosome	17	3	3	44	11.8	11.8	50.432	0	20.775	418290000	20	7	Q13509	Q13509	Tubulin beta-3 chain	TUBB3	2093
21.8116	23.416	22.6141				Lysosome;Sphingolipid metabolism	10	10	10	31.1	31.1	31.1	44.659	0	109.22	511030000	24	22	Q13510	Q13510	Acid ceramidase;Acid ceramidase subunit alpha;Acid ceramidase subunit beta	ASAH1	2094
19.4026	20.848	19.1381					9	9	9	12	12	12	116.99	0	25.844	129460000	41	20	Q13523	Q13523	Serine/threonine-protein kinase PRP4 homolog	PRPF4B	2095
19.8384	19.8659	21.6837				RIG-I-like receptor signaling pathway	3	3	3	30.7	30.7	30.7	18.243	0	9.4266	52615000	10	5	Q13526	Q13526	Peptidyl-prolyl cis-trans isomerase NIMA-interacting 1	PIN1	2096
16.1348	20.2085	18.7628				Apoptosis;Cytosolic DNA-sensing pathway;Hepatitis C;RIG-I-like receptor signaling pathway;Toll-like receptor signaling pathway	7	7	7	13.9	13.9	13.9	75.93	0	14.332	58762000	34	12	Q13546	Q13546	Receptor-interacting serine/threonine-protein kinase 1	RIPK1	2097
23.0255	23.3915	24.1274				Cell cycle;Chronic myeloid leukemia;Huntington's disease;Notch signaling pathway;Pathways in cancer	13	13	9	34.2	34.2	24.9	55.102	0	74.169	795240000	21	35	Q13547;O15379	Q13547	Histone deacetylase 1	HDAC1	2098
NaN	NaN	18.6755				Calcium signaling pathway;ErbB signaling pathway;Gastric acid secretion;Glioma;GnRH signaling pathway;ko05152;Long-term potentiation;Melanogenesis;Neurotrophin signaling pathway;Olfactory transduction;Oocyte meiosis;Phototransduction - fly;Wnt signaling pathway	5	1	1	12.9	4.5	4.5	62.606	0.0053076	1.992	10467000	25	1	Q13555	Q13555	Calcium/calmodulin-dependent protein kinase type II subunit gamma	CAMK2G	2099
22.5243	22.6027	22.2087				Calcium signaling pathway;ErbB signaling pathway;Gastric acid secretion;Glioma;GnRH signaling pathway;ko05152;Long-term potentiation;Melanogenesis;Neurotrophin signaling pathway;Olfactory transduction;Oocyte meiosis;Phototransduction - fly;Wnt signaling pathway	12	12	8	32.3	32.3	22.8	56.369	0	63.163	448480000	26	24	Q13557;Q13554;Q9UQM7	Q13557	Calcium/calmodulin-dependent protein kinase type II subunit delta	CAMK2D	2100
23.1093	24.3731	24.7057				Huntington's disease;Vasopressin-regulated water reabsorption	13	13	13	42.4	42.4	42.4	44.23	0	136.5	1162800000	20	45	Q13561	Q13561	Dynactin subunit 2	DCTN2	2101
20.0164	22.3069	22.9896				Alzheimer's disease	11	11	11	27.2	27.2	27.2	60.246	0	47.304	335290000	23	23	Q13564	Q13564	NEDD8-activating enzyme E1 regulatory subunit	NAE1	2102
NaN	19.9147	NaN				Notch signaling pathway;Spliceosome	2	2	2	7.5	7.5	7.5	61.494	0	6.962	24709000	25	2	Q13573	Q13573	SNW domain-containing protein 1	SNW1	2103
20.3692	22.0357	22.3896				Regulation of actin cytoskeleton	37	36	36	30.1	29.5	29.5	180.58	0	182.45	936490000	84	71	Q13576	Q13576	Ras GTPase-activating-like protein IQGAP2	IQGAP2	2104
18.9615	19.1508	19.4972					5	5	5	10.2	10.2	10.2	77.422	0	20.584	58641000	32	9	Q13586	Q13586	Stromal interaction molecule 1	STIM1	2105
18.7556	NaN	NaN				Spliceosome	1	1	1	5	5	5	32.688	0.0012534	2.4791	6638800	15	2	Q13595	Q13595	Transformer-2 protein homolog alpha	TRA2A	2106
21.2635	22.1698	22.734					12	12	10	27	27	23	59.069	0	82.283	341080000	24	34	Q13596	Q13596	Sorting nexin-1	SNX1	2107
18.227	19.8812	18.2228					2	2	2	6.3	6.3	6.3	43.664	0	4.7102	26833000	17	5	Q13601	Q13601	KRR1 small subunit processome component homolog	KRR1	2108
18.0617	18.751	20.1746					3	3	3	9.4	9.4	9.4	55.827	0	6.993	43661000	23	5	Q13610	Q13610	Periodic tryptophan protein 1 homolog	PWP1	2109
NaN	NaN	17.1472				Fructose and mannose metabolism	1	1	1	2.3	2.3	2.3	74.677	0.0007655	2.6745	4644800	32	1	Q13613	Q13613	Myotubularin-related protein 1	MTMR1	2110
19.3797	21.5306	21.5441				Cell cycle;Cell cycle - yeast;Circadian rhythm - mammal;Oocyte meiosis;Protein processing in endoplasmic reticulum;TGF-beta signaling pathway;Ubiquitin mediated proteolysis;Wnt signaling pathway	14	14	14	20.6	20.6	20.6	89.677	0	84.771	311390000	46	28	Q13616	Q13616	Cullin-1	CUL1	2111
[truncated: 2,249 more rows]
